# Supplementary material for: Early warning and proactive control strategies for power blackouts caused by gas network malfunctions
Source: Nat Commun. 2024 Jun 3;15:4714. doi: 10.1038/s41467-024-48964-0 (PMC11148067; doi:10.1038/s41467-024-48964-0)
Supplement: Supplementary file 4 — Source Data [file 41467_2024_48964_MOESM4_ESM.zip]

Archive with 19 entries (18 files):
- Source Data/
- Source Data/.DS_Store
- __MACOSX/Source Data/._.DS_Store
- Source Data/Figure 1.xlsx
- __MACOSX/Source Data/._Figure 1.xlsx
- Source Data/Figure 6.xlsx
- __MACOSX/Source Data/._Figure 6.xlsx
- Source Data/Figure 7.xlsx
- __MACOSX/Source Data/._Figure 7.xlsx
- Source Data/Figure 4.xlsx
- __MACOSX/Source Data/._Figure 4.xlsx
- Source Data/Supplementary Figure 4.xlsx
- __MACOSX/Source Data/._Supplementary Figure 4.xlsx
- Source Data/Figure 5.xlsx
- __MACOSX/Source Data/._Figure 5.xlsx
- Source Data/Supplementary Figure 2.xlsx
- __MACOSX/Source Data/._Supplementary Figure 2.xlsx
- Source Data/Figure 3.xlsx
- __MACOSX/Source Data/._Figure 3.xlsx
