# Supplementary material for: Early warning and proactive control strategies for power blackouts caused by gas network malfunctions
Source: Nat Commun. 2024 Jun 3;15:4714. doi: 10.1038/s41467-024-48964-0 (PMC11148067; doi:10.1038/s41467-024-48964-0)
Supplement: Supplementary file 4 — Source Data [file 41467_2024_48964_MOESM4_ESM.zip › Source Data/Figure 1.xlsx]

## Sheet: Sheet1
Gas pipeline lengths / km
Reigion	Operating Length / km	Developing Length / km
Africa	31555.2	23932.2
Asia Pacific	200383	104635
Central & South America	39241.1	14076
Eurasia	134759	25389.8
Europe	122550	20044.2
Middle East	24402.8	8767.05
North America	421043	13434.5
Total	973934	210278
Generation
Reigion	Generation in 2010 / GWh	(where, by natural gas)	Generation in 2020 / GWh	(where, by natural gas)
Africa	690395	233579	841119	345850
Asia Pacific	8311338	1150617	12925179	1500739
Central & South America	1130684	178092	1276897	229301
Eurasia	1253171	603053	1369934	604476
Europe	4154339	946060	3990208	849708
Middle East	829422	527371	1202822	872557
North America	5257023	1216746	5226490	1932329
Total	21626372	4855518	26832649	6334960
