# Supplementary material for: Early warning and proactive control strategies for power blackouts caused by gas network malfunctions
Source: Nat Commun. 2024 Jun 3;15:4714. doi: 10.1038/s41467-024-48964-0 (PMC11148067; doi:10.1038/s41467-024-48964-0)
Supplement: Supplementary file 4 — Source Data [file 41467_2024_48964_MOESM4_ESM.zip › Source Data/Figure 6.xlsx]

## Sheet: Sheet1
Power generation curves
time/s	HZ(PA)/MW	XS(PA)/MW	others(PA)/MW	sum(PA)/MW	HZ(SP)/MW	XS(SP)/MW	others(SP)/MW	sum(SP)/MW	HZ(DP)/MW	XS(DP)/MW	others(DP)/MW	sum(DP)/MW
1	675.398	1047.2	0	1722.6	675.398	1047.2	0	1722.6	675.398	1047.2	0	1722.6
2	675.398	1047.2	0	1722.6	675.492	1044.61	2.49597	1722.6	675.492	1044.89	2.21247	1722.6
3	675.398	1047.2	0	1722.6	675.586	1042.38	4.6336	1722.6	675.586	1042.82	4.19223	1722.6
4	675.398	1047.2	0	1722.6	675.679	1040.15	6.77023	1722.6	675.679	1040.25	6.6672	1722.6
5	675.398	1047.2	0	1722.6	675.773	1037.91	8.90687	1722.6	675.773	1038.02	8.80383	1722.6
6	675.398	1047.2	0	1722.6	675.867	1035.46	11.2661	1722.6	675.867	1035.79	10.9405	1722.6
7	675.398	1047.2	0	1722.6	675.961	1033	13.6361	1722.6	675.961	1033.48	13.1543	1722.6
8	675.398	1047.2	0	1722.6	676.055	1030.77	15.7727	1722.6	676.055	1031.02	15.5243	1722.6
9	675.398	1047.2	0	1722.6	676.148	1028.54	17.9094	1722.6	676.148	1028.96	17.4911	1722.6
10	675.398	1047.2	0	1722.6	676.242	1025.97	20.3843	1722.6	676.242	1026.62	19.7327	1722.6
11	675.398	1047.2	0	1722.6	676.336	1023.74	22.521	1722.6	676.336	1024.16	22.1027	1722.6
12	675.398	1047.2	0	1722.6	676.43	1021.51	24.6576	1722.6	676.43	1021.82	24.3443	1722.6
13	675.398	1047.2	0	1722.6	676.524	1018.94	27.1326	1722.6	676.524	1019.59	26.4809	1722.6
14	675.398	1047.2	0	1722.6	676.617	1016.71	29.2692	1722.6	676.617	1017.36	28.6176	1722.6
15	675.398	1047.2	0	1722.6	676.711	1014.48	31.4058	1722.6	676.711	1014.79	31.0925	1722.6
16	675.398	1047.2	0	1722.6	676.805	1011.91	33.8808	1722.6	676.805	1012.28	33.514	1722.6
17	675.398	1047.2	0	1722.6	676.899	1009.68	36.0174	1722.6	676.899	1010.05	35.6507	1722.6
18	675.398	1047.2	0	1722.6	676.993	1007.45	38.1541	1722.6	676.993	1007.98	37.6174	1722.6
19	675.398	1047.2	0	1722.6	677.086	1005.22	40.2907	1722.6	677.086	1005.75	39.7541	1722.6
20	675.398	1047.2	0	1722.6	677.18	1002.88	42.5323	1722.6	677.18	1003.52	41.8907	1722.6
21	675.398	1047.2	0	1722.6	677.274	1000.42	44.9023	1722.6	677.274	1001.29	44.0273	1722.6
22	675.398	1047.2	0	1722.6	677.368	998.188	47.0389	1722.6	677.368	999	46.2274	1722.6
23	675.398	1047.2	0	1722.6	677.462	995.62	49.5139	1722.6	677.462	996.664	48.4691	1722.6
24	675.398	1047.2	0	1722.6	677.555	993.389	51.6505	1722.6	677.555	994.434	50.6057	1722.6
25	675.398	1047.2	0	1722.6	677.649	991.159	53.7872	1722.6	677.649	992.203	52.7423	1722.6
26	675.398	1047.2	0	1722.6	677.743	988.928	55.9238	1722.6	677.743	989.973	54.879	1722.6
27	675.398	1047.2	0	1722.6	677.837	986.359	58.3988	1722.6	677.837	987.404	57.3539	1722.6
28	675.398	1047.2	0	1722.6	677.931	984.129	60.5354	1722.6	677.931	985.174	59.4906	1722.6
29	675.398	1047.2	0	1722.6	678.024	981.899	62.672	1722.6	678.024	982.941	61.6292	1722.6
30	675.398	1047.2	0	1722.6	678.118	979.33	65.147	1722.6	678.118	980.478	63.9992	1722.6
31	675.398	1047.2	0	1722.6	678.212	977.099	67.2836	1722.6	678.212	978.417	65.9659	1722.6
32	675.398	1047.2	0	1722.6	678.306	974.869	69.4203	1722.6	678.306	976.357	67.9327	1722.6
33	675.398	1047.2	0	1722.6	678.4	972.639	71.5569	1722.6	678.4	974.126	70.0693	1722.6
34	675.398	1047.2	0	1722.6	678.493	970.408	73.6935	1722.6	678.493	971.896	72.206	1722.6
35	675.398	1047.2	0	1722.6	678.587	967.839	76.1685	1722.6	678.587	969.665	74.3426	1722.6
36	675.398	1047.2	0	1722.6	678.681	965.609	78.3051	1722.6	678.681	967.201	76.7126	1722.6
37	675.398	1047.2	0	1722.6	678.775	963.378	80.4418	1722.6	678.775	965.138	78.6823	1722.6
38	675.398	1047.2	0	1722.6	678.869	960.81	82.9167	1722.6	678.869	962.907	80.819	1722.6
39	675.398	1047.2	0	1722.6	678.962	958.579	85.0534	1722.6	678.962	960.572	83.0606	1722.6
40	675.398	1047.2	0	1722.6	679.056	956.349	87.19	1722.6	679.056	958.342	85.1972	1722.6
41	675.398	1047.2	0	1722.6	679.15	954.118	89.3266	1722.6	679.15	956.111	87.3339	1722.6
42	675.398	1047.2	0	1722.6	679.244	951.783	91.5683	1722.6	679.244	953.881	89.4705	1722.6
43	675.398	1047.2	0	1722.6	679.338	949.319	93.9382	1722.6	679.338	951.417	91.8405	1722.6
44	675.398	1047.2	0	1722.6	679.431	946.75	96.4132	1722.6	679.431	949.082	94.0821	1722.6
45	675.398	1047.2	0	1722.6	679.525	944.52	98.5498	1722.6	679.525	947.021	96.0489	1722.6
46	675.398	1047.2	0	1722.6	679.619	942.29	100.686	1722.6	679.619	944.791	98.1855	1722.6
47	675.398	1047.2	0	1722.6	679.713	940.059	102.823	1722.6	679.713	942.73	100.152	1722.6
48	675.398	1047.2	0	1722.6	679.807	937.724	105.065	1722.6	679.807	940.5	102.289	1722.6
49	675.398	1047.2	0	1722.6	679.9	935.26	107.435	1722.6	679.9	938.479	104.216	1722.6
50	675.398	1047.2	0	1722.6	679.994	933.029	109.571	1722.6	679.994	936.249	106.352	1722.6
51	675.398	1047.2	0	1722.6	680.088	930.799	111.708	1722.6	680.088	934.188	108.319	1722.6
52	675.398	1047.2	0	1722.6	680.182	928.569	113.845	1722.6	680.182	931.958	110.456	1722.6
53	675.398	1047.2	0	1722.6	680.276	926	116.32	1722.6	680.276	929.727	112.592	1722.6
54	675.398	1047.2	0	1722.6	680.369	923.769	118.456	1722.6	680.369	927.158	115.067	1722.6
55	675.398	1047.2	0	1722.6	680.463	921.539	120.593	1722.6	680.463	925.098	117.034	1722.6
56	675.398	1047.2	0	1722.6	680.557	919.309	122.729	1722.6	680.557	922.867	119.171	1722.6
57	675.398	1047.2	0	1722.6	680.651	916.855	125.089	1722.6	680.651	920.637	121.307	1722.6
58	675.398	1047.2	0	1722.6	680.745	914.392	127.459	1722.6	680.745	918.302	123.549	1722.6
59	675.398	1047.2	0	1722.6	680.838	912.161	129.595	1722.6	680.838	916.241	125.516	1722.6
60	675.398	1047.2	0	1722.6	680.932	909.931	131.732	1722.6	680.932	913.842	127.821	1722.6
61	675.398	1047.2	0	1722.6	681.026	907.7	133.869	1722.6	681.026	911.612	129.957	1722.6
62	675.398	1047.2	0	1722.6	681.12	905.132	136.344	1722.6	681.12	909.381	132.094	1722.6
63	675.398	1047.2	0	1722.6	681.214	902.901	138.48	1722.6	681.214	907.151	134.231	1722.6
64	675.398	1047.2	0	1722.6	681.307	900.671	140.617	1722.6	681.307	904.815	136.472	1722.6
65	675.398	1047.2	0	1722.6	681.401	898.44	142.753	1722.6	681.401	902.755	138.439	1722.6
66	675.398	1047.2	0	1722.6	681.495	895.872	145.228	1722.6	681.495	900.512	140.588	1722.6
67	675.398	1047.2	0	1722.6	681.589	893.641	147.365	1722.6	681.589	898.281	142.725	1722.6
68	675.398	1047.2	0	1722.6	681.683	891.411	149.502	1722.6	681.683	896.051	144.862	1722.6
69	675.398	1047.2	0	1722.6	681.776	889.18	151.638	1722.6	681.776	893.82	146.998	1722.6
70	675.398	1047.2	0	1722.6	681.87	886.612	154.113	1722.6	681.87	891.76	148.965	1722.6
71	675.398	1047.2	0	1722.6	681.964	884.381	156.25	1722.6	681.964	889.424	151.207	1722.6
72	675.398	1047.2	0	1722.6	682.058	882.151	158.387	1722.6	682.058	887.194	153.343	1722.6
73	675.398	1047.2	0	1722.6	682.152	879.92	160.523	1722.6	682.152	884.963	155.48	1722.6
74	675.398	1047.2	0	1722.6	682.245	877.351	162.998	1722.6	682.245	882.903	157.447	1722.6
75	675.398	1047.2	0	1722.6	682.339	875.121	165.135	1722.6	682.339	880.842	159.414	1722.6
76	675.398	1047.2	0	1722.6	682.433	872.891	167.271	1722.6	682.433	878.612	161.55	1722.6
77	675.398	1047.2	0	1722.6	682.527	870.66	169.408	1722.6	682.527	876.381	163.687	1722.6
78	675.398	1047.2	0	1722.6	682.621	868.091	171.883	1722.6	682.621	874.321	165.654	1722.6
79	675.398	1047.2	0	1722.6	682.714	865.861	174.02	1722.6	682.714	872.09	167.79	1722.6
80	675.398	1047.2	0	1722.6	682.808	863.631	176.156	1722.6	682.808	869.86	169.927	1722.6
81	675.398	1047.2	0	1722.6	682.902	861.4	178.293	1722.6	682.902	867.63	172.064	1722.6
82	675.398	1047.2	0	1722.6	682.996	858.831	180.768	1722.6	682.996	865.166	174.433	1722.6
83	675.398	1047.2	0	1722.6	683.09	856.601	182.905	1722.6	683.09	862.935	176.57	1722.6
84	675.398	1047.2	0	1722.6	683.183	854.37	185.041	1722.6	683.183	860.875	178.537	1722.6
85	675.398	1047.2	0	1722.6	683.277	852.14	187.178	1722.6	683.277	858.814	180.504	1722.6
86	675.398	1047.2	0	1722.6	683.371	849.91	189.314	1722.6	683.371	856.584	182.64	1722.6
87	675.398	1047.2	0	1722.6	683.465	847.679	191.451	1722.6	683.465	854.523	184.607	1722.6
88	675.398	1047.2	0	1722.6	683.559	845.449	193.588	1722.6	683.559	852.293	186.744	1722.6
89	675.398	1047.2	0	1722.6	683.652	843.218	195.724	1722.6	683.652	850.232	188.71	1722.6
90	675.398	1047.2	0	1722.6	683.746	840.65	198.199	1722.6	683.746	847.897	190.952	1722.6
91	675.398	1047.2	0	1722.6	683.84	838.419	200.336	1722.6	683.84	845.666	193.089	1722.6
92	675.398	1047.2	0	1722.6	683.934	836.189	202.473	1722.6	683.934	843.436	195.225	1722.6
93	675.398	1047.2	0	1722.6	684.028	833.958	204.609	1722.6	684.028	841.375	197.192	1722.6
94	675.398	1047.2	0	1722.6	684.121	831.623	206.851	1722.6	684.121	839.144	199.33	1722.6
95	675.398	1047.2	0	1722.6	684.215	829.392	208.987	1722.6	684.215	837.083	201.296	1722.6
96	675.398	1047.2	0	1722.6	684.309	827.162	211.124	1722.6	684.309	834.853	203.433	1722.6
97	675.398	1047.2	0	1722.6	684.403	824.931	213.261	1722.6	684.403	832.389	205.803	1722.6
98	675.398	1047.2	0	1722.6	684.497	822.363	215.736	1722.6	684.497	830.159	207.94	1722.6
99	675.398	1047.2	0	1722.6	684.59	820.132	217.872	1722.6	684.59	828.098	209.906	1722.6
100	675.398	1047.2	0	1722.6	684.684	817.902	220.009	1722.6	684.684	825.868	212.043	1722.6
101	675.398	1047.2	0	1722.6	684.778	815.671	222.146	1722.6	684.778	823.807	214.01	1722.6
102	675.398	1047.2	0	1722.6	684.872	813.208	224.516	1722.6	684.872	821.238	216.485	1722.6
103	675.398	1047.2	0	1722.6	684.966	810.977	226.652	1722.6	684.966	819.178	218.452	1722.6
104	675.398	1047.2	0	1722.6	685.059	808.747	228.789	1722.6	685.059	816.947	220.588	1722.6
105	675.398	1047.2	0	1722.6	685.153	806.516	230.925	1722.6	685.153	814.717	222.725	1722.6
106	675.398	1047.2	0	1722.6	685.247	804.181	233.167	1722.6	685.247	812.551	224.797	1722.6
107	675.398	1047.2	0	1722.6	685.341	801.95	235.304	1722.6	685.341	810.321	226.933	1722.6
108	675.398	1047.2	0	1722.6	685.435	799.72	237.44	1722.6	685.435	808.091	229.07	1722.6
109	675.398	1047.2	0	1722.6	685.528	797.49	239.577	1722.6	685.528	806.263	230.803	1722.6
110	675.398	1047.2	0	1722.6	685.622	794.921	242.052	1722.6	685.622	804.033	232.94	1722.6
111	675.398	1047.2	0	1722.6	685.716	792.69	244.189	1722.6	685.716	801.795	235.084	1722.6
112	675.398	1047.2	0	1722.6	685.81	790.46	246.325	1722.6	685.81	799.565	237.22	1722.6
113	675.398	1047.2	0	1722.6	685.904	788.23	248.462	1722.6	685.904	797.101	239.59	1722.6
114	675.398	1047.2	0	1722.6	685.997	785.661	250.937	1722.6	685.997	794.871	241.727	1722.6
115	675.398	1047.2	0	1722.6	686.091	783.43	253.073	1722.6	686.091	792.81	243.694	1722.6
116	675.398	1047.2	0	1722.6	686.185	781.2	255.21	1722.6	686.185	790.58	245.83	1722.6
117	675.398	1047.2	0	1722.6	686.279	778.969	257.347	1722.6	686.279	788.519	247.797	1722.6
118	675.398	1047.2	0	1722.6	686.373	776.506	259.717	1722.6	686.373	786.289	249.934	1722.6
119	675.398	1047.2	0	1722.6	686.466	774.275	261.853	1722.6	686.466	784.228	251.9	1722.6
120	675.398	1047.2	0	1722.6	686.56	772.045	263.99	1722.6	686.56	781.998	254.037	1722.6
121	675.398	1047.2	0	1722.6	686.654	769.814	266.127	1722.6	686.654	779.767	256.174	1722.6
122	675.398	1047.2	0	1722.6	686.748	767.479	268.368	1722.6	686.748	777.707	258.14	1722.6
123	675.398	1047.2	0	1722.6	686.842	765.249	270.505	1722.6	686.842	775.476	260.277	1722.6
124	675.398	1047.2	0	1722.6	686.935	763.018	272.642	1722.6	686.935	773.246	262.414	1722.6
125	675.398	1047.2	0	1722.6	687.029	760.788	274.778	1722.6	687.029	771.015	264.55	1722.6
126	675.398	1047.2	0	1722.6	687.123	758.219	277.253	1722.6	687.123	768.68	266.792	1722.6
127	675.398	1047.2	0	1722.6	687.217	755.988	279.39	1722.6	687.217	766.45	268.929	1722.6
128	675.398	1047.2	0	1722.6	687.311	753.758	281.526	1722.6	687.311	764.219	271.065	1722.6
129	675.398	1047.2	0	1722.6	687.404	751.528	283.663	1722.6	687.404	761.925	273.265	1722.6
130	675.398	1047.2	0	1722.6	687.498	748.959	286.138	1722.6	687.498	759.59	275.507	1722.6
131	675.398	1047.2	0	1722.6	687.592	746.728	288.275	1722.6	687.592	757.529	277.474	1722.6
132	675.398	1047.2	0	1722.6	687.686	744.498	290.411	1722.6	687.686	755.299	279.61	1722.6
133	675.398	1047.2	0	1722.6	687.78	742.268	292.548	1722.6	687.78	753.238	281.577	1722.6
134	675.398	1047.2	0	1722.6	687.873	740.037	294.685	1722.6	687.873	751.008	283.714	1722.6
135	675.398	1047.2	0	1722.6	687.967	737.807	296.821	1722.6	687.967	748.777	285.85	1722.6
136	675.398	1047.2	0	1722.6	688.061	735.576	298.958	1722.6	688.061	746.547	287.987	1722.6
137	675.398	1047.2	0	1722.6	688.155	733.346	301.094	1722.6	688.155	744.083	290.357	1722.6
138	675.398	1047.2	0	1722.6	688.249	730.777	303.569	1722.6	688.249	741.918	292.429	1722.6
139	675.398	1047.2	0	1722.6	688.342	728.547	305.706	1722.6	688.342	739.687	294.565	1722.6
140	675.398	1047.2	0	1722.6	688.436	726.316	307.843	1722.6	688.436	737.457	296.702	1722.6
141	675.398	1047.2	0	1722.6	688.53	724.086	309.979	1722.6	688.53	735.163	298.902	1722.6
142	675.398	1047.2	0	1722.6	688.624	721.517	312.454	1722.6	688.624	732.827	301.144	1722.6
143	675.398	1047.2	0	1722.6	688.718	719.287	314.591	1722.6	688.718	730.767	303.111	1722.6
144	675.398	1047.2	0	1722.6	688.811	717.056	316.728	1722.6	688.811	728.536	305.247	1722.6
145	675.398	1047.2	0	1722.6	688.905	714.826	318.864	1722.6	688.905	726.476	307.214	1722.6
146	675.398	1047.2	0	1722.6	688.999	712.595	321.001	1722.6	688.999	724.415	309.181	1722.6
147	675.398	1047.2	0	1722.6	689.093	710.365	323.137	1722.6	689.093	722.185	311.317	1722.6
148	675.398	1047.2	0	1722.6	689.187	708.134	325.274	1722.6	689.187	719.954	313.454	1722.6
149	675.398	1047.2	0	1722.6	689.28	705.904	327.411	1722.6	689.28	717.724	315.591	1722.6
150	675.398	1047.2	0	1722.6	689.374	703.335	329.886	1722.6	689.374	715.663	317.557	1722.6
151	675.398	1047.2	0	1722.6	689.468	701.105	332.022	1722.6	689.468	713.433	319.694	1722.6
152	675.398	1047.2	0	1722.6	689.562	698.874	334.159	1722.6	689.562	711.203	321.831	1722.6
153	675.398	1047.2	0	1722.6	689.656	696.644	336.296	1722.6	689.656	708.972	323.967	1722.6
154	675.398	1047.2	0	1722.6	689.749	694.075	338.771	1722.6	689.749	706.742	326.104	1722.6
155	675.398	1047.2	0	1722.6	689.843	691.845	340.907	1722.6	689.843	704.511	328.241	1722.6
156	675.398	1047.2	0	1722.6	689.937	689.614	343.044	1722.6	689.937	702.281	330.377	1722.6
157	675.398	1047.2	0	1722.6	690.031	687.384	345.18	1722.6	690.031	700.22	332.344	1722.6
158	675.398	1047.2	0	1722.6	690.125	685.048	347.422	1722.6	690.125	697.99	334.481	1722.6
159	675.398	1047.2	0	1722.6	690.218	682.818	349.559	1722.6	690.218	695.929	336.447	1722.6
160	675.398	1047.2	0	1722.6	690.312	680.588	351.695	1722.6	690.312	693.699	338.584	1722.6
161	675.398	1047.2	0	1722.6	690.406	678.357	353.832	1722.6	690.406	691.638	340.551	1722.6
162	675.398	1047.2	0	1722.6	690.5	675.893	356.202	1722.6	690.5	689.408	342.687	1722.6
163	675.398	1047.2	0	1722.6	690.594	673.663	358.339	1722.6	690.594	687.177	344.824	1722.6
164	675.398	1047.2	0	1722.6	690.687	671.432	360.475	1722.6	690.687	684.947	346.961	1722.6
165	675.398	1047.2	0	1722.6	690.781	669.202	362.612	1722.6	690.781	682.886	348.927	1722.6
166	675.398	1047.2	0	1722.6	690.875	666.633	365.087	1722.6	690.875	680.656	351.064	1722.6
167	675.398	1047.2	0	1722.6	690.969	664.403	367.223	1722.6	690.969	678.595	353.031	1722.6
168	675.398	1047.2	0	1722.6	691.063	662.172	369.36	1722.6	691.063	676.365	355.167	1722.6
169	675.398	1047.2	0	1722.6	691.156	659.942	371.497	1722.6	691.156	674.135	357.304	1722.6
170	675.398	1047.2	0	1722.6	691.25	657.607	373.738	1722.6	691.25	672.074	359.271	1722.6
171	675.398	1047.2	0	1722.6	691.344	655.376	375.875	1722.6	691.344	670.013	361.238	1722.6
172	675.398	1047.2	0	1722.6	691.438	653.146	378.012	1722.6	691.438	667.55	363.608	1722.6
173	675.398	1047.2	0	1722.6	691.532	650.915	380.148	1722.6	691.532	665.384	365.679	1722.6
174	675.398	1047.2	0	1722.6	691.625	648.346	382.623	1722.6	691.625	663.154	367.816	1722.6
175	675.398	1047.2	0	1722.6	691.719	646.116	384.76	1722.6	691.719	660.923	369.953	1722.6
176	675.398	1047.2	0	1722.6	691.813	643.886	386.896	1722.6	691.813	658.863	371.919	1722.6
177	675.398	1047.2	0	1722.6	691.907	641.655	389.033	1722.6	691.907	656.527	374.161	1722.6
178	675.398	1047.2	0	1722.6	692.001	639.086	391.508	1722.6	692.001	654.467	376.128	1722.6
179	675.398	1047.2	0	1722.6	692.094	636.856	393.645	1722.6	692.094	652.236	378.264	1722.6
180	675.398	1047.2	0	1722.6	692.188	634.626	395.781	1722.6	692.188	650.006	380.401	1722.6
181	675.398	1047.2	0	1722.6	692.282	632.395	397.918	1722.6	692.282	647.607	382.706	1722.6
182	675.398	1047.2	0	1722.6	692.376	629.931	400.288	1722.6	692.376	645.376	384.843	1722.6
183	675.398	1047.2	0	1722.6	692.47	627.701	402.425	1722.6	692.47	643.146	386.979	1722.6
184	675.398	1047.2	0	1722.6	692.563	625.47	404.561	1722.6	692.563	640.916	389.116	1722.6
185	675.398	1047.2	0	1722.6	692.657	623.24	406.698	1722.6	692.657	638.855	391.083	1722.6
186	675.398	1047.2	0	1722.6	692.751	620.905	408.939	1722.6	692.751	636.625	393.219	1722.6
187	675.398	1047.2	0	1722.6	692.845	618.674	411.076	1722.6	692.845	634.564	395.186	1722.6
188	675.398	1047.2	0	1722.6	692.939	616.444	413.213	1722.6	692.939	632.334	397.323	1722.6
189	675.398	1047.2	0	1722.6	693.032	614.213	415.349	1722.6	693.032	630.103	399.459	1722.6
190	675.398	1047.2	0	1722.6	693.126	611.645	417.824	1722.6	693.126	628.043	401.426	1722.6
191	675.398	1047.2	0	1722.6	693.22	609.414	419.961	1722.6	693.22	625.812	403.563	1722.6
192	675.398	1047.2	0	1722.6	693.314	607.184	422.098	1722.6	693.314	623.752	405.53	1722.6
193	675.398	1047.2	0	1722.6	693.408	604.953	424.234	1722.6	693.408	621.288	407.9	1722.6
194	675.398	1047.2	0	1722.6	693.501	602.384	426.709	1722.6	693.501	619.057	410.036	1722.6
195	675.398	1047.2	0	1722.6	693.595	600.154	428.846	1722.6	693.595	616.827	412.173	1722.6
196	675.398	1047.2	0	1722.6	693.689	597.924	430.982	1722.6	693.689	614.766	414.14	1722.6
197	675.398	1047.2	0	1722.6	693.783	595.693	433.119	1722.6	693.783	612.536	416.276	1722.6
198	675.398	1047.2	0	1722.6	693.877	593.229	435.489	1722.6	693.877	610.306	418.413	1722.6
199	675.398	1047.2	0	1722.6	693.97	590.999	437.626	1722.6	693.97	608.14	420.485	1722.6
200	675.398	1047.2	0	1722.6	694.064	588.769	439.762	1722.6	694.064	606.079	422.451	1722.6
201	675.398	1047.2	0	1722.6	694.158	586.538	441.899	1722.6	694.158	603.849	424.588	1722.6
202	675.398	1047.2	0	1722.6	694.252	584.203	444.141	1722.6	694.252	601.619	426.725	1722.6
203	675.398	1047.2	0	1722.6	694.346	581.972	446.277	1722.6	694.346	599.388	428.861	1722.6
204	675.398	1047.2	0	1722.6	694.439	579.742	448.414	1722.6	694.439	597.328	430.828	1722.6
205	675.398	1047.2	0	1722.6	694.533	577.511	450.55	1722.6	694.533	595.097	432.965	1722.6
206	675.398	1047.2	0	1722.6	694.627	574.943	453.025	1722.6	694.627	593.037	434.932	1722.6
207	675.398	1047.2	0	1722.6	694.721	572.712	455.162	1722.6	694.721	590.806	437.068	1722.6
208	675.398	1047.2	0	1722.6	694.815	570.482	457.299	1722.6	694.815	588.576	439.205	1722.6
209	675.398	1047.2	0	1722.6	694.908	568.251	459.435	1722.6	694.908	586.515	441.172	1722.6
210	675.398	1047.2	0	1722.6	695.002	565.683	461.91	1722.6	695.002	584.285	443.308	1722.6
211	675.398	1047.2	0	1722.6	695.096	563.452	464.047	1722.6	695.096	582.054	445.445	1722.6
212	675.398	1047.2	0	1722.6	695.19	561.222	466.184	1722.6	695.19	579.994	447.412	1722.6
213	675.398	1047.2	0	1722.6	695.284	558.991	468.32	1722.6	695.284	577.933	449.378	1722.6
214	675.398	1047.2	0	1722.6	695.377	556.422	470.795	1722.6	695.377	575.703	451.515	1722.6
215	675.398	1047.2	0	1722.6	695.471	554.192	472.932	1722.6	695.471	573.642	453.482	1722.6
216	675.398	1047.2	0	1722.6	695.565	551.962	475.068	1722.6	695.565	571.412	455.618	1722.6
217	675.398	1047.2	0	1722.6	695.659	549.731	477.205	1722.6	695.659	569.181	457.755	1722.6
218	675.398	1047.2	0	1722.6	695.753	547.162	479.68	1722.6	695.753	567.121	459.722	1722.6
219	675.398	1047.2	0	1722.6	695.846	544.932	481.817	1722.6	695.846	564.89	461.858	1722.6
220	675.398	1047.2	0	1722.6	695.94	542.702	483.953	1722.6	695.94	562.83	463.825	1722.6
221	675.398	1047.2	0	1722.6	696.034	540.471	486.09	1722.6	696.034	560.494	466.067	1722.6
222	675.398	1047.2	0	1722.6	696.128	537.902	488.565	1722.6	696.128	558.03	468.437	1722.6
223	675.398	1047.2	0	1722.6	696.222	535.672	490.702	1722.6	696.222	555.8	470.573	1722.6
224	675.398	1047.2	0	1722.6	696.315	533.441	492.838	1722.6	696.315	553.57	472.71	1722.6
225	675.398	1047.2	0	1722.6	696.409	531.211	494.975	1722.6	696.409	551.106	475.08	1722.6
226	675.398	1047.2	0	1722.6	696.503	528.642	497.45	1722.6	696.503	548.94	477.152	1722.6
227	675.398	1047.2	0	1722.6	696.597	526.412	499.586	1722.6	696.597	546.88	479.119	1722.6
228	675.398	1047.2	0	1722.6	696.691	524.181	501.723	1722.6	696.691	544.586	481.319	1722.6
229	675.398	1047.2	0	1722.6	696.784	521.951	503.86	1722.6	696.784	542.355	483.455	1722.6
230	675.398	1047.2	0	1722.6	696.878	519.382	506.335	1722.6	696.878	540.125	485.592	1722.6
231	675.398	1047.2	0	1722.6	696.972	517.152	508.471	1722.6	696.972	537.894	487.729	1722.6
232	675.398	1047.2	0	1722.6	697.066	514.921	510.608	1722.6	697.066	535.834	489.695	1722.6
233	675.398	1047.2	0	1722.6	697.16	512.691	512.745	1722.6	697.16	533.498	491.937	1722.6
234	675.398	1047.2	0	1722.6	697.253	510.122	515.22	1722.6	697.253	531.268	494.074	1722.6
235	675.398	1047.2	0	1722.6	697.347	507.892	517.356	1722.6	697.347	529.038	496.21	1722.6
236	675.398	1047.2	0	1722.6	697.441	505.661	519.493	1722.6	697.441	526.977	498.177	1722.6
237	675.398	1047.2	0	1722.6	697.535	503.431	521.629	1722.6	697.535	524.916	500.144	1722.6
238	675.398	1047.2	0	1722.6	697.629	500.862	524.104	1722.6	697.629	522.686	502.28	1722.6
239	675.398	1047.2	0	1722.6	697.722	498.632	526.241	1722.6	697.722	520.456	504.417	1722.6
240	675.398	1047.2	0	1722.6	697.816	496.168	528.611	1722.6	697.816	517.992	506.787	1722.6
241	675.398	1047.2	0	1722.6	697.91	493.937	530.748	1722.6	697.91	515.931	508.754	1722.6
242	675.398	1047.2	0	1722.6	698.004	491.369	533.223	1722.6	698.004	513.701	510.89	1722.6
243	675.398	1047.2	0	1722.6	698.098	489.138	535.359	1722.6	698.098	511.64	512.857	1722.6
244	675.398	1047.2	0	1722.6	698.191	486.674	537.729	1722.6	698.191	509.41	514.994	1722.6
245	675.398	1047.2	0	1722.6	698.285	484.339	539.971	1722.6	698.285	507.179	517.13	1722.6
246	675.398	1047.2	0	1722.6	698.379	481.77	542.446	1722.6	698.379	504.844	519.372	1722.6
247	675.398	1047.2	0	1722.6	698.473	479.54	544.582	1722.6	698.473	502.783	521.339	1722.6
248	675.398	1047.2	0	1722.6	698.567	477.076	546.952	1722.6	698.567	500.553	523.475	1722.6
249	675.398	1047.2	0	1722.6	698.66	474.846	549.089	1722.6	698.66	498.387	525.547	1722.6
250	675.398	1047.2	0	1722.6	698.754	472.51	551.331	1722.6	698.754	495.924	527.917	1722.6
251	675.398	1047.2	0	1722.6	698.848	470.175	553.572	1722.6	698.848	493.863	529.884	1722.6
252	675.398	1047.2	0	1722.6	698.942	467.606	556.047	1722.6	698.942	491.633	532.021	1722.6
253	675.398	1047.2	0	1722.6	699.036	465.376	558.184	1722.6	699.036	489.402	534.157	1722.6
254	675.398	1047.2	0	1722.6	699.129	463.145	560.321	1722.6	699.129	487.342	536.124	1722.6
255	675.398	1047.2	0	1722.6	699.223	460.576	562.795	1722.6	699.223	485.176	538.196	1722.6
256	675.398	1047.2	0	1722.6	699.317	0	565.169	1264.49	699.317	482.712	540.566	1722.6
257	675.398	1047.2	0	1722.6	699.411	0	567.306	1266.72	699.411	480.652	542.532	1722.6
258	675.492	0	2.49997	677.992	699.505	0	569.443	1268.95	699.505	478.421	544.669	1722.6
259	675.586	0	4.97493	680.561	699.598	0	571.579	1271.18	699.598	476.191	546.806	1722.6
260	675.679	0	7.4499	683.129	699.692	0	573.716	1273.41	699.692	474.13	548.773	1722.6
261	675.773	0	9.92487	685.698	699.786	0	575.853	1275.64	699.786	471.9	550.909	1722.6
262	675.867	0	12.3998	688.267	699.88	0	577.989	1277.87	699.88	469.669	553.046	1722.6
263	675.961	0	14.8748	690.836	699.974	0	580.126	1280.1	699.974	467.609	555.013	1722.6
264	676.055	0	17.3498	693.404	700.067	0	582.262	1282.33	700.067	465.378	557.149	1722.6
265	676.148	0	19.8247	695.973	700.161	0	584.399	1284.56	700.161	463.318	559.116	1722.6
266	676.242	0	22.2997	698.542	700.255	0	586.536	1286.79	700.255	461.321	561.019	1722.6
267	676.336	0	24.7747	701.111	700.349	0	588.672	1289.02	700.349	459.09	563.156	1722.6
268	676.43	0	27.2496	703.679	700.443	0	590.809	1291.25	700.443	456.86	565.293	1722.6
269	676.524	0	29.7246	706.248	700.536	0	592.946	1293.48	700.536	454.799	567.259	1722.6
270	676.617	0	32.1996	708.817	700.63	0	595.082	1295.71	700.63	452.569	569.396	1722.6
271	676.711	0	34.6745	711.386	700.724	0	597.219	1297.94	700.724	450.508	571.363	1722.6
272	676.805	0	37.1495	713.955	700.818	0	599.356	1300.17	700.818	448.278	573.499	1722.6
273	676.899	0	39.6245	716.523	700.912	0	601.492	1302.4	700.912	446.047	575.636	1722.6
274	676.993	0	42.0994	719.092	701.005	0	603.629	1304.63	701.005	443.987	577.603	1722.6
275	677.086	0	44.5744	721.661	701.099	0	605.765	1306.86	701.099	441.756	579.739	1722.6
276	677.18	0	47.0494	724.23	701.193	0	607.902	1309.1	701.193	439.526	581.876	1722.6
277	677.274	0	49.5243	726.798	701.287	0	610.039	1311.33	701.287	437.465	583.843	1722.6
278	677.368	0	51.9993	729.367	701.381	0	612.175	1313.56	701.381	435.235	585.979	1722.6
279	677.462	0	54.4743	731.936	701.474	0	614.312	1315.79	701.474	433.174	587.946	1722.6
280	677.555	0	56.9492	734.505	701.568	0	616.449	1318.02	701.568	430.944	590.083	1722.6
281	677.649	0	59.4242	737.073	701.662	0	618.585	1320.25	701.662	428.714	592.219	1722.6
282	677.743	0	61.8992	739.642	701.756	0	620.722	1322.48	701.756	426.483	594.356	1722.6
283	677.837	0	64.3741	742.211	701.85	0	622.859	1324.71	701.85	424.423	596.323	1722.6
284	677.931	0	66.8491	744.78	701.943	0	624.995	1326.94	701.943	422.192	598.459	1722.6
285	678.024	0	69.3241	747.348	702.037	0	627.132	1329.17	702.037	420.132	600.426	1722.6
286	678.118	0	71.799	749.917	702.131	0	629.268	1331.4	702.131	417.901	602.563	1722.6
287	678.212	0	74.274	752.486	702.225	0	631.405	1333.63	702.225	415.671	604.699	1722.6
288	678.306	0	76.749	755.055	702.319	0	633.542	1335.86	702.319	413.207	607.069	1722.6
289	678.4	0	79.2239	757.624	702.412	0	635.678	1338.09	702.412	411.146	609.036	1722.6
290	678.493	0	81.6989	760.192	702.506	0	637.815	1340.32	702.506	408.981	611.108	1722.6
291	678.587	0	84.1739	762.761	702.6	0	639.952	1342.55	702.6	406.75	613.245	1722.6
292	678.681	0	86.6488	765.33	702.694	0	642.088	1344.78	702.694	404.52	615.381	1722.6
293	678.775	0	89.1238	767.899	702.788	0	644.225	1347.01	702.788	402.29	617.518	1722.6
294	678.869	0	91.5988	770.467	702.881	0	646.361	1349.24	702.881	400.059	619.655	1722.6
295	678.962	0	94.0737	773.036	702.975	0	648.498	1351.47	702.975	397.999	621.621	1722.6
296	679.056	0	96.5487	775.605	703.069	0	650.635	1353.7	703.069	395.768	623.758	1722.6
297	679.15	0	99.0237	778.174	703.163	0	652.771	1355.93	703.163	393.369	626.063	1722.6
298	679.244	0	101.499	780.742	703.257	0	654.908	1358.16	703.257	391.139	628.2	1722.6
299	679.338	0	103.974	783.311	703.35	0	657.045	1360.4	703.35	389.078	630.166	1722.6
300	679.431	0	106.449	785.88	703.444	0	659.181	1362.63	703.444	386.848	632.303	1722.6
301	679.525	0	108.924	788.449	703.538	0	661.318	1364.86	703.538	384.787	634.27	1722.6
302	679.619	0	111.399	791.018	703.632	0	663.455	1367.09	703.632	382.557	636.406	1722.6
303	679.713	0	113.873	793.586	703.726	0	665.591	1369.32	703.726	380.326	638.543	1722.6
304	679.807	0	116.348	796.155	703.819	0	667.728	1371.55	703.819	378.266	640.51	1722.6
305	679.9	0	118.823	798.724	703.913	0	669.864	1373.78	703.913	375.93	642.751	1722.6
306	679.994	0	121.298	801.293	704.007	0	672.001	1376.01	704.007	373.636	644.952	1722.6
307	680.088	0	123.773	803.861	704.101	0	674.138	1378.24	704.101	371.406	647.088	1722.6
308	680.182	0	126.248	806.43	704.195	0	676.274	1380.47	704.195	369.176	649.225	1722.6
309	680.276	0	128.723	808.999	704.288	0	678.411	1382.7	704.288	367.115	651.192	1722.6
310	680.369	0	131.198	811.568	704.382	0	680.548	1384.93	704.382	364.885	653.328	1722.6
311	680.463	0	133.673	814.136	704.476	0	682.684	1387.16	704.476	362.824	655.295	1722.6
312	680.557	0	136.148	816.705	704.57	0	684.821	1389.39	704.57	360.594	657.432	1722.6
313	680.651	0	138.623	819.274	704.664	0	686.958	1391.62	704.664	358.533	659.398	1722.6
314	680.745	0	141.098	821.843	704.757	0	689.094	1393.85	704.757	356.472	661.365	1722.6
315	680.838	0	143.573	824.411	704.851	0	691.231	1396.08	704.851	354.242	663.502	1722.6
316	680.932	0	146.048	826.98	704.945	0	693.367	1398.31	704.945	352.012	665.638	1722.6
317	681.026	0	148.523	829.549	705.039	0	695.504	1400.54	705.039	349.781	667.775	1722.6
318	681.12	0	150.663	831.782	705.133	0	697.641	1402.77	705.133	347.551	669.912	1722.6
319	681.214	0	152.799	834.013	705.226	0	699.777	1405	705.226	345.49	671.878	1722.6
320	681.307	0	154.936	836.243	705.32	0	701.914	1407.23	705.32	343.43	673.845	1722.6
321	681.401	0	157.072	838.474	705.414	0	704.051	1409.46	705.414	341.199	675.982	1722.6
322	681.495	0	159.209	840.704	705.508	0	706.187	1411.7	705.508	338.969	678.119	1722.6
323	681.589	0	161.346	842.935	705.602	0	708.324	1413.93	705.602	336.908	680.085	1722.6
324	681.683	0	163.482	845.165	705.695	0	710.46	1416.16	705.695	334.678	682.222	1722.6
325	681.776	0	165.619	847.395	705.789	0	712.597	1418.39	705.789	332.279	684.527	1722.6
326	681.87	0	167.756	849.626	705.883	0	714.734	1420.62	705.883	330.048	686.664	1722.6
327	681.964	0	169.892	851.856	705.977	0	716.87	1422.85	705.977	327.988	688.63	1722.6
328	682.058	0	172.029	854.087	706.071	0	719.007	1425.08	706.071	325.757	690.767	1722.6
329	682.152	0	174.166	856.317	706.164	0	721.144	1427.31	706.164	323.527	692.904	1722.6
330	682.245	0	176.302	858.548	706.258	0	723.28	1429.54	706.258	321.192	695.145	1722.6
331	682.339	0	178.439	860.778	706.352	0	725.363	1431.71	706.352	318.961	697.282	1722.6
332	682.433	0	180.575	863.008	706.446	0	727.33	1433.78	706.446	316.901	699.249	1722.6
333	682.527	0	182.712	865.239	706.54	0	729.296	1435.84	706.54	314.607	701.449	1722.6
334	682.621	0	184.849	867.469	706.633	0	731.263	1437.9	706.633	312.376	703.585	1722.6
335	682.714	0	186.985	869.7	706.727	0	733.23	1439.96	706.727	310.316	705.552	1722.6
336	682.808	0	189.122	871.93	706.821	0	735.197	1442.02	706.821	308.085	707.689	1722.6
337	682.902	0	191.259	874.161	706.915	0	737.164	1444.08	706.915	306.025	709.656	1722.6
338	682.996	0	193.395	876.391	707.009	0	739.13	1446.14	707.009	303.689	711.897	1722.6
339	683.09	0	195.532	878.621	707.102	0	741.097	1448.2	707.102	301.459	714.034	1722.6
340	683.183	0	197.668	880.852	707.196	0	743.064	1450.26	707.196	299.228	716.171	1722.6
341	683.277	0	199.805	883.082	707.29	0	745.031	1452.32	707.29	296.998	718.307	1722.6
342	683.371	0	201.942	885.313	707.384	0	746.997	1454.38	707.384	294.704	720.507	1722.6
343	683.465	0	204.078	887.543	707.478	0	748.964	1456.44	707.478	292.474	722.644	1722.6
344	683.559	0	206.215	889.774	707.571	0	750.931	1458.5	707.571	290.243	724.781	1722.6
345	683.652	0	208.352	892.004	707.665	0	752.898	1460.56	707.665	288.013	726.917	1722.6
346	683.746	0	210.488	894.234	707.759	0	754.864	1462.62	707.759	285.952	728.884	1722.6
347	683.84	0	212.625	896.465	707.853	0	756.831	1464.68	707.853	283.892	730.851	1722.6
348	683.934	0	214.762	898.695	707.947	0	758.798	1466.74	707.947	281.661	732.987	1722.6
349	684.028	0	216.898	900.926	708.04	0	760.765	1468.81	708.04	279.431	735.124	1722.6
350	684.121	0	219.035	903.156	708.134	0	762.731	1470.87	708.134	277.37	737.091	1722.6
351	684.215	0	221.171	905.387	708.228	0	764.698	1472.93	708.228	275.14	739.227	1722.6
352	684.309	0	223.308	907.617	708.322	0	766.665	1474.99	708.322	272.909	741.364	1722.6
353	684.403	0	225.445	909.848	708.416	0	768.632	1477.05	708.416	270.679	743.501	1722.6
354	684.497	0	227.581	912.078	708.509	0	770.599	1479.11	708.509	268.618	745.467	1722.6
355	684.59	0	229.718	914.308	708.603	0	772.565	1481.17	708.603	266.388	747.604	1722.6
356	684.684	0	231.855	916.539	708.697	0	774.532	1483.23	708.697	264.052	749.846	1722.6
357	684.778	0	233.991	918.769	708.791	0	776.499	1485.29	708.791	261.822	751.982	1722.6
358	684.872	0	236.128	921	708.885	0	778.466	1487.35	708.885	259.528	754.182	1722.6
359	684.966	0	238.265	923.23	708.978	0	780.432	1489.41	708.978	257.298	756.319	1722.6
360	685.059	0	240.401	925.461	709.072	0	782.399	1491.47	709.072	255.067	758.456	1722.6
361	685.153	0	242.538	927.691	709.166	0	784.366	1493.53	709.166	252.603	760.826	1722.6
362	685.247	0	244.674	929.921	709.26	0	786.333	1495.59	709.26	250.438	762.897	1722.6
363	685.341	0	246.811	932.152	709.354	0	788.299	1497.65	709.354	248.207	765.034	1722.6
364	685.435	0	248.948	934.382	709.447	0	790.266	1499.71	709.447	245.977	767.171	1722.6
365	685.528	0	251.084	936.613	709.541	0	792.233	1501.77	709.541	243.747	769.307	1722.6
366	685.622	0	253.221	938.843	709.635	0	794.2	1503.83	709.635	241.581	771.379	1722.6
367	685.716	0	255.358	941.074	709.729	0	796.167	1505.9	709.729	239.351	773.516	1722.6
368	685.81	0	257.494	943.304	709.823	0	798.133	1507.96	709.823	237.12	775.652	1722.6
369	685.904	0	259.631	945.534	709.916	0	800.1	1510.02	709.916	234.89	777.789	1722.6
370	685.997	0	261.767	947.765	710.01	0	802.067	1512.08	710.01	232.829	779.756	1722.6
371	686.091	0	263.904	949.995	710.104	0	804.034	1514.14	710.104	230.599	781.892	1722.6
372	686.185	0	266.041	952.226	710.198	0	806	1516.2	710.198	228.368	784.029	1722.6
373	686.279	0	268.177	954.456	710.292	0	807.967	1518.26	710.292	226.138	786.166	1722.6
374	686.373	0	270.314	956.687	710.385	0	809.934	1520.32	710.385	224.077	788.132	1722.6
375	686.466	0	272.451	958.917	710.479	0	811.901	1522.38	710.479	222.017	790.099	1722.6
376	686.56	0	274.587	961.147	710.573	0	813.867	1524.44	710.573	219.786	792.236	1722.6
377	686.654	0	276.724	963.378	710.667	0	815.834	1526.5	710.667	217.556	794.372	1722.6
378	686.748	0	278.861	965.608	710.761	0	817.801	1528.56	710.761	215.495	796.339	1722.6
379	686.842	0	280.997	967.839	710.854	0	819.768	1530.62	710.854	213.265	798.476	1722.6
380	686.935	0	283.134	970.069	710.948	0	821.734	1532.68	710.948	211.034	800.612	1722.6
381	687.029	0	285.27	972.3	711.042	0	823.701	1534.74	711.042	208.804	802.749	1722.6
382	687.123	0	287.407	974.53	711.136	0	825.668	1536.8	711.136	206.51	804.949	1722.6
383	687.217	0	289.544	976.761	711.23	0	827.635	1538.86	711.23	204.28	807.086	1722.6
384	687.311	0	291.68	978.991	711.323	0	829.602	1540.92	711.323	202.049	809.222	1722.6
385	687.404	0	293.817	981.221	711.417	0	831.568	1542.99	711.417	199.819	811.359	1722.6
386	687.498	0	295.954	983.452	711.511	0	833.535	1545.05	711.511	197.525	813.559	1722.6
387	687.592	0	298.09	985.682	711.605	0	835.502	1547.11	711.605	195.294	815.696	1722.6
388	687.686	0	300.227	987.913	711.699	0	837.469	1549.17	711.699	193.064	817.832	1722.6
389	687.78	0	302.364	990.143	711.792	0	839.435	1551.23	711.792	190.834	819.969	1722.6
390	687.873	0	304.5	992.374	711.886	0	841.402	1553.29	711.886	188.668	822.041	1722.6
391	687.967	0	306.637	994.604	711.98	0	843.369	1555.35	711.98	186.438	824.177	1722.6
392	688.061	0	308.773	996.834	712.074	0	845.336	1557.41	712.074	184.207	826.314	1722.6
393	688.155	0	310.91	999.065	712.168	0	847.302	1559.47	712.168	181.977	828.451	1722.6
394	688.249	0	313.047	1001.3	712.261	0	849.269	1561.53	712.261	179.811	830.523	1722.6
395	688.342	0	315.183	1003.53	712.355	0	851.236	1563.59	712.355	177.581	832.659	1722.6
396	688.436	0	317.32	1005.76	712.449	0	853.203	1565.65	712.449	175.35	834.796	1722.6
397	688.53	0	319.457	1007.99	712.543	0	855.17	1567.71	712.543	173.12	836.932	1722.6
398	688.624	0	321.593	1010.22	712.637	0	857.136	1569.77	712.637	170.826	839.133	1722.6
399	688.718	0	323.73	1012.45	712.73	0	859.103	1571.83	712.73	168.595	841.269	1722.6
400	688.811	0	325.866	1014.68	712.824	0	861.07	1573.89	712.824	166.365	843.406	1722.6
401	688.905	0	328.003	1016.91	712.918	0	863.037	1575.95	712.918	163.901	845.776	1722.6
402	688.999	0	330.14	1019.14	713.012	0	865.003	1578.02	713.012	161.841	847.743	1722.6
403	689.093	0	332.276	1021.37	713.106	0	866.97	1580.08	713.106	159.61	849.879	1722.6
404	689.187	0	334.413	1023.6	713.199	0	868.937	1582.14	713.199	157.275	852.121	1722.6
405	689.28	0	336.55	1025.83	713.293	0	870.904	1584.2	713.293	155.044	854.257	1722.6
406	689.374	0	338.686	1028.06	713.387	0	872.87	1586.26	713.387	152.581	856.627	1722.6
407	689.468	0	340.823	1030.29	713.481	0	874.837	1588.32	713.481	150.52	858.594	1722.6
408	689.562	0	342.96	1032.52	713.575	0	876.804	1590.38	713.575	148.29	860.731	1722.6
409	689.656	0	345.096	1034.75	713.668	0	878.771	1592.44	713.668	146.059	862.867	1722.6
410	689.749	0	347.233	1036.98	713.762	0	880.737	1594.5	713.762	143.829	865.004	1722.6
411	689.843	0	349.369	1039.21	713.856	0	882.704	1596.56	713.856	141.768	866.971	1722.6
412	689.937	0	351.506	1041.44	713.95	0	884.671	1598.62	713.95	139.433	869.212	1722.6
413	690.031	0	353.643	1043.67	714.044	0	886.638	1600.68	714.044	137.202	871.349	1722.6
414	690.125	0	355.779	1045.9	714.137	0	888.605	1602.74	714.137	135.142	873.316	1722.6
415	690.218	0	357.916	1048.13	714.231	0	890.571	1604.8	714.231	132.911	875.452	1722.6
416	690.312	0	360.053	1050.36	714.325	0	892.538	1606.86	714.325	130.681	877.589	1722.6
417	690.406	0	362.189	1052.6	714.419	0	894.505	1608.92	714.419	128.45	879.726	1722.6
418	690.5	0	364.326	1054.83	714.513	0	896.472	1610.98	714.513	126.39	881.693	1722.6
419	690.594	0	366.463	1057.06	714.606	0	898.438	1613.04	714.606	124.159	883.829	1722.6
420	690.687	0	368.599	1059.29	714.7	0	900.405	1615.11	714.7	121.824	886.071	1722.6
421	690.781	0	370.736	1061.52	714.794	0	902.372	1617.17	714.794	119.594	888.207	1722.6
422	690.875	0	372.872	1063.75	714.888	0	904.339	1619.23	714.888	117.13	890.577	1722.6
423	690.969	0	375.009	1065.98	714.982	0	906.305	1621.29	714.982	114.899	892.714	1722.6
424	691.063	0	377.146	1068.21	715.075	0	908.272	1623.35	715.075	112.564	894.956	1722.6
425	691.156	0	379.282	1070.44	715.169	0	910.239	1625.41	715.169	110.334	897.092	1722.6
426	691.25	0	381.419	1072.67	715.263	0	912.206	1627.47	715.263	107.87	899.462	1722.6
427	691.344	0	383.556	1074.9	715.357	0	914.173	1629.53	715.357	105.809	901.429	1722.6
428	691.438	0	385.692	1077.13	715.451	0	916.139	1631.59	715.451	103.579	903.566	1722.6
429	691.532	0	387.829	1079.36	715.544	0	918.106	1633.65	715.544	101.348	905.702	1722.6
430	691.625	0	389.965	1081.59	715.638	0	920.073	1635.71	715.638	98.8846	908.072	1722.6
431	691.719	0	392.102	1083.82	715.732	0	922.04	1637.77	715.732	96.6541	910.209	1722.6
432	691.813	0	394.239	1086.05	715.826	0	924.006	1639.83	715.826	94.4886	912.281	1722.6
433	691.907	0	396.375	1088.28	715.92	0	925.973	1641.89	715.92	92.2581	914.417	1722.6
434	692.001	0	398.512	1090.51	716.013	0	927.94	1643.95	716.013	90.0277	916.554	1722.6
435	692.094	0	400.649	1092.74	716.107	0	929.907	1646.01	716.107	87.5639	918.924	1722.6
436	692.188	0	402.785	1094.97	716.201	0	931.873	1648.07	716.201	85.3335	921.061	1722.6
437	692.282	0	404.922	1097.2	716.295	0	933.84	1650.13	716.295	83.1031	923.197	1722.6
438	692.376	0	407.059	1099.43	716.389	0	935.807	1652.2	716.389	80.8726	925.334	1722.6
439	692.47	0	409.195	1101.66	716.482	0	937.774	1654.26	716.482	78.5787	927.534	1722.6
440	692.563	0	411.332	1103.9	716.576	0	939.74	1656.32	716.576	76.2433	929.776	1722.6
441	692.657	0	413.468	1106.13	716.67	0	941.707	1658.38	716.67	74.0129	931.912	1722.6
442	692.751	0	415.605	1108.36	716.764	0	943.674	1660.44	716.764	71.7824	934.049	1722.6
443	692.845	0	417.742	1110.59	716.858	0	945.641	1662.5	716.858	69.552	936.185	1722.6
444	692.939	0	419.878	1112.82	716.951	0	947.608	1664.56	716.951	67.2166	938.427	1722.6
445	693.032	0	422.015	1115.05	717.045	0	949.574	1666.62	717.045	64.9861	940.564	1722.6
446	693.126	0	424.152	1117.28	717.139	0	951.541	1668.68	717.139	62.7557	942.7	1722.6
447	693.22	0	426.288	1119.51	717.233	0	953.508	1670.74	717.233	60.4618	944.9	1722.6
448	693.314	0	428.425	1121.74	717.327	0	955.475	1672.8	717.327	58.1264	947.142	1722.6
449	693.408	0	430.562	1123.97	717.42	0	957.441	1674.86	717.42	55.8959	949.279	1722.6
450	693.501	0	432.698	1126.2	717.514	0	959.408	1676.92	717.514	53.6655	951.415	1722.6
451	693.595	0	434.835	1128.43	717.608	0	961.375	1678.98	717.608	51.3716	953.615	1722.6
452	693.689	0	436.971	1130.66	717.702	0	963.342	1681.04	717.702	49.0362	955.857	1722.6
453	693.783	0	439.108	1132.89	717.796	0	965.308	1683.1	717.796	46.8057	957.994	1722.6
454	693.877	0	441.245	1135.12	717.889	0	967.275	1685.16	717.889	44.5753	960.13	1722.6
455	693.97	0	443.381	1137.35	717.983	0	969.242	1687.23	717.983	42.2814	962.33	1722.6
456	694.064	0	445.518	1139.58	718.077	0	971.209	1689.29	718.077	39.946	964.572	1722.6
457	694.158	0	447.655	1141.81	718.171	0	973.176	1691.35	718.171	37.7155	966.709	1722.6
458	694.252	0	449.791	1144.04	718.265	0	975.142	1693.41	718.265	35.4851	968.845	1722.6
459	694.346	0	451.928	1146.27	718.358	0	977.109	1695.47	718.358	33.0213	971.215	1722.6
460	694.439	0	454.064	1148.5	718.452	0	979.076	1697.53	718.452	30.4526	973.69	1722.6
461	694.533	0	456.201	1150.73	718.546	0	981.043	1699.59	718.546	28.2221	975.827	1722.6
462	694.627	0	458.338	1152.96	718.64	0	983.009	1701.65	718.64	25.9917	977.964	1722.6
463	694.721	0	460.474	1155.2	718.734	0	984.976	1703.71	718.734	23.7613	980.1	1722.6
464	694.815	0	462.611	1157.43	718.827	0	986.943	1705.77	718.827	21.1925	982.575	1722.6
465	694.908	0	464.748	1159.66	718.921	0	988.91	1707.83	718.921	18.9621	984.712	1722.6
466	695.002	0	466.884	1161.89	719.015	0	990.876	1709.89	719.015	16.6266	986.953	1722.6
467	695.096	0	469.021	1164.12	719.109	0	992.843	1711.95	719.109	14.3327	989.153	1722.6
468	695.19	0	471.158	1166.35	719.203	0	994.81	1714.01	719.203	11.9973	991.395	1722.6
469	695.284	0	473.294	1168.58	719.296	0	996.777	1716.07	719.296	9.42853	993.87	1722.6
470	695.377	0	475.431	1170.81	719.39	0	998.743	1718.13	719.39	7.1981	996.007	1722.6
471	695.471	0	477.567	1173.04	719.484	0	1000.71	1720.19	719.484	4.62933	998.482	1722.6
472	695.565	0	479.704	1175.27	719.578	0	1002.68	1722.25	719.578	2.2939	1000.72	1722.6
473	695.659	0	481.841	1177.5	719.625	0	1002.97	1722.6	719.672	0	1002.92	1722.6
474	695.753	0	483.977	1179.73	719.625	0	1002.97	1722.6	719.672	0	1002.92	1722.6
475	695.846	0	486.114	1181.96	719.625	0	1002.97	1722.6	719.672	0	1002.92	1722.6
476	695.94	0	488.251	1184.19	719.625	0	1002.97	1722.6	719.672	0	1002.92	1722.6
477	696.034	0	490.387	1186.42	719.625	0	1002.97	1722.6	719.672	0	1002.92	1722.6
478	696.128	0	492.524	1188.65	719.625	0	1002.97	1722.6	719.672	0	1002.92	1722.6
479	696.222	0	494.661	1190.88	719.625	0	1002.97	1722.6	719.672	0	1002.92	1722.6
480	696.315	0	496.797	1193.11	719.625	0	1002.97	1722.6	719.672	0	1002.92	1722.6
481	696.409	0	498.934	1195.34	719.625	0	1002.97	1722.6	719.672	0	1002.92	1722.6
482	696.503	0	501.07	1197.57	719.625	0	1002.97	1722.6	719.672	0	1002.92	1722.6
483	696.597	0	503.207	1199.8	719.625	0	1002.97	1722.6	719.672	0	1002.92	1722.6
484	696.691	0	505.344	1202.03	719.625	0	1002.97	1722.6	719.672	0	1002.92	1722.6
485	696.784	0	507.48	1204.26	719.625	0	1002.97	1722.6	719.672	0	1002.92	1722.6
486	696.878	0	509.617	1206.5	719.625	0	1002.97	1722.6	719.672	0	1002.92	1722.6
487	696.972	0	511.754	1208.73	719.625	0	1002.97	1722.6	719.672	0	1002.92	1722.6
488	697.066	0	513.89	1210.96	719.625	0	1002.97	1722.6	719.672	0	1002.92	1722.6
489	697.16	0	516.027	1213.19	719.625	0	1002.97	1722.6	719.672	0	1002.92	1722.6
490	697.253	0	518.163	1215.42	719.625	0	1002.97	1722.6	719.672	0	1002.92	1722.6
491	697.347	0	520.3	1217.65	719.625	0	1002.97	1722.6	719.672	0	1002.92	1722.6
492	697.441	0	522.437	1219.88	719.625	0	1002.97	1722.6	719.672	0	1002.92	1722.6
493	697.535	0	524.573	1222.11	719.625	0	1002.97	1722.6	719.672	0	1002.92	1722.6
494	697.629	0	526.71	1224.34	719.625	0	1002.97	1722.6	719.672	0	1002.92	1722.6
495	697.722	0	528.847	1226.57	719.625	0	1002.97	1722.6	719.672	0	1002.92	1722.6
496	697.816	0	530.983	1228.8	719.625	0	1002.97	1722.6	719.672	0	1002.92	1722.6
497	697.91	0	533.12	1231.03	719.625	0	1002.97	1722.6	719.672	0	1002.92	1722.6
498	698.004	0	535.257	1233.26	719.625	0	1002.97	1722.6	719.672	0	1002.92	1722.6
499	698.098	0	537.393	1235.49	719.625	0	1002.97	1722.6	719.672	0	1002.92	1722.6
500	698.191	0	539.53	1237.72	719.625	0	1002.97	1722.6	719.672	0	1002.92	1722.6
501	698.285	0	541.666	1239.95	719.625	0	1002.97	1722.6	719.672	0	1002.92	1722.6
502	698.379	0	543.803	1242.18	719.625	0	1002.97	1722.6	719.672	0	1002.92	1722.6
503	698.473	0	545.94	1244.41	719.625	0	1002.97	1722.6	719.672	0	1002.92	1722.6
504	698.567	0	548.076	1246.64	719.625	0	1002.97	1722.6	719.672	0	1002.92	1722.6
505	698.66	0	550.213	1248.87	719.625	0	1002.97	1722.6	719.672	0	1002.92	1722.6
506	698.754	0	552.35	1251.1	719.625	0	1002.97	1722.6	719.672	0	1002.92	1722.6
507	698.848	0	554.486	1253.33	719.625	0	1002.97	1722.6	719.672	0	1002.92	1722.6
508	698.942	0	556.623	1255.56	719.625	0	1002.97	1722.6	719.672	0	1002.92	1722.6
509	699.036	0	558.76	1257.8	719.625	0	1002.97	1722.6	719.672	0	1002.92	1722.6
510	699.129	0	560.896	1260.03	719.625	0	1002.97	1722.6	719.672	0	1002.92	1722.6
511	699.223	0	563.033	1262.26	719.625	0	1002.97	1722.6	719.672	0	1002.92	1722.6
512	699.317	0	565.169	1264.49	719.625	0	1002.97	1722.6	719.672	0	1002.92	1722.6
513	699.411	0	567.306	1266.72	719.625	0	1002.97	1722.6	719.672	0	1002.92	1722.6
514	699.505	0	569.443	1268.95	719.625	0	1002.97	1722.6	719.672	0	1002.92	1722.6
515	699.598	0	571.579	1271.18	719.625	0	1002.97	1722.6	719.672	0	1002.92	1722.6
516	699.692	0	573.716	1273.41	719.625	0	1002.97	1722.6	719.672	0	1002.92	1722.6
517	699.786	0	575.853	1275.64	719.625	0	1002.97	1722.6	719.672	0	1002.92	1722.6
518	699.88	0	577.989	1277.87	719.625	0	1002.97	1722.6	719.672	0	1002.92	1722.6
519	699.974	0	580.126	1280.1	719.625	0	1002.97	1722.6	719.672	0	1002.92	1722.6
520	700.067	0	582.262	1282.33	719.625	0	1002.97	1722.6	719.672	0	1002.92	1722.6
521	700.161	0	584.399	1284.56	719.625	0	1002.97	1722.6	719.672	0	1002.92	1722.6
522	700.255	0	586.536	1286.79	719.625	0	1002.97	1722.6	719.672	0	1002.92	1722.6
523	700.349	0	588.672	1289.02	719.625	0	1002.97	1722.6	719.672	0	1002.92	1722.6
524	700.443	0	590.809	1291.25	719.625	0	1002.97	1722.6	719.672	0	1002.92	1722.6
525	700.536	0	592.946	1293.48	719.625	0	1002.97	1722.6	719.672	0	1002.92	1722.6
526	700.63	0	595.082	1295.71	719.625	0	1002.97	1722.6	719.672	0	1002.92	1722.6
527	700.724	0	597.219	1297.94	719.625	0	1002.97	1722.6	719.672	0	1002.92	1722.6
528	700.818	0	599.356	1300.17	719.625	0	1002.97	1722.6	719.672	0	1002.92	1722.6
529	700.912	0	601.492	1302.4	719.625	0	1002.97	1722.6	719.672	0	1002.92	1722.6
530	701.005	0	603.629	1304.63	719.625	0	1002.97	1722.6	719.672	0	1002.92	1722.6
531	701.099	0	605.765	1306.86	719.625	0	1002.97	1722.6	719.672	0	1002.92	1722.6
532	701.193	0	607.902	1309.1	719.625	0	1002.97	1722.6	719.672	0	1002.92	1722.6
533	701.287	0	610.039	1311.33	719.625	0	1002.97	1722.6	719.672	0	1002.92	1722.6
534	701.381	0	612.175	1313.56	719.625	0	1002.97	1722.6	719.672	0	1002.92	1722.6
535	701.474	0	614.312	1315.79	719.625	0	1002.97	1722.6	719.672	0	1002.92	1722.6
536	701.568	0	616.449	1318.02	719.625	0	1002.97	1722.6	719.672	0	1002.92	1722.6
537	701.662	0	618.585	1320.25	719.625	0	1002.97	1722.6	719.672	0	1002.92	1722.6
538	701.756	0	620.722	1322.48	719.625	0	1002.97	1722.6	719.672	0	1002.92	1722.6
539	701.85	0	622.859	1324.71	719.625	0	1002.97	1722.6	719.672	0	1002.92	1722.6
540	701.943	0	624.995	1326.94	719.625	0	1002.97	1722.6	719.672	0	1002.92	1722.6
541	702.037	0	627.132	1329.17	719.625	0	1002.97	1722.6	719.672	0	1002.92	1722.6
542	702.131	0	629.268	1331.4	719.625	0	1002.97	1722.6	719.672	0	1002.92	1722.6
543	702.225	0	631.405	1333.63	719.625	0	1002.97	1722.6	719.672	0	1002.92	1722.6
544	702.319	0	633.542	1335.86	719.625	0	1002.97	1722.6	719.672	0	1002.92	1722.6
545	702.412	0	635.678	1338.09	719.625	0	1002.97	1722.6	719.672	0	1002.92	1722.6
546	702.506	0	637.815	1340.32	719.625	0	1002.97	1722.6	719.672	0	1002.92	1722.6
547	702.6	0	639.952	1342.55	719.625	0	1002.97	1722.6	719.672	0	1002.92	1722.6
548	702.694	0	642.088	1344.78	719.625	0	1002.97	1722.6	719.672	0	1002.92	1722.6
549	702.788	0	644.225	1347.01	719.625	0	1002.97	1722.6	719.672	0	1002.92	1722.6
550	702.881	0	646.361	1349.24	719.625	0	1002.97	1722.6	719.672	0	1002.92	1722.6
551	702.975	0	648.498	1351.47	719.625	0	1002.97	1722.6	719.672	0	1002.92	1722.6
552	703.069	0	650.635	1353.7	719.625	0	1002.97	1722.6	719.672	0	1002.92	1722.6
553	703.163	0	652.771	1355.93	719.625	0	1002.97	1722.6	719.672	0	1002.92	1722.6
554	703.257	0	654.908	1358.16	719.625	0	1002.97	1722.6	719.672	0	1002.92	1722.6
555	703.35	0	657.045	1360.4	719.625	0	1002.97	1722.6	719.672	0	1002.92	1722.6
556	703.444	0	659.181	1362.63	719.625	0	1002.97	1722.6	719.672	0	1002.92	1722.6
557	703.538	0	661.318	1364.86	719.625	0	1002.97	1722.6	719.672	0	1002.92	1722.6
558	703.632	0	663.455	1367.09	719.625	0	1002.97	1722.6	719.672	0	1002.92	1722.6
559	703.726	0	665.591	1369.32	719.625	0	1002.97	1722.6	719.672	0	1002.92	1722.6
560	703.819	0	667.728	1371.55	719.625	0	1002.97	1722.6	719.672	0	1002.92	1722.6
561	703.913	0	669.864	1373.78	719.625	0	1002.97	1722.6	719.672	0	1002.92	1722.6
562	704.007	0	672.001	1376.01	719.625	0	1002.97	1722.6	719.672	0	1002.92	1722.6
563	704.101	0	674.138	1378.24	719.625	0	1002.97	1722.6	719.672	0	1002.92	1722.6
564	704.195	0	676.274	1380.47	719.625	0	1002.97	1722.6	719.672	0	1002.92	1722.6
565	704.288	0	678.411	1382.7	719.625	0	1002.97	1722.6	719.672	0	1002.92	1722.6
566	704.382	0	680.548	1384.93	719.625	0	1002.97	1722.6	719.672	0	1002.92	1722.6
567	704.476	0	682.684	1387.16	719.625	0	1002.97	1722.6	719.672	0	1002.92	1722.6
568	704.57	0	684.821	1389.39	719.625	0	1002.97	1722.6	719.672	0	1002.92	1722.6
569	704.664	0	686.958	1391.62	719.625	0	1002.97	1722.6	719.672	0	1002.92	1722.6
570	704.757	0	689.094	1393.85	719.625	0	1002.97	1722.6	719.672	0	1002.92	1722.6
571	704.851	0	691.231	1396.08	719.625	0	1002.97	1722.6	719.672	0	1002.92	1722.6
572	704.945	0	693.367	1398.31	719.625	0	1002.97	1722.6	719.672	0	1002.92	1722.6
573	705.039	0	695.504	1400.54	719.625	0	1002.97	1722.6	719.672	0	1002.92	1722.6
574	705.133	0	697.641	1402.77	719.625	0	1002.97	1722.6	719.672	0	1002.92	1722.6
575	705.226	0	699.777	1405	719.625	0	1002.97	1722.6	719.672	0	1002.92	1722.6
576	705.32	0	701.914	1407.23	719.625	0	1002.97	1722.6	719.672	0	1002.92	1722.6
577	705.414	0	704.051	1409.46	719.625	0	1002.97	1722.6	719.672	0	1002.92	1722.6
578	705.508	0	706.187	1411.7	719.625	0	1002.97	1722.6	719.672	0	1002.92	1722.6
579	705.602	0	708.324	1413.93	719.625	0	1002.97	1722.6	719.672	0	1002.92	1722.6
580	705.695	0	710.46	1416.16	719.625	0	1002.97	1722.6	719.672	0	1002.92	1722.6
581	705.789	0	712.597	1418.39	719.625	0	1002.97	1722.6	719.672	0	1002.92	1722.6
582	705.883	0	714.734	1420.62	719.625	0	1002.97	1722.6	719.672	0	1002.92	1722.6
583	705.977	0	716.87	1422.85	719.625	0	1002.97	1722.6	719.672	0	1002.92	1722.6
584	706.071	0	719.007	1425.08	719.625	0	1002.97	1722.6	719.672	0	1002.92	1722.6
585	706.164	0	721.144	1427.31	719.625	0	1002.97	1722.6	719.672	0	1002.92	1722.6
586	706.258	0	723.28	1429.54	719.625	0	1002.97	1722.6	719.672	0	1002.92	1722.6
587	706.352	0	725.363	1431.71	719.625	0	1002.97	1722.6	719.672	0	1002.92	1722.6
588	706.446	0	727.33	1433.78	719.625	0	1002.97	1722.6	719.672	0	1002.92	1722.6
589	706.54	0	729.296	1435.84	719.625	0	1002.97	1722.6	719.672	0	1002.92	1722.6
590	706.633	0	731.263	1437.9	719.625	0	1002.97	1722.6	719.672	0	1002.92	1722.6
591	706.727	0	733.23	1439.96	719.625	0	1002.97	1722.6	719.672	0	1002.92	1722.6
592	706.821	0	735.197	1442.02	719.625	0	1002.97	1722.6	719.672	0	1002.92	1722.6
593	706.915	0	737.164	1444.08	719.625	0	1002.97	1722.6	719.672	0	1002.92	1722.6
594	707.009	0	739.13	1446.14	719.625	0	1002.97	1722.6	719.672	0	1002.92	1722.6
595	707.102	0	741.097	1448.2	719.625	0	1002.97	1722.6	719.672	0	1002.92	1722.6
596	707.196	0	743.064	1450.26	719.625	0	1002.97	1722.6	719.672	0	1002.92	1722.6
597	707.29	0	745.031	1452.32	719.625	0	1002.97	1722.6	719.672	0	1002.92	1722.6
598	707.384	0	746.997	1454.38	719.625	0	1002.97	1722.6	719.672	0	1002.92	1722.6
599	707.478	0	748.964	1456.44	719.625	0	1002.97	1722.6	719.672	0	1002.92	1722.6
600	707.571	0	750.931	1458.5	719.625	0	1002.97	1722.6	719.672	0	1002.92	1722.6
601	707.665	0	752.898	1460.56	719.625	0	1002.97	1722.6	719.672	0	1002.92	1722.6
602	707.759	0	754.864	1462.62	719.625	0	1002.97	1722.6	719.672	0	1002.92	1722.6
603	707.853	0	756.831	1464.68	719.625	0	1002.97	1722.6	719.672	0	1002.92	1722.6
604	707.947	0	758.798	1466.74	719.625	0	1002.97	1722.6	719.672	0	1002.92	1722.6
605	708.04	0	760.765	1468.81	719.625	0	1002.97	1722.6	719.672	0	1002.92	1722.6
606	708.134	0	762.731	1470.87	719.625	0	1002.97	1722.6	719.672	0	1002.92	1722.6
607	708.228	0	764.698	1472.93	719.625	0	1002.97	1722.6	719.672	0	1002.92	1722.6
608	708.322	0	766.665	1474.99	719.625	0	1002.97	1722.6	719.672	0	1002.92	1722.6
609	708.416	0	768.632	1477.05	719.625	0	1002.97	1722.6	719.672	0	1002.92	1722.6
610	708.509	0	770.599	1479.11	719.625	0	1002.97	1722.6	719.672	0	1002.92	1722.6
611	708.603	0	772.565	1481.17	719.625	0	1002.97	1722.6	719.672	0	1002.92	1722.6
612	708.697	0	774.532	1483.23	719.625	0	1002.97	1722.6	719.672	0	1002.92	1722.6
613	708.791	0	776.499	1485.29	719.625	0	1002.97	1722.6	719.672	0	1002.92	1722.6
614	708.885	0	778.466	1487.35	719.625	0	1002.97	1722.6	719.672	0	1002.92	1722.6
615	708.978	0	780.432	1489.41	719.625	0	1002.97	1722.6	719.672	0	1002.92	1722.6
616	709.072	0	782.399	1491.47	719.625	0	1002.97	1722.6	719.672	0	1002.92	1722.6
617	709.166	0	784.366	1493.53	719.625	0	1002.97	1722.6	719.672	0	1002.92	1722.6
618	709.26	0	786.333	1495.59	719.625	0	1002.97	1722.6	719.672	0	1002.92	1722.6
619	709.354	0	788.299	1497.65	719.625	0	1002.97	1722.6	719.672	0	1002.92	1722.6
620	709.447	0	790.266	1499.71	719.625	0	1002.97	1722.6	719.672	0	1002.92	1722.6
621	709.541	0	792.233	1501.77	719.625	0	1002.97	1722.6	719.672	0	1002.92	1722.6
622	709.635	0	794.2	1503.83	719.625	0	1002.97	1722.6	719.672	0	1002.92	1722.6
623	709.729	0	796.167	1505.9	719.625	0	1002.97	1722.6	719.672	0	1002.92	1722.6
624	709.823	0	798.133	1507.96	719.625	0	1002.97	1722.6	719.672	0	1002.92	1722.6
625	709.916	0	800.1	1510.02	719.625	0	1002.97	1722.6	719.672	0	1002.92	1722.6
626	710.01	0	802.067	1512.08	719.625	0	1002.97	1722.6	719.672	0	1002.92	1722.6
627	710.104	0	804.034	1514.14	719.625	0	1002.97	1722.6	719.672	0	1002.92	1722.6
628	710.198	0	806	1516.2	719.625	0	1002.97	1722.6	719.672	0	1002.92	1722.6
629	710.292	0	807.967	1518.26	719.625	0	1002.97	1722.6	719.672	0	1002.92	1722.6
630	710.385	0	809.934	1520.32	719.625	0	1002.97	1722.6	719.672	0	1002.92	1722.6
631	710.479	0	811.901	1522.38	719.625	0	1002.97	1722.6	719.672	0	1002.92	1722.6
632	710.573	0	813.867	1524.44	719.625	0	1002.97	1722.6	719.672	0	1002.92	1722.6
633	710.667	0	815.834	1526.5	719.625	0	1002.97	1722.6	719.672	0	1002.92	1722.6
634	710.761	0	817.801	1528.56	719.625	0	1002.97	1722.6	719.672	0	1002.92	1722.6
635	710.854	0	819.768	1530.62	719.625	0	1002.97	1722.6	719.672	0	1002.92	1722.6
636	710.948	0	821.734	1532.68	719.625	0	1002.97	1722.6	719.672	0	1002.92	1722.6
637	711.042	0	823.701	1534.74	719.625	0	1002.97	1722.6	719.672	0	1002.92	1722.6
638	711.136	0	825.668	1536.8	719.625	0	1002.97	1722.6	719.672	0	1002.92	1722.6
639	711.23	0	827.635	1538.86	719.625	0	1002.97	1722.6	719.672	0	1002.92	1722.6
640	711.323	0	829.602	1540.92	719.625	0	1002.97	1722.6	719.672	0	1002.92	1722.6
641	711.417	0	831.568	1542.99	719.625	0	1002.97	1722.6	719.672	0	1002.92	1722.6
642	711.511	0	833.535	1545.05	719.625	0	1002.97	1722.6	719.672	0	1002.92	1722.6
643	711.605	0	835.502	1547.11	719.625	0	1002.97	1722.6	719.672	0	1002.92	1722.6
644	711.699	0	837.469	1549.17	719.625	0	1002.97	1722.6	719.672	0	1002.92	1722.6
645	711.792	0	839.435	1551.23	719.625	0	1002.97	1722.6	719.672	0	1002.92	1722.6
646	711.886	0	841.402	1553.29	719.625	0	1002.97	1722.6	719.672	0	1002.92	1722.6
647	711.98	0	843.369	1555.35	719.625	0	1002.97	1722.6	719.672	0	1002.92	1722.6
648	712.074	0	845.336	1557.41	719.625	0	1002.97	1722.6	719.672	0	1002.92	1722.6
649	712.168	0	847.302	1559.47	719.625	0	1002.97	1722.6	719.672	0	1002.92	1722.6
650	712.261	0	849.269	1561.53	719.625	0	1002.97	1722.6	719.672	0	1002.92	1722.6
651	712.355	0	851.236	1563.59	719.625	0	1002.97	1722.6	719.672	0	1002.92	1722.6
652	712.449	0	853.203	1565.65	719.625	0	1002.97	1722.6	719.672	0	1002.92	1722.6
653	712.543	0	855.17	1567.71	719.625	0	1002.97	1722.6	719.672	0	1002.92	1722.6
654	712.637	0	857.136	1569.77	719.625	0	1002.97	1722.6	719.672	0	1002.92	1722.6
655	712.73	0	859.103	1571.83	719.625	0	1002.97	1722.6	719.672	0	1002.92	1722.6
656	712.824	0	861.07	1573.89	719.625	0	1002.97	1722.6	719.672	0	1002.92	1722.6
657	712.918	0	863.037	1575.95	719.625	0	1002.97	1722.6	719.672	0	1002.92	1722.6
658	713.012	0	865.003	1578.02	719.625	0	1002.97	1722.6	719.672	0	1002.92	1722.6
659	713.106	0	866.97	1580.08	719.625	0	1002.97	1722.6	719.672	0	1002.92	1722.6
660	713.199	0	868.937	1582.14	719.625	0	1002.97	1722.6	719.672	0	1002.92	1722.6
661	713.293	0	870.904	1584.2	719.625	0	1002.97	1722.6	719.672	0	1002.92	1722.6
662	713.387	0	872.87	1586.26	719.625	0	1002.97	1722.6	719.672	0	1002.92	1722.6
663	713.481	0	874.837	1588.32	719.625	0	1002.97	1722.6	719.672	0	1002.92	1722.6
664	713.575	0	876.804	1590.38	719.625	0	1002.97	1722.6	719.672	0	1002.92	1722.6
665	713.668	0	878.771	1592.44	719.625	0	1002.97	1722.6	719.672	0	1002.92	1722.6
666	713.762	0	880.737	1594.5	719.625	0	1002.97	1722.6	719.672	0	1002.92	1722.6
667	713.856	0	882.704	1596.56	719.625	0	1002.97	1722.6	719.672	0	1002.92	1722.6
668	713.95	0	884.671	1598.62	719.625	0	1002.97	1722.6	719.672	0	1002.92	1722.6
669	714.044	0	886.638	1600.68	719.625	0	1002.97	1722.6	719.672	0	1002.92	1722.6
670	714.137	0	888.605	1602.74	719.625	0	1002.97	1722.6	719.672	0	1002.92	1722.6
671	714.231	0	890.571	1604.8	719.625	0	1002.97	1722.6	719.672	0	1002.92	1722.6
672	714.325	0	892.538	1606.86	719.625	0	1002.97	1722.6	719.672	0	1002.92	1722.6
673	714.419	0	894.505	1608.92	719.625	0	1002.97	1722.6	719.672	0	1002.92	1722.6
674	714.513	0	896.472	1610.98	719.625	0	1002.97	1722.6	719.672	0	1002.92	1722.6
675	714.606	0	898.438	1613.04	719.625	0	1002.97	1722.6	719.672	0	1002.92	1722.6
676	714.7	0	900.405	1615.11	719.625	0	1002.97	1722.6	719.672	0	1002.92	1722.6
677	714.794	0	902.372	1617.17	719.625	0	1002.97	1722.6	719.672	0	1002.92	1722.6
678	714.888	0	904.339	1619.23	719.625	0	1002.97	1722.6	719.672	0	1002.92	1722.6
679	714.982	0	906.305	1621.29	719.625	0	1002.97	1722.6	719.672	0	1002.92	1722.6
680	715.075	0	908.272	1623.35	719.625	0	1002.97	1722.6	719.672	0	1002.92	1722.6
681	715.169	0	910.239	1625.41	719.625	0	1002.97	1722.6	719.672	0	1002.92	1722.6
682	715.263	0	912.206	1627.47	719.625	0	1002.97	1722.6	719.672	0	1002.92	1722.6
683	715.357	0	914.173	1629.53	719.625	0	1002.97	1722.6	719.672	0	1002.92	1722.6
684	715.451	0	916.139	1631.59	719.625	0	1002.97	1722.6	719.672	0	1002.92	1722.6
685	715.544	0	918.106	1633.65	719.625	0	1002.97	1722.6	719.672	0	1002.92	1722.6
686	715.638	0	920.073	1635.71	719.625	0	1002.97	1722.6	719.672	0	1002.92	1722.6
687	715.732	0	922.04	1637.77	719.625	0	1002.97	1722.6	719.672	0	1002.92	1722.6
688	715.826	0	924.006	1639.83	719.625	0	1002.97	1722.6	719.672	0	1002.92	1722.6
689	715.92	0	925.973	1641.89	719.625	0	1002.97	1722.6	719.672	0	1002.92	1722.6
690	716.013	0	927.94	1643.95	719.625	0	1002.97	1722.6	719.672	0	1002.92	1722.6
691	716.107	0	929.907	1646.01	719.625	0	1002.97	1722.6	719.672	0	1002.92	1722.6
692	716.201	0	931.873	1648.07	719.625	0	1002.97	1722.6	719.672	0	1002.92	1722.6
693	716.295	0	933.84	1650.13	719.625	0	1002.97	1722.6	719.672	0	1002.92	1722.6
694	716.389	0	935.807	1652.2	719.625	0	1002.97	1722.6	719.672	0	1002.92	1722.6
695	716.482	0	937.774	1654.26	719.625	0	1002.97	1722.6	719.672	0	1002.92	1722.6
696	716.576	0	939.74	1656.32	719.625	0	1002.97	1722.6	719.672	0	1002.92	1722.6
697	716.67	0	941.707	1658.38	719.625	0	1002.97	1722.6	719.672	0	1002.92	1722.6
698	716.764	0	943.674	1660.44	719.625	0	1002.97	1722.6	719.672	0	1002.92	1722.6
699	716.858	0	945.641	1662.5	719.625	0	1002.97	1722.6	719.672	0	1002.92	1722.6
700	716.951	0	947.608	1664.56	719.625	0	1002.97	1722.6	719.672	0	1002.92	1722.6
701	717.045	0	949.574	1666.62	719.625	0	1002.97	1722.6	719.672	0	1002.92	1722.6
702	717.139	0	951.541	1668.68	719.625	0	1002.97	1722.6	719.672	0	1002.92	1722.6
703	717.233	0	953.508	1670.74	719.625	0	1002.97	1722.6	719.672	0	1002.92	1722.6
704	717.327	0	955.475	1672.8	719.625	0	1002.97	1722.6	719.672	0	1002.92	1722.6
705	717.42	0	957.441	1674.86	719.625	0	1002.97	1722.6	719.672	0	1002.92	1722.6
706	717.514	0	959.408	1676.92	719.625	0	1002.97	1722.6	719.672	0	1002.92	1722.6
707	717.608	0	961.375	1678.98	719.625	0	1002.97	1722.6	719.672	0	1002.92	1722.6
708	717.702	0	963.342	1681.04	719.625	0	1002.97	1722.6	719.672	0	1002.92	1722.6
709	717.796	0	965.308	1683.1	719.625	0	1002.97	1722.6	719.672	0	1002.92	1722.6
710	717.889	0	967.275	1685.16	719.625	0	1002.97	1722.6	719.672	0	1002.92	1722.6
711	717.983	0	969.242	1687.23	719.625	0	1002.97	1722.6	719.672	0	1002.92	1722.6
712	718.077	0	971.209	1689.29	719.625	0	1002.97	1722.6	719.672	0	1002.92	1722.6
713	718.171	0	973.176	1691.35	719.625	0	1002.97	1722.6	719.672	0	1002.92	1722.6
714	718.265	0	975.142	1693.41	719.625	0	1002.97	1722.6	719.672	0	1002.92	1722.6
715	718.358	0	977.109	1695.47	719.625	0	1002.97	1722.6	719.672	0	1002.92	1722.6
716	718.452	0	979.076	1697.53	719.625	0	1002.97	1722.6	719.672	0	1002.92	1722.6
717	718.546	0	981.043	1699.59	719.625	0	1002.97	1722.6	719.672	0	1002.92	1722.6
718	718.64	0	983.009	1701.65	719.625	0	1002.97	1722.6	719.672	0	1002.92	1722.6
719	718.734	0	984.976	1703.71	719.625	0	1002.97	1722.6	719.672	0	1002.92	1722.6
720	718.827	0	986.943	1705.77	719.625	0	1002.97	1722.6	719.672	0	1002.92	1722.6
721	718.921	0	988.91	1707.83	719.625	0	1002.97	1722.6	719.672	0	1002.92	1722.6
722	719.015	0	990.876	1709.89	719.625	0	1002.97	1722.6	719.672	0	1002.92	1722.6
723	719.109	0	992.843	1711.95	719.625	0	1002.97	1722.6	719.672	0	1002.92	1722.6
724	719.203	0	994.81	1714.01	719.625	0	1002.97	1722.6	719.672	0	1002.92	1722.6
725	719.296	0	996.777	1716.07	719.625	0	1002.97	1722.6	719.672	0	1002.92	1722.6
726	719.39	0	998.743	1718.13	719.625	0	1002.97	1722.6	719.672	0	1002.92	1722.6
727	719.484	0	1000.71	1720.19	719.625	0	1002.97	1722.6	719.672	0	1002.92	1722.6
728	719.578	0	1002.68	1722.25	719.625	0	1002.97	1722.6	719.672	0	1002.92	1722.6
729	719.672	0	1002.92	1722.6	719.625	0	1002.97	1722.6	719.672	0	1002.92	1722.6
730	719.672	0	1002.92	1722.6	719.625	0	1002.97	1722.6	719.672	0	1002.92	1722.6
731	719.672	0	1002.92	1722.6	719.625	0	1002.97	1722.6	719.672	0	1002.92	1722.6
732	719.672	0	1002.92	1722.6	719.625	0	1002.97	1722.6	719.672	0	1002.92	1722.6
733	719.672	0	1002.92	1722.6	719.625	0	1002.97	1722.6	719.672	0	1002.92	1722.6
734	719.672	0	1002.92	1722.6	719.625	0	1002.97	1722.6	719.672	0	1002.92	1722.6
735	719.672	0	1002.92	1722.6	719.625	0	1002.97	1722.6	719.672	0	1002.92	1722.6
736	719.672	0	1002.92	1722.6	719.625	0	1002.97	1722.6	719.672	0	1002.92	1722.6
737	719.672	0	1002.92	1722.6	719.625	0	1002.97	1722.6	719.672	0	1002.92	1722.6
738	719.672	0	1002.92	1722.6	719.625	0	1002.97	1722.6	719.672	0	1002.92	1722.6
739	719.672	0	1002.92	1722.6	719.625	0	1002.97	1722.6	719.672	0	1002.92	1722.6
740	719.672	0	1002.92	1722.6	719.625	0	1002.97	1722.6	719.672	0	1002.92	1722.6
741	719.672	0	1002.92	1722.6	719.625	0	1002.97	1722.6	719.672	0	1002.92	1722.6
742	719.672	0	1002.92	1722.6	719.625	0	1002.97	1722.6	719.672	0	1002.92	1722.6
743	719.672	0	1002.92	1722.6	719.625	0	1002.97	1722.6	719.672	0	1002.92	1722.6
744	719.672	0	1002.92	1722.6	719.625	0	1002.97	1722.6	719.672	0	1002.92	1722.6
745	719.672	0	1002.92	1722.6	719.625	0	1002.97	1722.6	719.672	0	1002.92	1722.6
746	719.672	0	1002.92	1722.6	719.625	0	1002.97	1722.6	719.672	0	1002.92	1722.6
747	719.672	0	1002.92	1722.6	719.625	0	1002.97	1722.6	719.672	0	1002.92	1722.6
748	719.672	0	1002.92	1722.6	719.625	0	1002.97	1722.6	719.672	0	1002.92	1722.6
749	719.672	0	1002.92	1722.6	719.625	0	1002.97	1722.6	719.672	0	1002.92	1722.6
750	719.672	0	1002.92	1722.6	719.625	0	1002.97	1722.6	719.672	0	1002.92	1722.6
751	719.672	0	1002.92	1722.6	719.625	0	1002.97	1722.6	719.672	0	1002.92	1722.6
752	719.672	0	1002.92	1722.6	719.625	0	1002.97	1722.6	719.672	0	1002.92	1722.6
753	719.672	0	1002.92	1722.6	719.625	0	1002.97	1722.6	719.672	0	1002.92	1722.6
754	719.672	0	1002.92	1722.6	719.625	0	1002.97	1722.6	719.672	0	1002.92	1722.6
755	719.672	0	1002.92	1722.6	719.625	0	1002.97	1722.6	719.672	0	1002.92	1722.6
756	719.672	0	1002.92	1722.6	719.625	0	1002.97	1722.6	719.672	0	1002.92	1722.6
757	719.672	0	1002.92	1722.6	719.625	0	1002.97	1722.6	719.672	0	1002.92	1722.6
758	719.672	0	1002.92	1722.6	719.625	0	1002.97	1722.6	719.672	0	1002.92	1722.6
759	719.672	0	1002.92	1722.6	719.625	0	1002.97	1722.6	719.672	0	1002.92	1722.6
760	719.672	0	1002.92	1722.6	719.625	0	1002.97	1722.6	719.672	0	1002.92	1722.6
761	719.672	0	1002.92	1722.6	719.625	0	1002.97	1722.6	719.672	0	1002.92	1722.6
762	719.672	0	1002.92	1722.6	719.625	0	1002.97	1722.6	719.672	0	1002.92	1722.6
763	719.672	0	1002.92	1722.6	719.625	0	1002.97	1722.6	719.672	0	1002.92	1722.6
764	719.672	0	1002.92	1722.6	719.625	0	1002.97	1722.6	719.672	0	1002.92	1722.6
765	719.672	0	1002.92	1722.6	719.625	0	1002.97	1722.6	719.672	0	1002.92	1722.6
766	719.672	0	1002.92	1722.6	719.625	0	1002.97	1722.6	719.672	0	1002.92	1722.6
767	719.672	0	1002.92	1722.6	719.625	0	1002.97	1722.6	719.672	0	1002.92	1722.6
768	719.672	0	1002.92	1722.6	719.625	0	1002.97	1722.6	719.672	0	1002.92	1722.6
769	719.672	0	1002.92	1722.6	719.625	0	1002.97	1722.6	719.672	0	1002.92	1722.6
770	719.672	0	1002.92	1722.6	719.625	0	1002.97	1722.6	719.672	0	1002.92	1722.6
771	719.672	0	1002.92	1722.6	719.625	0	1002.97	1722.6	719.672	0	1002.92	1722.6
772	719.672	0	1002.92	1722.6	719.625	0	1002.97	1722.6	719.672	0	1002.92	1722.6
773	719.672	0	1002.92	1722.6	719.625	0	1002.97	1722.6	719.672	0	1002.92	1722.6
774	719.672	0	1002.92	1722.6	719.625	0	1002.97	1722.6	719.672	0	1002.92	1722.6
775	719.672	0	1002.92	1722.6	719.625	0	1002.97	1722.6	719.672	0	1002.92	1722.6
776	719.672	0	1002.92	1722.6	719.625	0	1002.97	1722.6	719.672	0	1002.92	1722.6
777	719.672	0	1002.92	1722.6	719.625	0	1002.97	1722.6	719.672	0	1002.92	1722.6
778	719.672	0	1002.92	1722.6	719.625	0	1002.97	1722.6	719.672	0	1002.92	1722.6
779	719.672	0	1002.92	1722.6	719.625	0	1002.97	1722.6	719.672	0	1002.92	1722.6
780	719.672	0	1002.92	1722.6	719.625	0	1002.97	1722.6	719.672	0	1002.92	1722.6
781	719.672	0	1002.92	1722.6	719.625	0	1002.97	1722.6	719.672	0	1002.92	1722.6
782	719.672	0	1002.92	1722.6	719.625	0	1002.97	1722.6	719.672	0	1002.92	1722.6
783	719.672	0	1002.92	1722.6	719.625	0	1002.97	1722.6	719.672	0	1002.92	1722.6
784	719.672	0	1002.92	1722.6	719.625	0	1002.97	1722.6	719.672	0	1002.92	1722.6
785	719.672	0	1002.92	1722.6	719.625	0	1002.97	1722.6	719.672	0	1002.92	1722.6
786	719.672	0	1002.92	1722.6	719.625	0	1002.97	1722.6	719.672	0	1002.92	1722.6
787	719.672	0	1002.92	1722.6	719.625	0	1002.97	1722.6	719.672	0	1002.92	1722.6
788	719.672	0	1002.92	1722.6	719.625	0	1002.97	1722.6	719.672	0	1002.92	1722.6
789	719.672	0	1002.92	1722.6	719.625	0	1002.97	1722.6	719.672	0	1002.92	1722.6
790	719.672	0	1002.92	1722.6	719.625	0	1002.97	1722.6	719.672	0	1002.92	1722.6
791	719.672	0	1002.92	1722.6	719.625	0	1002.97	1722.6	719.672	0	1002.92	1722.6
792	719.672	0	1002.92	1722.6	719.625	0	1002.97	1722.6	719.672	0	1002.92	1722.6
793	719.672	0	1002.92	1722.6	719.625	0	1002.97	1722.6	719.672	0	1002.92	1722.6
794	719.672	0	1002.92	1722.6	719.625	0	1002.97	1722.6	719.672	0	1002.92	1722.6
795	719.672	0	1002.92	1722.6	719.625	0	1002.97	1722.6	719.672	0	1002.92	1722.6
796	719.672	0	1002.92	1722.6	719.625	0	1002.97	1722.6	719.672	0	1002.92	1722.6
797	719.672	0	1002.92	1722.6	719.625	0	1002.97	1722.6	719.672	0	1002.92	1722.6
798	719.672	0	1002.92	1722.6	719.625	0	1002.97	1722.6	719.672	0	1002.92	1722.6
799	719.672	0	1002.92	1722.6	719.625	0	1002.97	1722.6	719.672	0	1002.92	1722.6
800	719.672	0	1002.92	1722.6	719.625	0	1002.97	1722.6	719.672	0	1002.92	1722.6
801	719.672	0	1002.92	1722.6	719.625	0	1002.97	1722.6	719.672	0	1002.92	1722.6
802	719.672	0	1002.92	1722.6	719.625	0	1002.97	1722.6	719.672	0	1002.92	1722.6
803	719.672	0	1002.92	1722.6	719.625	0	1002.97	1722.6	719.672	0	1002.92	1722.6
804	719.672	0	1002.92	1722.6	719.625	0	1002.97	1722.6	719.672	0	1002.92	1722.6
805	719.672	0	1002.92	1722.6	719.625	0	1002.97	1722.6	719.672	0	1002.92	1722.6
806	719.672	0	1002.92	1722.6	719.625	0	1002.97	1722.6	719.672	0	1002.92	1722.6
807	719.672	0	1002.92	1722.6	719.625	0	1002.97	1722.6	719.672	0	1002.92	1722.6
808	719.672	0	1002.92	1722.6	719.625	0	1002.97	1722.6	719.672	0	1002.92	1722.6
809	719.672	0	1002.92	1722.6	719.625	0	1002.97	1722.6	719.672	0	1002.92	1722.6
810	719.672	0	1002.92	1722.6	719.625	0	1002.97	1722.6	719.672	0	1002.92	1722.6
811	719.672	0	1002.92	1722.6	719.625	0	1002.97	1722.6	719.672	0	1002.92	1722.6
812	719.672	0	1002.92	1722.6	719.625	0	1002.97	1722.6	719.672	0	1002.92	1722.6
813	719.672	0	1002.92	1722.6	719.625	0	1002.97	1722.6	719.672	0	1002.92	1722.6
814	719.672	0	1002.92	1722.6	719.625	0	1002.97	1722.6	719.672	0	1002.92	1722.6
815	719.672	0	1002.92	1722.6	719.625	0	1002.97	1722.6	719.672	0	1002.92	1722.6
816	719.672	0	1002.92	1722.6	719.625	0	1002.97	1722.6	719.672	0	1002.92	1722.6
817	719.672	0	1002.92	1722.6	719.625	0	1002.97	1722.6	719.672	0	1002.92	1722.6
818	719.672	0	1002.92	1722.6	719.625	0	1002.97	1722.6	719.672	0	1002.92	1722.6
819	719.672	0	1002.92	1722.6	719.625	0	1002.97	1722.6	719.672	0	1002.92	1722.6
820	719.672	0	1002.92	1722.6	719.625	0	1002.97	1722.6	719.672	0	1002.92	1722.6
821	719.672	0	1002.92	1722.6	719.625	0	1002.97	1722.6	719.672	0	1002.92	1722.6
822	719.672	0	1002.92	1722.6	719.625	0	1002.97	1722.6	719.672	0	1002.92	1722.6
823	719.672	0	1002.92	1722.6	719.625	0	1002.97	1722.6	719.672	0	1002.92	1722.6
824	719.672	0	1002.92	1722.6	719.625	0	1002.97	1722.6	719.672	0	1002.92	1722.6
825	719.672	0	1002.92	1722.6	719.625	0	1002.97	1722.6	719.672	0	1002.92	1722.6
826	719.672	0	1002.92	1722.6	719.625	0	1002.97	1722.6	719.672	0	1002.92	1722.6
827	719.672	0	1002.92	1722.6	719.625	0	1002.97	1722.6	719.672	0	1002.92	1722.6
828	719.672	0	1002.92	1722.6	719.625	0	1002.97	1722.6	719.672	0	1002.92	1722.6
829	719.672	0	1002.92	1722.6	719.625	0	1002.97	1722.6	719.672	0	1002.92	1722.6
830	719.672	0	1002.92	1722.6	719.625	0	1002.97	1722.6	719.672	0	1002.92	1722.6
831	719.672	0	1002.92	1722.6	719.625	0	1002.97	1722.6	719.672	0	1002.92	1722.6
832	719.672	0	1002.92	1722.6	719.625	0	1002.97	1722.6	719.672	0	1002.92	1722.6
833	719.672	0	1002.92	1722.6	719.625	0	1002.97	1722.6	719.672	0	1002.92	1722.6
834	719.672	0	1002.92	1722.6	719.625	0	1002.97	1722.6	719.672	0	1002.92	1722.6
835	719.672	0	1002.92	1722.6	719.625	0	1002.97	1722.6	719.672	0	1002.92	1722.6
836	719.672	0	1002.92	1722.6	719.625	0	1002.97	1722.6	719.672	0	1002.92	1722.6
837	719.672	0	1002.92	1722.6	719.625	0	1002.97	1722.6	719.672	0	1002.92	1722.6
838	719.672	0	1002.92	1722.6	719.625	0	1002.97	1722.6	719.672	0	1002.92	1722.6
839	719.672	0	1002.92	1722.6	719.625	0	1002.97	1722.6	719.672	0	1002.92	1722.6
840	719.672	0	1002.92	1722.6	719.625	0	1002.97	1722.6	719.672	0	1002.92	1722.6
841	719.672	0	1002.92	1722.6	719.625	0	1002.97	1722.6	719.672	0	1002.92	1722.6
842	719.672	0	1002.92	1722.6	719.625	0	1002.97	1722.6	719.672	0	1002.92	1722.6
843	719.672	0	1002.92	1722.6	719.625	0	1002.97	1722.6	719.672	0	1002.92	1722.6
844	719.672	0	1002.92	1722.6	719.625	0	1002.97	1722.6	719.672	0	1002.92	1722.6
845	719.672	0	1002.92	1722.6	719.625	0	1002.97	1722.6	719.672	0	1002.92	1722.6
846	719.672	0	1002.92	1722.6	719.625	0	1002.97	1722.6	719.672	0	1002.92	1722.6
847	719.672	0	1002.92	1722.6	719.625	0	1002.97	1722.6	719.672	0	1002.92	1722.6
848	719.672	0	1002.92	1722.6	719.625	0	1002.97	1722.6	719.672	0	1002.92	1722.6
849	719.672	0	1002.92	1722.6	719.625	0	1002.97	1722.6	719.672	0	1002.92	1722.6
850	719.672	0	1002.92	1722.6	719.625	0	1002.97	1722.6	719.672	0	1002.92	1722.6
851	719.672	0	1002.92	1722.6	719.625	0	1002.97	1722.6	719.672	0	1002.92	1722.6
852	719.672	0	1002.92	1722.6	719.625	0	1002.97	1722.6	719.672	0	1002.92	1722.6
853	719.672	0	1002.92	1722.6	719.625	0	1002.97	1722.6	719.672	0	1002.92	1722.6
854	719.672	0	1002.92	1722.6	719.625	0	1002.97	1722.6	719.672	0	1002.92	1722.6
855	719.672	0	1002.92	1722.6	719.625	0	1002.97	1722.6	719.672	0	1002.92	1722.6
856	719.672	0	1002.92	1722.6	719.625	0	1002.97	1722.6	719.672	0	1002.92	1722.6
857	719.672	0	1002.92	1722.6	719.625	0	1002.97	1722.6	719.672	0	1002.92	1722.6
858	719.672	0	1002.92	1722.6	719.625	0	1002.97	1722.6	719.672	0	1002.92	1722.6
859	719.672	0	1002.92	1722.6	719.625	0	1002.97	1722.6	719.672	0	1002.92	1722.6
860	719.672	0	1002.92	1722.6	719.625	0	1002.97	1722.6	719.672	0	1002.92	1722.6
861	719.672	0	1002.92	1722.6	719.625	0	1002.97	1722.6	719.672	0	1002.92	1722.6
862	719.672	0	1002.92	1722.6	719.625	0	1002.97	1722.6	719.672	0	1002.92	1722.6
863	719.672	0	1002.92	1722.6	719.625	0	1002.97	1722.6	719.672	0	1002.92	1722.6
864	719.672	0	1002.92	1722.6	719.625	0	1002.97	1722.6	719.672	0	1002.92	1722.6
865	719.672	0	1002.92	1722.6	719.625	0	1002.97	1722.6	719.672	0	1002.92	1722.6
866	719.672	0	1002.92	1722.6	719.625	0	1002.97	1722.6	719.672	0	1002.92	1722.6
867	719.672	0	1002.92	1722.6	719.625	0	1002.97	1722.6	719.672	0	1002.92	1722.6
868	719.672	0	1002.92	1722.6	719.625	0	1002.97	1722.6	719.672	0	1002.92	1722.6
869	719.672	0	1002.92	1722.6	719.625	0	1002.97	1722.6	719.672	0	1002.92	1722.6
870	719.672	0	1002.92	1722.6	719.625	0	1002.97	1722.6	719.672	0	1002.92	1722.6
871	719.672	0	1002.92	1722.6	719.625	0	1002.97	1722.6	719.672	0	1002.92	1722.6
872	719.672	0	1002.92	1722.6	719.625	0	1002.97	1722.6	719.672	0	1002.92	1722.6
873	719.672	0	1002.92	1722.6	719.625	0	1002.97	1722.6	719.672	0	1002.92	1722.6
874	719.672	0	1002.92	1722.6	719.625	0	1002.97	1722.6	719.672	0	1002.92	1722.6
875	719.672	0	1002.92	1722.6	719.625	0	1002.97	1722.6	719.672	0	1002.92	1722.6
876	719.672	0	1002.92	1722.6	719.625	0	1002.97	1722.6	719.672	0	1002.92	1722.6
877	719.672	0	1002.92	1722.6	719.625	0	1002.97	1722.6	719.672	0	1002.92	1722.6
878	719.672	0	1002.92	1722.6	719.625	0	1002.97	1722.6	719.672	0	1002.92	1722.6
879	719.672	0	1002.92	1722.6	719.625	0	1002.97	1722.6	719.672	0	1002.92	1722.6
880	719.672	0	1002.92	1722.6	719.625	0	1002.97	1722.6	719.672	0	1002.92	1722.6
881	719.672	0	1002.92	1722.6	719.625	0	1002.97	1722.6	719.672	0	1002.92	1722.6
882	719.672	0	1002.92	1722.6	719.625	0	1002.97	1722.6	719.672	0	1002.92	1722.6
883	719.672	0	1002.92	1722.6	719.625	0	1002.97	1722.6	719.672	0	1002.92	1722.6
884	719.672	0	1002.92	1722.6	719.625	0	1002.97	1722.6	719.672	0	1002.92	1722.6
885	719.672	0	1002.92	1722.6	719.625	0	1002.97	1722.6	719.672	0	1002.92	1722.6
886	719.672	0	1002.92	1722.6	719.625	0	1002.97	1722.6	719.672	0	1002.92	1722.6
887	719.672	0	1002.92	1722.6	719.625	0	1002.97	1722.6	719.672	0	1002.92	1722.6
888	719.672	0	1002.92	1722.6	719.625	0	1002.97	1722.6	719.672	0	1002.92	1722.6
889	719.672	0	1002.92	1722.6	719.625	0	1002.97	1722.6	719.672	0	1002.92	1722.6
890	719.672	0	1002.92	1722.6	719.625	0	1002.97	1722.6	719.672	0	1002.92	1722.6
891	719.672	0	1002.92	1722.6	719.625	0	1002.97	1722.6	719.672	0	1002.92	1722.6
892	719.672	0	1002.92	1722.6	719.625	0	1002.97	1722.6	719.672	0	1002.92	1722.6
893	719.672	0	1002.92	1722.6	719.625	0	1002.97	1722.6	719.672	0	1002.92	1722.6
894	719.672	0	1002.92	1722.6	719.625	0	1002.97	1722.6	719.672	0	1002.92	1722.6
895	719.672	0	1002.92	1722.6	719.625	0	1002.97	1722.6	719.672	0	1002.92	1722.6
896	719.672	0	1002.92	1722.6	719.625	0	1002.97	1722.6	719.672	0	1002.92	1722.6
897	719.672	0	1002.92	1722.6	719.625	0	1002.97	1722.6	719.672	0	1002.92	1722.6
898	719.672	0	1002.92	1722.6	719.625	0	1002.97	1722.6	719.672	0	1002.92	1722.6
899	719.672	0	1002.92	1722.6	719.625	0	1002.97	1722.6	719.672	0	1002.92	1722.6
900	719.672	0	1002.92	1722.6	719.625	0	1002.97	1722.6	719.672	0	1002.92	1722.6
901	719.672	0	1002.92	1722.6	719.625	0	1002.97	1722.6	719.672	0	1002.92	1722.6
902	719.672	0	1002.92	1722.6	719.625	0	1002.97	1722.6	719.672	0	1002.92	1722.6
903	719.672	0	1002.92	1722.6	719.625	0	1002.97	1722.6	719.672	0	1002.92	1722.6
904	719.672	0	1002.92	1722.6	719.625	0	1002.97	1722.6	719.672	0	1002.92	1722.6
905	719.672	0	1002.92	1722.6	719.625	0	1002.97	1722.6	719.672	0	1002.92	1722.6
906	719.672	0	1002.92	1722.6	719.625	0	1002.97	1722.6	719.672	0	1002.92	1722.6
907	719.672	0	1002.92	1722.6	719.625	0	1002.97	1722.6	719.672	0	1002.92	1722.6
908	719.672	0	1002.92	1722.6	719.625	0	1002.97	1722.6	719.672	0	1002.92	1722.6
909	719.672	0	1002.92	1722.6	719.625	0	1002.97	1722.6	719.672	0	1002.92	1722.6
910	719.672	0	1002.92	1722.6	719.625	0	1002.97	1722.6	719.672	0	1002.92	1722.6
911	719.672	0	1002.92	1722.6	719.625	0	1002.97	1722.6	719.672	0	1002.92	1722.6
912	719.672	0	1002.92	1722.6	719.625	0	1002.97	1722.6	719.672	0	1002.92	1722.6
913	719.672	0	1002.92	1722.6	719.625	0	1002.97	1722.6	719.672	0	1002.92	1722.6
914	719.672	0	1002.92	1722.6	719.625	0	1002.97	1722.6	719.672	0	1002.92	1722.6
915	719.672	0	1002.92	1722.6	719.625	0	1002.97	1722.6	719.672	0	1002.92	1722.6
916	719.672	0	1002.92	1722.6	719.625	0	1002.97	1722.6	719.672	0	1002.92	1722.6
917	719.672	0	1002.92	1722.6	719.625	0	1002.97	1722.6	719.672	0	1002.92	1722.6
918	719.672	0	1002.92	1722.6	719.625	0	1002.97	1722.6	719.672	0	1002.92	1722.6
919	719.672	0	1002.92	1722.6	719.625	0	1002.97	1722.6	719.672	0	1002.92	1722.6
920	719.672	0	1002.92	1722.6	719.625	0	1002.97	1722.6	719.672	0	1002.92	1722.6
921	719.672	0	1002.92	1722.6	719.625	0	1002.97	1722.6	719.672	0	1002.92	1722.6
922	719.672	0	1002.92	1722.6	719.625	0	1002.97	1722.6	719.672	0	1002.92	1722.6
923	719.672	0	1002.92	1722.6	719.625	0	1002.97	1722.6	719.672	0	1002.92	1722.6
924	719.672	0	1002.92	1722.6	719.625	0	1002.97	1722.6	719.672	0	1002.92	1722.6
925	719.672	0	1002.92	1722.6	719.625	0	1002.97	1722.6	719.672	0	1002.92	1722.6
926	719.672	0	1002.92	1722.6	719.625	0	1002.97	1722.6	719.672	0	1002.92	1722.6
927	719.672	0	1002.92	1722.6	719.625	0	1002.97	1722.6	719.672	0	1002.92	1722.6
928	719.672	0	1002.92	1722.6	719.625	0	1002.97	1722.6	719.672	0	1002.92	1722.6
929	719.672	0	1002.92	1722.6	719.625	0	1002.97	1722.6	719.672	0	1002.92	1722.6
930	719.672	0	1002.92	1722.6	719.625	0	1002.97	1722.6	719.672	0	1002.92	1722.6
931	719.672	0	1002.92	1722.6	719.625	0	1002.97	1722.6	719.672	0	1002.92	1722.6
932	719.672	0	1002.92	1722.6	719.625	0	1002.97	1722.6	719.672	0	1002.92	1722.6
933	719.672	0	1002.92	1722.6	719.625	0	1002.97	1722.6	719.672	0	1002.92	1722.6
934	719.672	0	1002.92	1722.6	719.625	0	1002.97	1722.6	719.672	0	1002.92	1722.6
935	719.672	0	1002.92	1722.6	719.625	0	1002.97	1722.6	719.672	0	1002.92	1722.6
936	719.672	0	1002.92	1722.6	719.625	0	1002.97	1722.6	719.672	0	1002.92	1722.6
937	719.672	0	1002.92	1722.6	719.625	0	1002.97	1722.6	719.672	0	1002.92	1722.6
938	719.672	0	1002.92	1722.6	719.625	0	1002.97	1722.6	719.672	0	1002.92	1722.6
939	719.672	0	1002.92	1722.6	719.625	0	1002.97	1722.6	719.672	0	1002.92	1722.6
940	719.672	0	1002.92	1722.6	719.625	0	1002.97	1722.6	719.672	0	1002.92	1722.6
941	719.672	0	1002.92	1722.6	719.625	0	1002.97	1722.6	719.672	0	1002.92	1722.6
942	719.672	0	1002.92	1722.6	719.625	0	1002.97	1722.6	719.672	0	1002.92	1722.6
943	719.672	0	1002.92	1722.6	719.625	0	1002.97	1722.6	719.672	0	1002.92	1722.6
944	719.672	0	1002.92	1722.6	719.625	0	1002.97	1722.6	719.672	0	1002.92	1722.6
945	719.672	0	1002.92	1722.6	719.625	0	1002.97	1722.6	719.672	0	1002.92	1722.6
946	719.672	0	1002.92	1722.6	719.625	0	1002.97	1722.6	719.672	0	1002.92	1722.6
947	719.672	0	1002.92	1722.6	719.625	0	1002.97	1722.6	719.672	0	1002.92	1722.6
948	719.672	0	1002.92	1722.6	719.625	0	1002.97	1722.6	719.672	0	1002.92	1722.6
949	719.672	0	1002.92	1722.6	719.625	0	1002.97	1722.6	719.672	0	1002.92	1722.6
950	719.672	0	1002.92	1722.6	719.625	0	1002.97	1722.6	719.672	0	1002.92	1722.6
951	719.672	0	1002.92	1722.6	719.625	0	1002.97	1722.6	719.672	0	1002.92	1722.6
952	719.672	0	1002.92	1722.6	719.625	0	1002.97	1722.6	719.672	0	1002.92	1722.6
953	719.672	0	1002.92	1722.6	719.625	0	1002.97	1722.6	719.672	0	1002.92	1722.6
954	719.672	0	1002.92	1722.6	719.625	0	1002.97	1722.6	719.672	0	1002.92	1722.6
955	719.672	0	1002.92	1722.6	719.625	0	1002.97	1722.6	719.672	0	1002.92	1722.6
956	719.672	0	1002.92	1722.6	719.625	0	1002.97	1722.6	719.672	0	1002.92	1722.6
957	719.672	0	1002.92	1722.6	719.625	0	1002.97	1722.6	719.672	0	1002.92	1722.6
958	719.672	0	1002.92	1722.6	719.625	0	1002.97	1722.6	719.672	0	1002.92	1722.6
959	719.672	0	1002.92	1722.6	719.625	0	1002.97	1722.6	719.672	0	1002.92	1722.6
960	719.672	0	1002.92	1722.6	719.625	0	1002.97	1722.6	719.672	0	1002.92	1722.6
961	719.672	0	1002.92	1722.6	719.625	0	1002.97	1722.6	719.672	0	1002.92	1722.6
962	719.672	0	1002.92	1722.6	719.625	0	1002.97	1722.6	719.672	0	1002.92	1722.6
963	719.672	0	1002.92	1722.6	719.625	0	1002.97	1722.6	719.672	0	1002.92	1722.6
964	719.672	0	1002.92	1722.6	719.625	0	1002.97	1722.6	719.672	0	1002.92	1722.6
965	719.672	0	1002.92	1722.6	719.625	0	1002.97	1722.6	719.672	0	1002.92	1722.6
966	719.672	0	1002.92	1722.6	719.625	0	1002.97	1722.6	719.672	0	1002.92	1722.6
967	719.672	0	1002.92	1722.6	719.625	0	1002.97	1722.6	719.672	0	1002.92	1722.6
968	719.672	0	1002.92	1722.6	719.625	0	1002.97	1722.6	719.672	0	1002.92	1722.6
969	719.672	0	1002.92	1722.6	719.625	0	1002.97	1722.6	719.672	0	1002.92	1722.6
970	719.672	0	1002.92	1722.6	719.625	0	1002.97	1722.6	719.672	0	1002.92	1722.6
971	719.672	0	1002.92	1722.6	719.625	0	1002.97	1722.6	719.672	0	1002.92	1722.6
972	719.672	0	1002.92	1722.6	719.625	0	1002.97	1722.6	719.672	0	1002.92	1722.6
973	719.672	0	1002.92	1722.6	719.625	0	1002.97	1722.6	719.672	0	1002.92	1722.6
974	719.672	0	1002.92	1722.6	719.625	0	1002.97	1722.6	719.672	0	1002.92	1722.6
975	719.672	0	1002.92	1722.6	719.625	0	1002.97	1722.6	719.672	0	1002.92	1722.6
976	719.672	0	1002.92	1722.6	719.625	0	1002.97	1722.6	719.672	0	1002.92	1722.6
977	719.672	0	1002.92	1722.6	719.625	0	1002.97	1722.6	719.672	0	1002.92	1722.6
978	719.672	0	1002.92	1722.6	719.625	0	1002.97	1722.6	719.672	0	1002.92	1722.6
979	719.672	0	1002.92	1722.6	719.625	0	1002.97	1722.6	719.672	0	1002.92	1722.6
980	719.672	0	1002.92	1722.6	719.625	0	1002.97	1722.6	719.672	0	1002.92	1722.6
981	719.672	0	1002.92	1722.6	719.625	0	1002.97	1722.6	719.672	0	1002.92	1722.6
982	719.672	0	1002.92	1722.6	719.625	0	1002.97	1722.6	719.672	0	1002.92	1722.6
983	719.672	0	1002.92	1722.6	719.625	0	1002.97	1722.6	719.672	0	1002.92	1722.6
984	719.672	0	1002.92	1722.6	719.625	0	1002.97	1722.6	719.672	0	1002.92	1722.6
985	719.672	0	1002.92	1722.6	719.625	0	1002.97	1722.6	719.672	0	1002.92	1722.6
986	719.672	0	1002.92	1722.6	719.625	0	1002.97	1722.6	719.672	0	1002.92	1722.6
987	719.672	0	1002.92	1722.6	719.625	0	1002.97	1722.6	719.672	0	1002.92	1722.6
988	719.672	0	1002.92	1722.6	719.625	0	1002.97	1722.6	719.672	0	1002.92	1722.6
989	719.672	0	1002.92	1722.6	719.625	0	1002.97	1722.6	719.672	0	1002.92	1722.6
990	719.672	0	1002.92	1722.6	719.625	0	1002.97	1722.6	719.672	0	1002.92	1722.6
991	719.672	0	1002.92	1722.6	719.625	0	1002.97	1722.6	719.672	0	1002.92	1722.6
992	719.672	0	1002.92	1722.6	719.625	0	1002.97	1722.6	719.672	0	1002.92	1722.6
993	719.672	0	1002.92	1722.6	719.625	0	1002.97	1722.6	719.672	0	1002.92	1722.6
994	719.672	0	1002.92	1722.6	719.625	0	1002.97	1722.6	719.672	0	1002.92	1722.6
995	719.672	0	1002.92	1722.6	719.625	0	1002.97	1722.6	719.672	0	1002.92	1722.6
996	719.672	0	1002.92	1722.6	719.625	0	1002.97	1722.6	719.672	0	1002.92	1722.6
997	719.672	0	1002.92	1722.6	719.625	0	1002.97	1722.6	719.672	0	1002.92	1722.6
998	719.672	0	1002.92	1722.6	719.625	0	1002.97	1722.6	719.672	0	1002.92	1722.6
999	719.672	0	1002.92	1722.6	719.625	0	1002.97	1722.6	719.672	0	1002.92	1722.6
1000	719.672	0	1002.92	1722.6	719.625	0	1002.97	1722.6	719.672	0	1002.92	1722.6
1001	719.672	0	1002.92	1722.6	719.625	0	1002.97	1722.6	719.672	0	1002.92	1722.6
1002	719.672	0	1002.92	1722.6	719.625	0	1002.97	1722.6	719.672	0	1002.92	1722.6
1003	719.672	0	1002.92	1722.6	719.625	0	1002.97	1722.6	719.672	0	1002.92	1722.6
1004	719.672	0	1002.92	1722.6	719.625	0	1002.97	1722.6	719.672	0	1002.92	1722.6
1005	719.672	0	1002.92	1722.6	719.625	0	1002.97	1722.6	719.672	0	1002.92	1722.6
1006	719.672	0	1002.92	1722.6	719.625	0	1002.97	1722.6	719.672	0	1002.92	1722.6
1007	719.672	0	1002.92	1722.6	719.625	0	1002.97	1722.6	719.672	0	1002.92	1722.6
1008	719.672	0	1002.92	1722.6	719.625	0	1002.97	1722.6	719.672	0	1002.92	1722.6
1009	719.672	0	1002.92	1722.6	719.625	0	1002.97	1722.6	719.672	0	1002.92	1722.6
1010	719.672	0	1002.92	1722.6	719.625	0	1002.97	1722.6	719.672	0	1002.92	1722.6
1011	719.672	0	1002.92	1722.6	719.625	0	1002.97	1722.6	719.672	0	1002.92	1722.6
1012	719.672	0	1002.92	1722.6	719.625	0	1002.97	1722.6	719.672	0	1002.92	1722.6
1013	719.672	0	1002.92	1722.6	719.625	0	1002.97	1722.6	719.672	0	1002.92	1722.6
1014	719.672	0	1002.92	1722.6	719.625	0	1002.97	1722.6	719.672	0	1002.92	1722.6
1015	719.672	0	1002.92	1722.6	719.625	0	1002.97	1722.6	719.672	0	1002.92	1722.6
1016	719.672	0	1002.92	1722.6	719.625	0	1002.97	1722.6	719.672	0	1002.92	1722.6
1017	719.672	0	1002.92	1722.6	719.625	0	1002.97	1722.6	719.672	0	1002.92	1722.6
1018	719.672	0	1002.92	1722.6	719.625	0	1002.97	1722.6	719.672	0	1002.92	1722.6
1019	719.672	0	1002.92	1722.6	719.625	0	1002.97	1722.6	719.672	0	1002.92	1722.6
1020	719.672	0	1002.92	1722.6	719.625	0	1002.97	1722.6	719.672	0	1002.92	1722.6
1021	719.672	0	1002.92	1722.6	719.625	0	1002.97	1722.6	719.672	0	1002.92	1722.6
1022	719.672	0	1002.92	1722.6	719.625	0	1002.97	1722.6	719.672	0	1002.92	1722.6
1023	719.672	0	1002.92	1722.6	719.625	0	1002.97	1722.6	719.672	0	1002.92	1722.6
1024	719.672	0	1002.92	1722.6	719.625	0	1002.97	1722.6	719.672	0	1002.92	1722.6
1025	719.672	0	1002.92	1722.6	719.625	0	1002.97	1722.6	719.672	0	1002.92	1722.6
1026	719.672	0	1002.92	1722.6	719.625	0	1002.97	1722.6	719.672	0	1002.92	1722.6
1027	719.672	0	1002.92	1722.6	719.625	0	1002.97	1722.6	719.672	0	1002.92	1722.6
1028	719.672	0	1002.92	1722.6	719.625	0	1002.97	1722.6	719.672	0	1002.92	1722.6
1029	719.672	0	1002.92	1722.6	719.625	0	1002.97	1722.6	719.672	0	1002.92	1722.6
1030	719.672	0	1002.92	1722.6	719.625	0	1002.97	1722.6	719.672	0	1002.92	1722.6
1031	719.672	0	1002.92	1722.6	719.625	0	1002.97	1722.6	719.672	0	1002.92	1722.6
1032	719.672	0	1002.92	1722.6	719.625	0	1002.97	1722.6	719.672	0	1002.92	1722.6
1033	719.672	0	1002.92	1722.6	719.625	0	1002.97	1722.6	719.672	0	1002.92	1722.6
1034	719.672	0	1002.92	1722.6	719.625	0	1002.97	1722.6	719.672	0	1002.92	1722.6
1035	719.672	0	1002.92	1722.6	719.625	0	1002.97	1722.6	719.672	0	1002.92	1722.6
1036	719.672	0	1002.92	1722.6	719.625	0	1002.97	1722.6	719.672	0	1002.92	1722.6
1037	719.672	0	1002.92	1722.6	719.625	0	1002.97	1722.6	719.672	0	1002.92	1722.6
1038	719.672	0	1002.92	1722.6	719.625	0	1002.97	1722.6	719.672	0	1002.92	1722.6
1039	719.672	0	1002.92	1722.6	719.625	0	1002.97	1722.6	719.672	0	1002.92	1722.6
1040	719.672	0	1002.92	1722.6	719.625	0	1002.97	1722.6	719.672	0	1002.92	1722.6
1041	719.672	0	1002.92	1722.6	719.625	0	1002.97	1722.6	719.672	0	1002.92	1722.6
1042	719.672	0	1002.92	1722.6	719.625	0	1002.97	1722.6	719.672	0	1002.92	1722.6
1043	719.672	0	1002.92	1722.6	719.625	0	1002.97	1722.6	719.672	0	1002.92	1722.6
1044	719.672	0	1002.92	1722.6	719.625	0	1002.97	1722.6	719.672	0	1002.92	1722.6
1045	719.672	0	1002.92	1722.6	719.625	0	1002.97	1722.6	719.672	0	1002.92	1722.6
1046	719.672	0	1002.92	1722.6	719.625	0	1002.97	1722.6	719.672	0	1002.92	1722.6
1047	719.672	0	1002.92	1722.6	719.625	0	1002.97	1722.6	719.672	0	1002.92	1722.6
1048	719.672	0	1002.92	1722.6	719.625	0	1002.97	1722.6	719.672	0	1002.92	1722.6
1049	719.672	0	1002.92	1722.6	719.625	0	1002.97	1722.6	719.672	0	1002.92	1722.6
1050	719.672	0	1002.92	1722.6	719.625	0	1002.97	1722.6	719.672	0	1002.92	1722.6
1051	719.672	0	1002.92	1722.6	719.625	0	1002.97	1722.6	719.672	0	1002.92	1722.6
1052	719.672	0	1002.92	1722.6	719.625	0	1002.97	1722.6	719.672	0	1002.92	1722.6
1053	719.672	0	1002.92	1722.6	719.625	0	1002.97	1722.6	719.672	0	1002.92	1722.6
1054	719.672	0	1002.92	1722.6	719.625	0	1002.97	1722.6	719.672	0	1002.92	1722.6
1055	719.672	0	1002.92	1722.6	719.625	0	1002.97	1722.6	719.672	0	1002.92	1722.6
1056	719.672	0	1002.92	1722.6	719.625	0	1002.97	1722.6	719.672	0	1002.92	1722.6
1057	719.672	0	1002.92	1722.6	719.625	0	1002.97	1722.6	719.672	0	1002.92	1722.6
1058	719.672	0	1002.92	1722.6	719.625	0	1002.97	1722.6	719.672	0	1002.92	1722.6
1059	719.672	0	1002.92	1722.6	719.625	0	1002.97	1722.6	719.672	0	1002.92	1722.6
1060	719.672	0	1002.92	1722.6	719.625	0	1002.97	1722.6	719.672	0	1002.92	1722.6
1061	719.672	0	1002.92	1722.6	719.625	0	1002.97	1722.6	719.672	0	1002.92	1722.6
1062	719.672	0	1002.92	1722.6	719.625	0	1002.97	1722.6	719.672	0	1002.92	1722.6
1063	719.672	0	1002.92	1722.6	719.625	0	1002.97	1722.6	719.672	0	1002.92	1722.6
1064	719.672	0	1002.92	1722.6	719.625	0	1002.97	1722.6	719.672	0	1002.92	1722.6
1065	719.672	0	1002.92	1722.6	719.625	0	1002.97	1722.6	719.672	0	1002.92	1722.6
1066	719.672	0	1002.92	1722.6	719.625	0	1002.97	1722.6	719.672	0	1002.92	1722.6
1067	719.672	0	1002.92	1722.6	719.625	0	1002.97	1722.6	719.672	0	1002.92	1722.6
1068	719.672	0	1002.92	1722.6	719.625	0	1002.97	1722.6	719.672	0	1002.92	1722.6
1069	719.672	0	1002.92	1722.6	719.625	0	1002.97	1722.6	719.672	0	1002.92	1722.6
1070	719.672	0	1002.92	1722.6	719.625	0	1002.97	1722.6	719.672	0	1002.92	1722.6
1071	719.672	0	1002.92	1722.6	719.625	0	1002.97	1722.6	719.672	0	1002.92	1722.6
1072	719.672	0	1002.92	1722.6	719.625	0	1002.97	1722.6	719.672	0	1002.92	1722.6
1073	719.672	0	1002.92	1722.6	719.625	0	1002.97	1722.6	719.672	0	1002.92	1722.6
1074	719.672	0	1002.92	1722.6	719.625	0	1002.97	1722.6	719.672	0	1002.92	1722.6
1075	719.672	0	1002.92	1722.6	719.625	0	1002.97	1722.6	719.672	0	1002.92	1722.6
1076	719.672	0	1002.92	1722.6	719.625	0	1002.97	1722.6	719.672	0	1002.92	1722.6
1077	719.672	0	1002.92	1722.6	719.625	0	1002.97	1722.6	719.672	0	1002.92	1722.6
1078	719.672	0	1002.92	1722.6	719.625	0	1002.97	1722.6	719.672	0	1002.92	1722.6
1079	719.672	0	1002.92	1722.6	719.625	0	1002.97	1722.6	719.672	0	1002.92	1722.6
1080	719.672	0	1002.92	1722.6	719.625	0	1002.97	1722.6	719.672	0	1002.92	1722.6
1081	719.672	0	1002.92	1722.6	719.625	0	1002.97	1722.6	719.672	0	1002.92	1722.6
1082	719.672	0	1002.92	1722.6	719.625	0	1002.97	1722.6	719.672	0	1002.92	1722.6
1083	719.672	0	1002.92	1722.6	719.625	0	1002.97	1722.6	719.672	0	1002.92	1722.6
1084	719.672	0	1002.92	1722.6	719.625	0	1002.97	1722.6	719.672	0	1002.92	1722.6
1085	719.672	0	1002.92	1722.6	719.625	0	1002.97	1722.6	719.672	0	1002.92	1722.6
1086	719.672	0	1002.92	1722.6	719.625	0	1002.97	1722.6	719.672	0	1002.92	1722.6
1087	719.672	0	1002.92	1722.6	719.625	0	1002.97	1722.6	719.672	0	1002.92	1722.6
1088	719.672	0	1002.92	1722.6	719.625	0	1002.97	1722.6	719.672	0	1002.92	1722.6
1089	719.672	0	1002.92	1722.6	719.625	0	1002.97	1722.6	719.672	0	1002.92	1722.6
1090	719.672	0	1002.92	1722.6	719.625	0	1002.97	1722.6	719.672	0	1002.92	1722.6
1091	719.672	0	1002.92	1722.6	719.625	0	1002.97	1722.6	719.672	0	1002.92	1722.6
1092	719.672	0	1002.92	1722.6	719.625	0	1002.97	1722.6	719.672	0	1002.92	1722.6
1093	719.672	0	1002.92	1722.6	719.625	0	1002.97	1722.6	719.672	0	1002.92	1722.6
1094	719.672	0	1002.92	1722.6	719.625	0	1002.97	1722.6	719.672	0	1002.92	1722.6
1095	719.672	0	1002.92	1722.6	719.625	0	1002.97	1722.6	719.672	0	1002.92	1722.6
1096	719.672	0	1002.92	1722.6	719.625	0	1002.97	1722.6	719.672	0	1002.92	1722.6
1097	719.672	0	1002.92	1722.6	719.625	0	1002.97	1722.6	719.672	0	1002.92	1722.6
1098	719.672	0	1002.92	1722.6	719.625	0	1002.97	1722.6	719.672	0	1002.92	1722.6
1099	719.672	0	1002.92	1722.6	719.625	0	1002.97	1722.6	719.672	0	1002.92	1722.6
1100	719.672	0	1002.92	1722.6	719.625	0	1002.97	1722.6	719.672	0	1002.92	1722.6
1101	719.672	0	1002.92	1722.6	719.625	0	1002.97	1722.6	719.672	0	1002.92	1722.6
1102	719.672	0	1002.92	1722.6	719.625	0	1002.97	1722.6	719.672	0	1002.92	1722.6
1103	719.672	0	1002.92	1722.6	719.625	0	1002.97	1722.6	719.672	0	1002.92	1722.6
1104	719.672	0	1002.92	1722.6	719.625	0	1002.97	1722.6	719.672	0	1002.92	1722.6
1105	719.672	0	1002.92	1722.6	719.625	0	1002.97	1722.6	719.672	0	1002.92	1722.6
1106	719.672	0	1002.92	1722.6	719.625	0	1002.97	1722.6	719.672	0	1002.92	1722.6
1107	719.672	0	1002.92	1722.6	719.625	0	1002.97	1722.6	719.672	0	1002.92	1722.6
1108	719.672	0	1002.92	1722.6	719.625	0	1002.97	1722.6	719.672	0	1002.92	1722.6
1109	719.672	0	1002.92	1722.6	719.625	0	1002.97	1722.6	719.672	0	1002.92	1722.6
1110	719.672	0	1002.92	1722.6	719.625	0	1002.97	1722.6	719.672	0	1002.92	1722.6
1111	719.672	0	1002.92	1722.6	719.625	0	1002.97	1722.6	719.672	0	1002.92	1722.6
1112	719.672	0	1002.92	1722.6	719.625	0	1002.97	1722.6	719.672	0	1002.92	1722.6
1113	719.672	0	1002.92	1722.6	719.625	0	1002.97	1722.6	719.672	0	1002.92	1722.6
1114	719.672	0	1002.92	1722.6	719.625	0	1002.97	1722.6	719.672	0	1002.92	1722.6
1115	719.672	0	1002.92	1722.6	719.625	0	1002.97	1722.6	719.672	0	1002.92	1722.6
1116	719.672	0	1002.92	1722.6	719.625	0	1002.97	1722.6	719.672	0	1002.92	1722.6
1117	719.672	0	1002.92	1722.6	719.625	0	1002.97	1722.6	719.672	0	1002.92	1722.6
1118	719.672	0	1002.92	1722.6	719.625	0	1002.97	1722.6	719.672	0	1002.92	1722.6
1119	719.672	0	1002.92	1722.6	719.625	0	1002.97	1722.6	719.672	0	1002.92	1722.6
1120	719.672	0	1002.92	1722.6	719.625	0	1002.97	1722.6	719.672	0	1002.92	1722.6
1121	719.672	0	1002.92	1722.6	719.625	0	1002.97	1722.6	719.672	0	1002.92	1722.6
1122	719.672	0	1002.92	1722.6	719.625	0	1002.97	1722.6	719.672	0	1002.92	1722.6
1123	719.672	0	1002.92	1722.6	719.625	0	1002.97	1722.6	719.672	0	1002.92	1722.6
1124	719.672	0	1002.92	1722.6	719.625	0	1002.97	1722.6	719.672	0	1002.92	1722.6
1125	719.672	0	1002.92	1722.6	719.625	0	1002.97	1722.6	719.672	0	1002.92	1722.6
1126	719.672	0	1002.92	1722.6	719.625	0	1002.97	1722.6	719.672	0	1002.92	1722.6
1127	719.672	0	1002.92	1722.6	719.625	0	1002.97	1722.6	719.672	0	1002.92	1722.6
1128	719.672	0	1002.92	1722.6	719.625	0	1002.97	1722.6	719.672	0	1002.92	1722.6
1129	719.672	0	1002.92	1722.6	719.625	0	1002.97	1722.6	719.672	0	1002.92	1722.6
1130	719.672	0	1002.92	1722.6	719.625	0	1002.97	1722.6	719.672	0	1002.92	1722.6
1131	719.672	0	1002.92	1722.6	719.625	0	1002.97	1722.6	719.672	0	1002.92	1722.6
1132	719.672	0	1002.92	1722.6	719.625	0	1002.97	1722.6	719.672	0	1002.92	1722.6
1133	719.672	0	1002.92	1722.6	719.625	0	1002.97	1722.6	719.672	0	1002.92	1722.6
1134	719.672	0	1002.92	1722.6	719.625	0	1002.97	1722.6	719.672	0	1002.92	1722.6
1135	719.672	0	1002.92	1722.6	719.625	0	1002.97	1722.6	719.672	0	1002.92	1722.6
1136	719.672	0	1002.92	1722.6	719.625	0	1002.97	1722.6	719.672	0	1002.92	1722.6
1137	719.672	0	1002.92	1722.6	719.625	0	1002.97	1722.6	719.672	0	1002.92	1722.6
1138	719.672	0	1002.92	1722.6	719.625	0	1002.97	1722.6	719.672	0	1002.92	1722.6
1139	719.672	0	1002.92	1722.6	719.625	0	1002.97	1722.6	719.672	0	1002.92	1722.6
1140	719.672	0	1002.92	1722.6	719.625	0	1002.97	1722.6	719.672	0	1002.92	1722.6
1141	719.672	0	1002.92	1722.6	719.625	0	1002.97	1722.6	719.672	0	1002.92	1722.6
1142	719.672	0	1002.92	1722.6	719.625	0	1002.97	1722.6	719.672	0	1002.92	1722.6
1143	719.672	0	1002.92	1722.6	719.625	0	1002.97	1722.6	719.672	0	1002.92	1722.6
1144	719.672	0	1002.92	1722.6	719.625	0	1002.97	1722.6	719.672	0	1002.92	1722.6
1145	719.672	0	1002.92	1722.6	719.625	0	1002.97	1722.6	719.672	0	1002.92	1722.6
1146	719.672	0	1002.92	1722.6	719.625	0	1002.97	1722.6	719.672	0	1002.92	1722.6
1147	719.672	0	1002.92	1722.6	719.625	0	1002.97	1722.6	719.672	0	1002.92	1722.6
1148	719.672	0	1002.92	1722.6	719.625	0	1002.97	1722.6	719.672	0	1002.92	1722.6
1149	719.672	0	1002.92	1722.6	719.625	0	1002.97	1722.6	719.672	0	1002.92	1722.6
1150	719.672	0	1002.92	1722.6	719.625	0	1002.97	1722.6	719.672	0	1002.92	1722.6
1151	719.672	0	1002.92	1722.6	719.625	0	1002.97	1722.6	719.672	0	1002.92	1722.6
1152	719.672	0	1002.92	1722.6	719.625	0	1002.97	1722.6	719.672	0	1002.92	1722.6
1153	719.672	0	1002.92	1722.6	719.625	0	1002.97	1722.6	719.672	0	1002.92	1722.6
1154	719.672	0	1002.92	1722.6	719.625	0	1002.97	1722.6	719.672	0	1002.92	1722.6
1155	719.672	0	1002.92	1722.6	719.625	0	1002.97	1722.6	719.672	0	1002.92	1722.6
1156	719.672	0	1002.92	1722.6	719.625	0	1002.97	1722.6	719.672	0	1002.92	1722.6
1157	719.672	0	1002.92	1722.6	719.625	0	1002.97	1722.6	719.672	0	1002.92	1722.6
1158	719.672	0	1002.92	1722.6	719.625	0	1002.97	1722.6	719.672	0	1002.92	1722.6
1159	719.672	0	1002.92	1722.6	719.625	0	1002.97	1722.6	719.672	0	1002.92	1722.6
1160	719.672	0	1002.92	1722.6	719.625	0	1002.97	1722.6	719.672	0	1002.92	1722.6
1161	719.672	0	1002.92	1722.6	719.625	0	1002.97	1722.6	719.672	0	1002.92	1722.6
1162	719.672	0	1002.92	1722.6	719.625	0	1002.97	1722.6	719.672	0	1002.92	1722.6
1163	719.672	0	1002.92	1722.6	719.625	0	1002.97	1722.6	719.672	0	1002.92	1722.6
1164	719.672	0	1002.92	1722.6	719.625	0	1002.97	1722.6	719.672	0	1002.92	1722.6
1165	719.672	0	1002.92	1722.6	719.625	0	1002.97	1722.6	719.672	0	1002.92	1722.6
1166	719.672	0	1002.92	1722.6	719.625	0	1002.97	1722.6	719.672	0	1002.92	1722.6
1167	719.672	0	1002.92	1722.6	719.625	0	1002.97	1722.6	719.672	0	1002.92	1722.6
1168	719.672	0	1002.92	1722.6	719.625	0	1002.97	1722.6	719.672	0	1002.92	1722.6
1169	719.672	0	1002.92	1722.6	719.625	0	1002.97	1722.6	719.672	0	1002.92	1722.6
1170	719.672	0	1002.92	1722.6	719.625	0	1002.97	1722.6	719.672	0	1002.92	1722.6
1171	719.672	0	1002.92	1722.6	719.625	0	1002.97	1722.6	719.672	0	1002.92	1722.6
1172	719.672	0	1002.92	1722.6	719.625	0	1002.97	1722.6	719.672	0	1002.92	1722.6
1173	719.672	0	1002.92	1722.6	719.625	0	1002.97	1722.6	719.672	0	1002.92	1722.6
1174	719.672	0	1002.92	1722.6	719.625	0	1002.97	1722.6	719.672	0	1002.92	1722.6
1175	719.672	0	1002.92	1722.6	719.625	0	1002.97	1722.6	719.672	0	1002.92	1722.6
1176	719.672	0	1002.92	1722.6	719.625	0	1002.97	1722.6	719.672	0	1002.92	1722.6
1177	719.672	0	1002.92	1722.6	719.625	0	1002.97	1722.6	719.672	0	1002.92	1722.6
1178	719.672	0	1002.92	1722.6	719.625	0	1002.97	1722.6	719.672	0	1002.92	1722.6
1179	719.672	0	1002.92	1722.6	719.625	0	1002.97	1722.6	719.672	0	1002.92	1722.6
1180	719.672	0	1002.92	1722.6	719.625	0	1002.97	1722.6	719.672	0	1002.92	1722.6
1181	719.672	0	1002.92	1722.6	719.625	0	1002.97	1722.6	719.672	0	1002.92	1722.6
1182	719.672	0	1002.92	1722.6	719.625	0	1002.97	1722.6	719.672	0	1002.92	1722.6
1183	719.672	0	1002.92	1722.6	719.625	0	1002.97	1722.6	719.672	0	1002.92	1722.6
1184	719.672	0	1002.92	1722.6	719.625	0	1002.97	1722.6	719.672	0	1002.92	1722.6
1185	719.672	0	1002.92	1722.6	719.625	0	1002.97	1722.6	719.672	0	1002.92	1722.6
1186	719.672	0	1002.92	1722.6	719.625	0	1002.97	1722.6	719.672	0	1002.92	1722.6
1187	719.672	0	1002.92	1722.6	719.625	0	1002.97	1722.6	719.672	0	1002.92	1722.6
1188	719.672	0	1002.92	1722.6	719.625	0	1002.97	1722.6	719.672	0	1002.92	1722.6
1189	719.672	0	1002.92	1722.6	719.625	0	1002.97	1722.6	719.672	0	1002.92	1722.6
1190	719.672	0	1002.92	1722.6	719.625	0	1002.97	1722.6	719.672	0	1002.92	1722.6
1191	719.672	0	1002.92	1722.6	719.625	0	1002.97	1722.6	719.672	0	1002.92	1722.6
1192	719.672	0	1002.92	1722.6	719.625	0	1002.97	1722.6	719.672	0	1002.92	1722.6
1193	719.672	0	1002.92	1722.6	719.625	0	1002.97	1722.6	719.672	0	1002.92	1722.6
1194	719.672	0	1002.92	1722.6	719.625	0	1002.97	1722.6	719.672	0	1002.92	1722.6
1195	719.672	0	1002.92	1722.6	719.625	0	1002.97	1722.6	719.672	0	1002.92	1722.6
1196	719.672	0	1002.92	1722.6	719.625	0	1002.97	1722.6	719.672	0	1002.92	1722.6
1197	719.672	0	1002.92	1722.6	719.625	0	1002.97	1722.6	719.672	0	1002.92	1722.6
1198	719.672	0	1002.92	1722.6	719.625	0	1002.97	1722.6	719.672	0	1002.92	1722.6
1199	719.672	0	1002.92	1722.6	719.625	0	1002.97	1722.6	719.672	0	1002.92	1722.6
1200	719.672	0	1002.92	1722.6	719.625	0	1002.97	1722.6	719.672	0	1002.92	1722.6
1201	719.672	0	1002.92	1722.6	719.625	0	1002.97	1722.6	719.672	0	1002.92	1722.6
1202	719.672	0	1002.92	1722.6	719.625	0	1002.97	1722.6	719.672	0	1002.92	1722.6
1203	719.672	0	1002.92	1722.6	719.625	0	1002.97	1722.6	719.672	0	1002.92	1722.6
1204	719.672	0	1002.92	1722.6	719.625	0	1002.97	1722.6	719.672	0	1002.92	1722.6
1205	719.672	0	1002.92	1722.6	719.625	0	1002.97	1722.6	719.672	0	1002.92	1722.6
1206	719.672	0	1002.92	1722.6	719.625	0	1002.97	1722.6	719.672	0	1002.92	1722.6
1207	719.672	0	1002.92	1722.6	719.625	0	1002.97	1722.6	719.672	0	1002.92	1722.6
1208	719.672	0	1002.92	1722.6	719.625	0	1002.97	1722.6	719.672	0	1002.92	1722.6
1209	719.672	0	1002.92	1722.6	719.625	0	1002.97	1722.6	719.672	0	1002.92	1722.6
1210	719.672	0	1002.92	1722.6	719.625	0	1002.97	1722.6	719.672	0	1002.92	1722.6
1211	719.672	0	1002.92	1722.6	719.625	0	1002.97	1722.6	719.672	0	1002.92	1722.6
1212	719.672	0	1002.92	1722.6	719.625	0	1002.97	1722.6	719.672	0	1002.92	1722.6
1213	719.672	0	1002.92	1722.6	719.625	0	1002.97	1722.6	719.672	0	1002.92	1722.6
1214	719.672	0	1002.92	1722.6	719.625	0	1002.97	1722.6	719.672	0	1002.92	1722.6
1215	719.672	0	1002.92	1722.6	719.625	0	1002.97	1722.6	719.672	0	1002.92	1722.6
1216	719.672	0	1002.92	1722.6	719.625	0	1002.97	1722.6	719.672	0	1002.92	1722.6
1217	719.672	0	1002.92	1722.6	719.625	0	1002.97	1722.6	719.672	0	1002.92	1722.6
1218	719.672	0	1002.92	1722.6	719.625	0	1002.97	1722.6	719.672	0	1002.92	1722.6
1219	719.672	0	1002.92	1722.6	719.625	0	1002.97	1722.6	719.672	0	1002.92	1722.6
1220	719.672	0	1002.92	1722.6	719.625	0	1002.97	1722.6	719.672	0	1002.92	1722.6
1221	719.672	0	1002.92	1722.6	719.625	0	1002.97	1722.6	719.672	0	1002.92	1722.6
1222	719.672	0	1002.92	1722.6	719.625	0	1002.97	1722.6	719.672	0	1002.92	1722.6
1223	719.672	0	1002.92	1722.6	719.625	0	1002.97	1722.6	719.672	0	1002.92	1722.6
1224	719.672	0	1002.92	1722.6	719.625	0	1002.97	1722.6	719.672	0	1002.92	1722.6
1225	719.672	0	1002.92	1722.6	719.625	0	1002.97	1722.6	719.672	0	1002.92	1722.6
1226	719.672	0	1002.92	1722.6	719.625	0	1002.97	1722.6	719.672	0	1002.92	1722.6
1227	719.672	0	1002.92	1722.6	719.625	0	1002.97	1722.6	719.672	0	1002.92	1722.6
1228	719.672	0	1002.92	1722.6	719.625	0	1002.97	1722.6	719.672	0	1002.92	1722.6
1229	719.672	0	1002.92	1722.6	719.625	0	1002.97	1722.6	719.672	0	1002.92	1722.6
1230	719.672	0	1002.92	1722.6	719.625	0	1002.97	1722.6	719.672	0	1002.92	1722.6
1231	719.672	0	1002.92	1722.6	719.625	0	1002.97	1722.6	719.672	0	1002.92	1722.6
1232	719.672	0	1002.92	1722.6	719.625	0	1002.97	1722.6	719.672	0	1002.92	1722.6
1233	719.672	0	1002.92	1722.6	719.625	0	1002.97	1722.6	719.672	0	1002.92	1722.6
1234	719.672	0	1002.92	1722.6	719.625	0	1002.97	1722.6	719.672	0	1002.92	1722.6
1235	719.672	0	1002.92	1722.6	719.625	0	1002.97	1722.6	719.672	0	1002.92	1722.6
1236	719.672	0	1002.92	1722.6	719.625	0	1002.97	1722.6	719.672	0	1002.92	1722.6
1237	719.672	0	1002.92	1722.6	719.625	0	1002.97	1722.6	719.672	0	1002.92	1722.6
1238	719.672	0	1002.92	1722.6	719.625	0	1002.97	1722.6	719.672	0	1002.92	1722.6
1239	719.672	0	1002.92	1722.6	719.625	0	1002.97	1722.6	719.672	0	1002.92	1722.6
1240	719.672	0	1002.92	1722.6	719.625	0	1002.97	1722.6	719.672	0	1002.92	1722.6
1241	719.672	0	1002.92	1722.6	719.625	0	1002.97	1722.6	719.672	0	1002.92	1722.6
1242	719.672	0	1002.92	1722.6	719.625	0	1002.97	1722.6	719.672	0	1002.92	1722.6
1243	719.672	0	1002.92	1722.6	719.625	0	1002.97	1722.6	719.672	0	1002.92	1722.6
1244	719.672	0	1002.92	1722.6	719.625	0	1002.97	1722.6	719.672	0	1002.92	1722.6
1245	719.672	0	1002.92	1722.6	719.625	0	1002.97	1722.6	719.672	0	1002.92	1722.6
1246	719.672	0	1002.92	1722.6	719.625	0	1002.97	1722.6	719.672	0	1002.92	1722.6
1247	719.672	0	1002.92	1722.6	719.625	0	1002.97	1722.6	719.672	0	1002.92	1722.6
1248	719.672	0	1002.92	1722.6	719.625	0	1002.97	1722.6	719.672	0	1002.92	1722.6
1249	719.672	0	1002.92	1722.6	719.625	0	1002.97	1722.6	719.672	0	1002.92	1722.6
1250	719.672	0	1002.92	1722.6	719.625	0	1002.97	1722.6	719.672	0	1002.92	1722.6
1251	719.672	0	1002.92	1722.6	719.625	0	1002.97	1722.6	719.672	0	1002.92	1722.6
1252	719.672	0	1002.92	1722.6	719.625	0	1002.97	1722.6	719.672	0	1002.92	1722.6
1253	719.672	0	1002.92	1722.6	719.625	0	1002.97	1722.6	719.672	0	1002.92	1722.6
1254	719.672	0	1002.92	1722.6	719.625	0	1002.97	1722.6	719.672	0	1002.92	1722.6
1255	719.672	0	1002.92	1722.6	719.625	0	1002.97	1722.6	719.672	0	1002.92	1722.6
1256	719.672	0	1002.92	1722.6	719.625	0	1002.97	1722.6	719.672	0	1002.92	1722.6
1257	719.672	0	1002.92	1722.6	719.625	0	1002.97	1722.6	719.672	0	1002.92	1722.6
1258	719.672	0	1002.92	1722.6	719.625	0	1002.97	1722.6	719.672	0	1002.92	1722.6
1259	719.672	0	1002.92	1722.6	719.625	0	1002.97	1722.6	719.672	0	1002.92	1722.6
1260	719.672	0	1002.92	1722.6	719.625	0	1002.97	1722.6	719.672	0	1002.92	1722.6
1261	719.672	0	1002.92	1722.6	719.625	0	1002.97	1722.6	719.672	0	1002.92	1722.6
1262	719.672	0	1002.92	1722.6	719.625	0	1002.97	1722.6	719.672	0	1002.92	1722.6
1263	719.672	0	1002.92	1722.6	719.625	0	1002.97	1722.6	719.672	0	1002.92	1722.6
1264	719.672	0	1002.92	1722.6	719.625	0	1002.97	1722.6	719.672	0	1002.92	1722.6
1265	719.672	0	1002.92	1722.6	719.625	0	1002.97	1722.6	719.672	0	1002.92	1722.6
1266	719.672	0	1002.92	1722.6	719.625	0	1002.97	1722.6	719.672	0	1002.92	1722.6
1267	719.672	0	1002.92	1722.6	719.625	0	1002.97	1722.6	719.672	0	1002.92	1722.6
1268	719.672	0	1002.92	1722.6	719.625	0	1002.97	1722.6	719.672	0	1002.92	1722.6
1269	719.672	0	1002.92	1722.6	719.625	0	1002.97	1722.6	719.672	0	1002.92	1722.6
1270	719.672	0	1002.92	1722.6	719.625	0	1002.97	1722.6	719.672	0	1002.92	1722.6
1271	719.672	0	1002.92	1722.6	719.625	0	1002.97	1722.6	719.672	0	1002.92	1722.6
1272	719.672	0	1002.92	1722.6	719.625	0	1002.97	1722.6	719.672	0	1002.92	1722.6
1273	719.672	0	1002.92	1722.6	719.625	0	1002.97	1722.6	719.672	0	1002.92	1722.6
1274	719.672	0	1002.92	1722.6	719.625	0	1002.97	1722.6	719.672	0	1002.92	1722.6
1275	719.672	0	1002.92	1722.6	719.625	0	1002.97	1722.6	719.672	0	1002.92	1722.6
1276	719.672	0	1002.92	1722.6	719.625	0	1002.97	1722.6	719.672	0	1002.92	1722.6
1277	719.672	0	1002.92	1722.6	719.625	0	1002.97	1722.6	719.672	0	1002.92	1722.6
1278	719.672	0	1002.92	1722.6	719.625	0	1002.97	1722.6	719.672	0	1002.92	1722.6
1279	719.672	0	1002.92	1722.6	719.625	0	1002.97	1722.6	719.672	0	1002.92	1722.6
1280	719.672	0	1002.92	1722.6	719.625	0	1002.97	1722.6	719.672	0	1002.92	1722.6
1281	719.672	0	1002.92	1722.6	719.625	0	1002.97	1722.6	719.672	0	1002.92	1722.6
1282	719.672	0	1002.92	1722.6	719.625	0	1002.97	1722.6	719.672	0	1002.92	1722.6
1283	719.672	0	1002.92	1722.6	719.625	0	1002.97	1722.6	719.672	0	1002.92	1722.6
1284	719.672	0	1002.92	1722.6	719.625	0	1002.97	1722.6	719.672	0	1002.92	1722.6
1285	719.672	0	1002.92	1722.6	719.625	0	1002.97	1722.6	719.672	0	1002.92	1722.6
1286	719.672	0	1002.92	1722.6	719.625	0	1002.97	1722.6	719.672	0	1002.92	1722.6
1287	719.672	0	1002.92	1722.6	719.625	0	1002.97	1722.6	719.672	0	1002.92	1722.6
1288	719.672	0	1002.92	1722.6	719.625	0	1002.97	1722.6	719.672	0	1002.92	1722.6
1289	719.672	0	1002.92	1722.6	719.625	0	1002.97	1722.6	719.672	0	1002.92	1722.6
1290	719.672	0	1002.92	1722.6	719.625	0	1002.97	1722.6	719.672	0	1002.92	1722.6
1291	719.672	0	1002.92	1722.6	719.625	0	1002.97	1722.6	719.672	0	1002.92	1722.6
1292	719.672	0	1002.92	1722.6	719.625	0	1002.97	1722.6	719.672	0	1002.92	1722.6
1293	719.672	0	1002.92	1722.6	719.625	0	1002.97	1722.6	719.672	0	1002.92	1722.6
1294	719.672	0	1002.92	1722.6	719.625	0	1002.97	1722.6	719.672	0	1002.92	1722.6
1295	719.672	0	1002.92	1722.6	719.625	0	1002.97	1722.6	719.672	0	1002.92	1722.6
1296	719.672	0	1002.92	1722.6	719.625	0	1002.97	1722.6	719.672	0	1002.92	1722.6
1297	719.672	0	1002.92	1722.6	719.625	0	1002.97	1722.6	719.672	0	1002.92	1722.6
1298	719.672	0	1002.92	1722.6	719.625	0	1002.97	1722.6	719.672	0	1002.92	1722.6
1299	719.672	0	1002.92	1722.6	719.625	0	1002.97	1722.6	719.672	0	1002.92	1722.6
1300	719.672	0	1002.92	1722.6	719.625	0	1002.97	1722.6	719.672	0	1002.92	1722.6
1301	719.672	0	1002.92	1722.6	719.625	0	1002.97	1722.6	719.672	0	1002.92	1722.6
1302	719.672	0	1002.92	1722.6	719.625	0	1002.97	1722.6	719.672	0	1002.92	1722.6
1303	719.672	0	1002.92	1722.6	719.625	0	1002.97	1722.6	719.672	0	1002.92	1722.6
1304	719.672	0	1002.92	1722.6	719.625	0	1002.97	1722.6	719.672	0	1002.92	1722.6
1305	719.672	0	1002.92	1722.6	719.625	0	1002.97	1722.6	719.672	0	1002.92	1722.6
1306	719.672	0	1002.92	1722.6	719.625	0	1002.97	1722.6	719.672	0	1002.92	1722.6
1307	719.672	0	1002.92	1722.6	719.625	0	1002.97	1722.6	719.672	0	1002.92	1722.6
1308	719.672	0	1002.92	1722.6	719.625	0	1002.97	1722.6	719.672	0	1002.92	1722.6
1309	719.672	0	1002.92	1722.6	719.625	0	1002.97	1722.6	719.672	0	1002.92	1722.6
1310	719.672	0	1002.92	1722.6	719.625	0	1002.97	1722.6	719.672	0	1002.92	1722.6
1311	719.672	0	1002.92	1722.6	719.625	0	1002.97	1722.6	719.672	0	1002.92	1722.6
1312	719.672	0	1002.92	1722.6	719.625	0	1002.97	1722.6	719.672	0	1002.92	1722.6
1313	719.672	0	1002.92	1722.6	719.625	0	1002.97	1722.6	719.672	0	1002.92	1722.6
1314	719.672	0	1002.92	1722.6	719.625	0	1002.97	1722.6	719.672	0	1002.92	1722.6
1315	719.672	0	1002.92	1722.6	719.625	0	1002.97	1722.6	719.672	0	1002.92	1722.6
1316	719.672	0	1002.92	1722.6	719.625	0	1002.97	1722.6	719.672	0	1002.92	1722.6
1317	719.672	0	1002.92	1722.6	719.625	0	1002.97	1722.6	719.672	0	1002.92	1722.6
1318	719.672	0	1002.92	1722.6	719.625	0	1002.97	1722.6	719.672	0	1002.92	1722.6
1319	719.672	0	1002.92	1722.6	719.625	0	1002.97	1722.6	719.672	0	1002.92	1722.6
1320	719.672	0	1002.92	1722.6	719.625	0	1002.97	1722.6	719.672	0	1002.92	1722.6
1321	719.672	0	1002.92	1722.6	719.625	0	1002.97	1722.6	719.672	0	1002.92	1722.6
1322	719.672	0	1002.92	1722.6	719.625	0	1002.97	1722.6	719.672	0	1002.92	1722.6
1323	719.672	0	1002.92	1722.6	719.625	0	1002.97	1722.6	719.672	0	1002.92	1722.6
1324	719.672	0	1002.92	1722.6	719.625	0	1002.97	1722.6	719.672	0	1002.92	1722.6
1325	719.672	0	1002.92	1722.6	719.625	0	1002.97	1722.6	719.672	0	1002.92	1722.6
1326	719.672	0	1002.92	1722.6	719.625	0	1002.97	1722.6	719.672	0	1002.92	1722.6
1327	719.672	0	1002.92	1722.6	719.625	0	1002.97	1722.6	719.672	0	1002.92	1722.6
1328	719.672	0	1002.92	1722.6	719.625	0	1002.97	1722.6	719.672	0	1002.92	1722.6
1329	719.672	0	1002.92	1722.6	719.625	0	1002.97	1722.6	719.672	0	1002.92	1722.6
1330	719.672	0	1002.92	1722.6	719.625	0	1002.97	1722.6	719.672	0	1002.92	1722.6
1331	719.672	0	1002.92	1722.6	719.625	0	1002.97	1722.6	719.672	0	1002.92	1722.6
1332	719.672	0	1002.92	1722.6	719.625	0	1002.97	1722.6	719.672	0	1002.92	1722.6
1333	719.672	0	1002.92	1722.6	719.625	0	1002.97	1722.6	719.672	0	1002.92	1722.6
1334	719.672	0	1002.92	1722.6	719.625	0	1002.97	1722.6	719.672	0	1002.92	1722.6
1335	719.672	0	1002.92	1722.6	719.625	0	1002.97	1722.6	719.672	0	1002.92	1722.6
1336	719.672	0	1002.92	1722.6	719.625	0	1002.97	1722.6	719.672	0	1002.92	1722.6
1337	719.672	0	1002.92	1722.6	719.625	0	1002.97	1722.6	719.672	0	1002.92	1722.6
1338	719.672	0	1002.92	1722.6	719.625	0	1002.97	1722.6	719.672	0	1002.92	1722.6
1339	719.672	0	1002.92	1722.6	719.625	0	1002.97	1722.6	719.672	0	1002.92	1722.6
1340	719.672	0	1002.92	1722.6	719.625	0	1002.97	1722.6	719.672	0	1002.92	1722.6
1341	719.672	0	1002.92	1722.6	719.625	0	1002.97	1722.6	719.672	0	1002.92	1722.6
1342	719.672	0	1002.92	1722.6	719.625	0	1002.97	1722.6	719.672	0	1002.92	1722.6
1343	719.672	0	1002.92	1722.6	719.625	0	1002.97	1722.6	719.672	0	1002.92	1722.6
1344	719.672	0	1002.92	1722.6	719.625	0	1002.97	1722.6	719.672	0	1002.92	1722.6
1345	719.672	0	1002.92	1722.6	719.625	0	1002.97	1722.6	719.672	0	1002.92	1722.6
1346	719.672	0	1002.92	1722.6	719.625	0	1002.97	1722.6	719.672	0	1002.92	1722.6
1347	719.672	0	1002.92	1722.6	719.625	0	1002.97	1722.6	719.672	0	1002.92	1722.6
1348	719.672	0	1002.92	1722.6	719.625	0	1002.97	1722.6	719.672	0	1002.92	1722.6
1349	719.672	0	1002.92	1722.6	719.625	0	1002.97	1722.6	719.672	0	1002.92	1722.6
1350	719.672	0	1002.92	1722.6	719.625	0	1002.97	1722.6	719.672	0	1002.92	1722.6
1351	719.672	0	1002.92	1722.6	719.625	0	1002.97	1722.6	719.672	0	1002.92	1722.6
1352	719.672	0	1002.92	1722.6	719.625	0	1002.97	1722.6	719.672	0	1002.92	1722.6
1353	719.672	0	1002.92	1722.6	719.625	0	1002.97	1722.6	719.672	0	1002.92	1722.6
1354	719.672	0	1002.92	1722.6	719.625	0	1002.97	1722.6	719.672	0	1002.92	1722.6
1355	719.672	0	1002.92	1722.6	719.625	0	1002.97	1722.6	719.672	0	1002.92	1722.6
1356	719.672	0	1002.92	1722.6	719.625	0	1002.97	1722.6	719.672	0	1002.92	1722.6
1357	719.672	0	1002.92	1722.6	719.625	0	1002.97	1722.6	719.672	0	1002.92	1722.6
1358	719.672	0	1002.92	1722.6	719.625	0	1002.97	1722.6	719.672	0	1002.92	1722.6
1359	719.672	0	1002.92	1722.6	719.625	0	1002.97	1722.6	719.672	0	1002.92	1722.6
1360	719.672	0	1002.92	1722.6	719.625	0	1002.97	1722.6	719.672	0	1002.92	1722.6
1361	719.672	0	1002.92	1722.6	719.625	0	1002.97	1722.6	719.672	0	1002.92	1722.6
1362	719.672	0	1002.92	1722.6	719.625	0	1002.97	1722.6	719.672	0	1002.92	1722.6
1363	719.672	0	1002.92	1722.6	719.625	0	1002.97	1722.6	719.672	0	1002.92	1722.6
1364	719.672	0	1002.92	1722.6	719.625	0	1002.97	1722.6	719.672	0	1002.92	1722.6
1365	719.672	0	1002.92	1722.6	719.625	0	1002.97	1722.6	719.672	0	1002.92	1722.6
1366	719.672	0	1002.92	1722.6	719.625	0	1002.97	1722.6	719.672	0	1002.92	1722.6
1367	719.672	0	1002.92	1722.6	719.625	0	1002.97	1722.6	719.672	0	1002.92	1722.6
1368	719.672	0	1002.92	1722.6	719.625	0	1002.97	1722.6	719.672	0	1002.92	1722.6
1369	719.672	0	1002.92	1722.6	719.625	0	1002.97	1722.6	719.672	0	1002.92	1722.6
1370	719.672	0	1002.92	1722.6	719.625	0	1002.97	1722.6	719.672	0	1002.92	1722.6
1371	719.672	0	1002.92	1722.6	719.625	0	1002.97	1722.6	719.672	0	1002.92	1722.6
1372	719.672	0	1002.92	1722.6	719.625	0	1002.97	1722.6	719.672	0	1002.92	1722.6
1373	719.672	0	1002.92	1722.6	719.625	0	1002.97	1722.6	719.672	0	1002.92	1722.6
1374	719.672	0	1002.92	1722.6	719.625	0	1002.97	1722.6	719.672	0	1002.92	1722.6
1375	719.672	0	1002.92	1722.6	719.625	0	1002.97	1722.6	719.672	0	1002.92	1722.6
1376	719.672	0	1002.92	1722.6	719.625	0	1002.97	1722.6	719.672	0	1002.92	1722.6
1377	719.672	0	1002.92	1722.6	719.625	0	1002.97	1722.6	719.672	0	1002.92	1722.6
1378	719.672	0	1002.92	1722.6	719.625	0	1002.97	1722.6	719.672	0	1002.92	1722.6
1379	719.672	0	1002.92	1722.6	719.625	0	1002.97	1722.6	719.672	0	1002.92	1722.6
1380	719.672	0	1002.92	1722.6	719.625	0	1002.97	1722.6	719.672	0	1002.92	1722.6
1381	719.672	0	1002.92	1722.6	719.625	0	1002.97	1722.6	719.672	0	1002.92	1722.6
1382	719.672	0	1002.92	1722.6	719.625	0	1002.97	1722.6	719.672	0	1002.92	1722.6
1383	719.672	0	1002.92	1722.6	719.625	0	1002.97	1722.6	719.672	0	1002.92	1722.6
1384	719.672	0	1002.92	1722.6	719.625	0	1002.97	1722.6	719.672	0	1002.92	1722.6
1385	719.672	0	1002.92	1722.6	719.625	0	1002.97	1722.6	719.672	0	1002.92	1722.6
1386	719.672	0	1002.92	1722.6	719.625	0	1002.97	1722.6	719.672	0	1002.92	1722.6
1387	719.672	0	1002.92	1722.6	719.625	0	1002.97	1722.6	719.672	0	1002.92	1722.6
1388	719.672	0	1002.92	1722.6	719.625	0	1002.97	1722.6	719.672	0	1002.92	1722.6
1389	719.672	0	1002.92	1722.6	719.625	0	1002.97	1722.6	719.672	0	1002.92	1722.6
1390	719.672	0	1002.92	1722.6	719.625	0	1002.97	1722.6	719.672	0	1002.92	1722.6
1391	719.672	0	1002.92	1722.6	719.625	0	1002.97	1722.6	719.672	0	1002.92	1722.6
1392	719.672	0	1002.92	1722.6	719.625	0	1002.97	1722.6	719.672	0	1002.92	1722.6
1393	719.672	0	1002.92	1722.6	719.625	0	1002.97	1722.6	719.672	0	1002.92	1722.6
1394	719.672	0	1002.92	1722.6	719.625	0	1002.97	1722.6	719.672	0	1002.92	1722.6
1395	719.672	0	1002.92	1722.6	719.625	0	1002.97	1722.6	719.672	0	1002.92	1722.6
1396	719.672	0	1002.92	1722.6	719.625	0	1002.97	1722.6	719.672	0	1002.92	1722.6
1397	719.672	0	1002.92	1722.6	719.625	0	1002.97	1722.6	719.672	0	1002.92	1722.6
1398	719.672	0	1002.92	1722.6	719.625	0	1002.97	1722.6	719.672	0	1002.92	1722.6
1399	719.672	0	1002.92	1722.6	719.625	0	1002.97	1722.6	719.672	0	1002.92	1722.6
1400	719.672	0	1002.92	1722.6	719.625	0	1002.97	1722.6	719.672	0	1002.92	1722.6
1401	719.672	0	1002.92	1722.6	719.625	0	1002.97	1722.6	719.672	0	1002.92	1722.6
1402	719.672	0	1002.92	1722.6	719.625	0	1002.97	1722.6	719.672	0	1002.92	1722.6
1403	719.672	0	1002.92	1722.6	719.625	0	1002.97	1722.6	719.672	0	1002.92	1722.6
1404	719.672	0	1002.92	1722.6	719.625	0	1002.97	1722.6	719.672	0	1002.92	1722.6
1405	719.672	0	1002.92	1722.6	719.625	0	1002.97	1722.6	719.672	0	1002.92	1722.6
1406	719.672	0	1002.92	1722.6	719.625	0	1002.97	1722.6	719.672	0	1002.92	1722.6
1407	719.672	0	1002.92	1722.6	719.625	0	1002.97	1722.6	719.672	0	1002.92	1722.6
1408	719.672	0	1002.92	1722.6	719.625	0	1002.97	1722.6	719.672	0	1002.92	1722.6
1409	719.672	0	1002.92	1722.6	719.625	0	1002.97	1722.6	719.672	0	1002.92	1722.6
1410	719.672	0	1002.92	1722.6	719.625	0	1002.97	1722.6	719.672	0	1002.92	1722.6
1411	719.672	0	1002.92	1722.6	719.625	0	1002.97	1722.6	719.672	0	1002.92	1722.6
1412	719.672	0	1002.92	1722.6	719.625	0	1002.97	1722.6	719.672	0	1002.92	1722.6
1413	719.672	0	1002.92	1722.6	719.625	0	1002.97	1722.6	719.672	0	1002.92	1722.6
1414	719.672	0	1002.92	1722.6	719.625	0	1002.97	1722.6	719.672	0	1002.92	1722.6
1415	719.672	0	1002.92	1722.6	719.625	0	1002.97	1722.6	719.672	0	1002.92	1722.6
1416	719.672	0	1002.92	1722.6	719.625	0	1002.97	1722.6	719.672	0	1002.92	1722.6
1417	719.672	0	1002.92	1722.6	719.625	0	1002.97	1722.6	719.672	0	1002.92	1722.6
1418	719.672	0	1002.92	1722.6	719.625	0	1002.97	1722.6	719.672	0	1002.92	1722.6
1419	719.672	0	1002.92	1722.6	719.625	0	1002.97	1722.6	719.672	0	1002.92	1722.6
1420	719.672	0	1002.92	1722.6	719.625	0	1002.97	1722.6	719.672	0	1002.92	1722.6
1421	719.672	0	1002.92	1722.6	719.625	0	1002.97	1722.6	719.672	0	1002.92	1722.6
1422	719.672	0	1002.92	1722.6	719.625	0	1002.97	1722.6	719.672	0	1002.92	1722.6
1423	719.672	0	1002.92	1722.6	719.625	0	1002.97	1722.6	719.672	0	1002.92	1722.6
1424	719.672	0	1002.92	1722.6	719.625	0	1002.97	1722.6	719.672	0	1002.92	1722.6
1425	719.672	0	1002.92	1722.6	719.625	0	1002.97	1722.6	719.672	0	1002.92	1722.6
1426	719.672	0	1002.92	1722.6	719.625	0	1002.97	1722.6	719.672	0	1002.92	1722.6
1427	719.672	0	1002.92	1722.6	719.625	0	1002.97	1722.6	719.672	0	1002.92	1722.6
1428	719.672	0	1002.92	1722.6	719.625	0	1002.97	1722.6	719.672	0	1002.92	1722.6
1429	719.672	0	1002.92	1722.6	719.625	0	1002.97	1722.6	719.672	0	1002.92	1722.6
1430	719.672	0	1002.92	1722.6	719.625	0	1002.97	1722.6	719.672	0	1002.92	1722.6
1431	719.672	0	1002.92	1722.6	719.625	0	1002.97	1722.6	719.672	0	1002.92	1722.6
1432	719.672	0	1002.92	1722.6	719.625	0	1002.97	1722.6	719.672	0	1002.92	1722.6
1433	719.672	0	1002.92	1722.6	719.625	0	1002.97	1722.6	719.672	0	1002.92	1722.6
1434	719.672	0	1002.92	1722.6	719.625	0	1002.97	1722.6	719.672	0	1002.92	1722.6
1435	719.672	0	1002.92	1722.6	719.625	0	1002.97	1722.6	719.672	0	1002.92	1722.6
1436	719.672	0	1002.92	1722.6	719.625	0	1002.97	1722.6	719.672	0	1002.92	1722.6
1437	719.672	0	1002.92	1722.6	719.625	0	1002.97	1722.6	719.672	0	1002.92	1722.6
1438	719.672	0	1002.92	1722.6	719.625	0	1002.97	1722.6	719.672	0	1002.92	1722.6
1439	719.672	0	1002.92	1722.6	719.625	0	1002.97	1722.6	719.672	0	1002.92	1722.6
1440	719.672	0	1002.92	1722.6	719.625	0	1002.97	1722.6	719.672	0	1002.92	1722.6
1441	719.672	0	1002.92	1722.6	719.625	0	1002.97	1722.6	719.672	0	1002.92	1722.6
1442	719.672	0	1002.92	1722.6	719.625	0	1002.97	1722.6	719.672	0	1002.92	1722.6
1443	719.672	0	1002.92	1722.6	719.625	0	1002.97	1722.6	719.672	0	1002.92	1722.6
1444	719.672	0	1002.92	1722.6	719.625	0	1002.97	1722.6	719.672	0	1002.92	1722.6
1445	719.672	0	1002.92	1722.6	719.625	0	1002.97	1722.6	719.672	0	1002.92	1722.6
1446	719.672	0	1002.92	1722.6	719.625	0	1002.97	1722.6	719.672	0	1002.92	1722.6
1447	719.672	0	1002.92	1722.6	719.625	0	1002.97	1722.6	719.672	0	1002.92	1722.6
1448	719.672	0	1002.92	1722.6	719.625	0	1002.97	1722.6	719.672	0	1002.92	1722.6
1449	719.672	0	1002.92	1722.6	719.625	0	1002.97	1722.6	719.672	0	1002.92	1722.6
1450	719.672	0	1002.92	1722.6	719.625	0	1002.97	1722.6	719.672	0	1002.92	1722.6
1451	719.672	0	1002.92	1722.6	719.625	0	1002.97	1722.6	719.672	0	1002.92	1722.6
1452	719.672	0	1002.92	1722.6	719.625	0	1002.97	1722.6	719.672	0	1002.92	1722.6
1453	719.672	0	1002.92	1722.6	719.625	0	1002.97	1722.6	719.672	0	1002.92	1722.6
1454	719.672	0	1002.92	1722.6	719.625	0	1002.97	1722.6	719.672	0	1002.92	1722.6
1455	719.672	0	1002.92	1722.6	719.625	0	1002.97	1722.6	719.672	0	1002.92	1722.6
1456	719.672	0	1002.92	1722.6	719.625	0	1002.97	1722.6	719.672	0	1002.92	1722.6
1457	719.672	0	1002.92	1722.6	719.625	0	1002.97	1722.6	719.672	0	1002.92	1722.6
1458	719.672	0	1002.92	1722.6	719.625	0	1002.97	1722.6	719.672	0	1002.92	1722.6
1459	719.672	0	1002.92	1722.6	719.625	0	1002.97	1722.6	719.672	0	1002.92	1722.6
1460	719.672	0	1002.92	1722.6	719.625	0	1002.97	1722.6	719.672	0	1002.92	1722.6
1461	719.672	0	1002.92	1722.6	719.625	0	1002.97	1722.6	719.672	0	1002.92	1722.6
1462	719.672	0	1002.92	1722.6	719.625	0	1002.97	1722.6	719.672	0	1002.92	1722.6
1463	719.672	0	1002.92	1722.6	719.625	0	1002.97	1722.6	719.672	0	1002.92	1722.6
1464	719.672	0	1002.92	1722.6	719.625	0	1002.97	1722.6	719.672	0	1002.92	1722.6
1465	719.672	0	1002.92	1722.6	719.625	0	1002.97	1722.6	719.672	0	1002.92	1722.6
1466	719.672	0	1002.92	1722.6	719.625	0	1002.97	1722.6	719.672	0	1002.92	1722.6
1467	719.672	0	1002.92	1722.6	719.625	0	1002.97	1722.6	719.672	0	1002.92	1722.6
1468	719.672	0	1002.92	1722.6	719.625	0	1002.97	1722.6	719.672	0	1002.92	1722.6
1469	719.672	0	1002.92	1722.6	719.625	0	1002.97	1722.6	719.672	0	1002.92	1722.6
1470	719.672	0	1002.92	1722.6	719.625	0	1002.97	1722.6	719.672	0	1002.92	1722.6
1471	719.672	0	1002.92	1722.6	719.625	0	1002.97	1722.6	719.672	0	1002.92	1722.6
1472	719.672	0	1002.92	1722.6	719.625	0	1002.97	1722.6	719.672	0	1002.92	1722.6
1473	719.672	0	1002.92	1722.6	719.625	0	1002.97	1722.6	719.672	0	1002.92	1722.6
1474	719.672	0	1002.92	1722.6	719.625	0	1002.97	1722.6	719.672	0	1002.92	1722.6
1475	719.672	0	1002.92	1722.6	719.625	0	1002.97	1722.6	719.672	0	1002.92	1722.6
1476	719.672	0	1002.92	1722.6	719.625	0	1002.97	1722.6	719.672	0	1002.92	1722.6
1477	719.672	0	1002.92	1722.6	719.625	0	1002.97	1722.6	719.672	0	1002.92	1722.6
1478	719.672	0	1002.92	1722.6	719.625	0	1002.97	1722.6	719.672	0	1002.92	1722.6
1479	719.672	0	1002.92	1722.6	719.625	0	1002.97	1722.6	719.672	0	1002.92	1722.6
1480	719.672	0	1002.92	1722.6	719.625	0	1002.97	1722.6	719.672	0	1002.92	1722.6
1481	719.672	0	1002.92	1722.6	719.625	0	1002.97	1722.6	719.672	0	1002.92	1722.6
1482	719.672	0	1002.92	1722.6	719.625	0	1002.97	1722.6	719.672	0	1002.92	1722.6
1483	719.672	0	1002.92	1722.6	719.625	0	1002.97	1722.6	719.672	0	1002.92	1722.6
1484	719.672	0	1002.92	1722.6	719.625	0	1002.97	1722.6	719.672	0	1002.92	1722.6
1485	719.672	0	1002.92	1722.6	719.625	0	1002.97	1722.6	719.672	0	1002.92	1722.6
1486	719.672	0	1002.92	1722.6	719.625	0	1002.97	1722.6	719.672	0	1002.92	1722.6
1487	719.672	0	1002.92	1722.6	719.625	0	1002.97	1722.6	719.672	0	1002.92	1722.6
1488	719.672	0	1002.92	1722.6	719.625	0	1002.97	1722.6	719.672	0	1002.92	1722.6
1489	719.672	0	1002.92	1722.6	719.625	0	1002.97	1722.6	719.672	0	1002.92	1722.6
1490	719.672	0	1002.92	1722.6	719.625	0	1002.97	1722.6	719.672	0	1002.92	1722.6
1491	719.672	0	1002.92	1722.6	719.625	0	1002.97	1722.6	719.672	0	1002.92	1722.6
1492	719.672	0	1002.92	1722.6	719.625	0	1002.97	1722.6	719.672	0	1002.92	1722.6
1493	719.672	0	1002.92	1722.6	719.625	0	1002.97	1722.6	719.672	0	1002.92	1722.6
1494	719.672	0	1002.92	1722.6	719.625	0	1002.97	1722.6	719.672	0	1002.92	1722.6
1495	719.672	0	1002.92	1722.6	719.625	0	1002.97	1722.6	719.672	0	1002.92	1722.6
1496	719.672	0	1002.92	1722.6	719.625	0	1002.97	1722.6	719.672	0	1002.92	1722.6
1497	719.672	0	1002.92	1722.6	719.625	0	1002.97	1722.6	719.672	0	1002.92	1722.6
1498	719.672	0	1002.92	1722.6	719.625	0	1002.97	1722.6	719.672	0	1002.92	1722.6
1499	719.672	0	1002.92	1722.6	719.625	0	1002.97	1722.6	719.672	0	1002.92	1722.6
1500	719.672	0	1002.92	1722.6	719.625	0	1002.97	1722.6	719.672	0	1002.92	1722.6
1501	719.672	0	1002.92	1722.6	719.625	0	1002.97	1722.6	719.672	0	1002.92	1722.6
1502	719.672	0	1002.92	1722.6	719.625	0	1002.97	1722.6	719.672	0	1002.92	1722.6
1503	719.672	0	1002.92	1722.6	719.625	0	1002.97	1722.6	719.672	0	1002.92	1722.6
1504	719.672	0	1002.92	1722.6	719.625	0	1002.97	1722.6	719.672	0	1002.92	1722.6
1505	719.672	0	1002.92	1722.6	719.625	0	1002.97	1722.6	719.672	0	1002.92	1722.6
1506	719.672	0	1002.92	1722.6	719.625	0	1002.97	1722.6	719.672	0	1002.92	1722.6
1507	719.672	0	1002.92	1722.6	719.625	0	1002.97	1722.6	719.672	0	1002.92	1722.6
1508	719.672	0	1002.92	1722.6	719.625	0	1002.97	1722.6	719.672	0	1002.92	1722.6
1509	719.672	0	1002.92	1722.6	719.625	0	1002.97	1722.6	719.672	0	1002.92	1722.6
1510	719.672	0	1002.92	1722.6	719.625	0	1002.97	1722.6	719.672	0	1002.92	1722.6
1511	719.672	0	1002.92	1722.6	719.625	0	1002.97	1722.6	719.672	0	1002.92	1722.6
1512	719.672	0	1002.92	1722.6	719.625	0	1002.97	1722.6	719.672	0	1002.92	1722.6
1513	719.672	0	1002.92	1722.6	719.625	0	1002.97	1722.6	719.672	0	1002.92	1722.6
1514	719.672	0	1002.92	1722.6	719.625	0	1002.97	1722.6	719.672	0	1002.92	1722.6
1515	719.672	0	1002.92	1722.6	719.625	0	1002.97	1722.6	719.672	0	1002.92	1722.6
1516	719.672	0	1002.92	1722.6	719.625	0	1002.97	1722.6	719.672	0	1002.92	1722.6
1517	719.672	0	1002.92	1722.6	719.625	0	1002.97	1722.6	719.672	0	1002.92	1722.6
1518	719.672	0	1002.92	1722.6	719.625	0	1002.97	1722.6	719.672	0	1002.92	1722.6
1519	719.672	0	1002.92	1722.6	719.625	0	1002.97	1722.6	719.672	0	1002.92	1722.6
1520	719.672	0	1002.92	1722.6	719.625	0	1002.97	1722.6	719.672	0	1002.92	1722.6
1521	719.672	0	1002.92	1722.6	719.625	0	1002.97	1722.6	719.672	0	1002.92	1722.6
1522	719.672	0	1002.92	1722.6	719.625	0	1002.97	1722.6	719.672	0	1002.92	1722.6
1523	719.672	0	1002.92	1722.6	719.625	0	1002.97	1722.6	719.672	0	1002.92	1722.6
1524	719.672	0	1002.92	1722.6	719.625	0	1002.97	1722.6	719.672	0	1002.92	1722.6
1525	719.672	0	1002.92	1722.6	719.625	0	1002.97	1722.6	719.672	0	1002.92	1722.6
1526	719.672	0	1002.92	1722.6	719.625	0	1002.97	1722.6	719.672	0	1002.92	1722.6
1527	719.672	0	1002.92	1722.6	719.625	0	1002.97	1722.6	719.672	0	1002.92	1722.6
1528	719.672	0	1002.92	1722.6	719.625	0	1002.97	1722.6	719.672	0	1002.92	1722.6
1529	719.672	0	1002.92	1722.6	719.625	0	1002.97	1722.6	719.672	0	1002.92	1722.6
1530	719.672	0	1002.92	1722.6	719.625	0	1002.97	1722.6	719.672	0	1002.92	1722.6
1531	719.672	0	1002.92	1722.6	719.625	0	1002.97	1722.6	719.672	0	1002.92	1722.6
1532	719.672	0	1002.92	1722.6	719.625	0	1002.97	1722.6	719.672	0	1002.92	1722.6
1533	719.672	0	1002.92	1722.6	719.625	0	1002.97	1722.6	719.672	0	1002.92	1722.6
1534	719.672	0	1002.92	1722.6	719.625	0	1002.97	1722.6	719.672	0	1002.92	1722.6
1535	719.672	0	1002.92	1722.6	719.625	0	1002.97	1722.6	719.672	0	1002.92	1722.6
1536	719.672	0	1002.92	1722.6	719.625	0	1002.97	1722.6	719.672	0	1002.92	1722.6
1537	719.672	0	1002.92	1722.6	719.625	0	1002.97	1722.6	719.672	0	1002.92	1722.6
1538	719.672	0	1002.92	1722.6	719.625	0	1002.97	1722.6	719.672	0	1002.92	1722.6
1539	719.672	0	1002.92	1722.6	719.625	0	1002.97	1722.6	719.672	0	1002.92	1722.6
1540	719.672	0	1002.92	1722.6	719.625	0	1002.97	1722.6	719.672	0	1002.92	1722.6
1541	719.672	0	1002.92	1722.6	719.625	0	1002.97	1722.6	719.672	0	1002.92	1722.6
1542	719.672	0	1002.92	1722.6	719.625	0	1002.97	1722.6	719.672	0	1002.92	1722.6
1543	719.672	0	1002.92	1722.6	719.625	0	1002.97	1722.6	719.672	0	1002.92	1722.6
1544	719.672	0	1002.92	1722.6	719.625	0	1002.97	1722.6	719.672	0	1002.92	1722.6
1545	719.672	0	1002.92	1722.6	719.625	0	1002.97	1722.6	719.672	0	1002.92	1722.6
1546	719.672	0	1002.92	1722.6	719.625	0	1002.97	1722.6	719.672	0	1002.92	1722.6
1547	719.672	0	1002.92	1722.6	719.625	0	1002.97	1722.6	719.672	0	1002.92	1722.6
1548	719.672	0	1002.92	1722.6	719.625	0	1002.97	1722.6	719.672	0	1002.92	1722.6
1549	719.672	0	1002.92	1722.6	719.625	0	1002.97	1722.6	719.672	0	1002.92	1722.6
1550	719.672	0	1002.92	1722.6	719.625	0	1002.97	1722.6	719.672	0	1002.92	1722.6
1551	719.672	0	1002.92	1722.6	719.625	0	1002.97	1722.6	719.672	0	1002.92	1722.6
1552	719.672	0	1002.92	1722.6	719.625	0	1002.97	1722.6	719.672	0	1002.92	1722.6
1553	719.672	0	1002.92	1722.6	719.625	0	1002.97	1722.6	719.672	0	1002.92	1722.6
1554	719.672	0	1002.92	1722.6	719.625	0	1002.97	1722.6	719.672	0	1002.92	1722.6
1555	719.672	0	1002.92	1722.6	719.625	0	1002.97	1722.6	719.672	0	1002.92	1722.6
1556	719.672	0	1002.92	1722.6	719.625	0	1002.97	1722.6	719.672	0	1002.92	1722.6
1557	719.672	0	1002.92	1722.6	719.625	0	1002.97	1722.6	719.672	0	1002.92	1722.6
1558	719.672	0	1002.92	1722.6	719.625	0	1002.97	1722.6	719.672	0	1002.92	1722.6
1559	719.672	0	1002.92	1722.6	719.625	0	1002.97	1722.6	719.672	0	1002.92	1722.6
1560	719.672	0	1002.92	1722.6	719.625	0	1002.97	1722.6	719.672	0	1002.92	1722.6
1561	719.672	0	1002.92	1722.6	719.625	0	1002.97	1722.6	719.672	0	1002.92	1722.6
1562	719.672	0	1002.92	1722.6	719.625	0	1002.97	1722.6	719.672	0	1002.92	1722.6
1563	719.672	0	1002.92	1722.6	719.625	0	1002.97	1722.6	719.672	0	1002.92	1722.6
1564	719.672	0	1002.92	1722.6	719.625	0	1002.97	1722.6	719.672	0	1002.92	1722.6
1565	719.672	0	1002.92	1722.6	719.625	0	1002.97	1722.6	719.672	0	1002.92	1722.6
1566	719.672	0	1002.92	1722.6	719.625	0	1002.97	1722.6	719.672	0	1002.92	1722.6
1567	719.672	0	1002.92	1722.6	719.625	0	1002.97	1722.6	719.672	0	1002.92	1722.6
1568	719.672	0	1002.92	1722.6	719.625	0	1002.97	1722.6	719.672	0	1002.92	1722.6
1569	719.672	0	1002.92	1722.6	719.625	0	1002.97	1722.6	719.672	0	1002.92	1722.6
1570	719.672	0	1002.92	1722.6	719.625	0	1002.97	1722.6	719.672	0	1002.92	1722.6
1571	719.672	0	1002.92	1722.6	719.625	0	1002.97	1722.6	719.672	0	1002.92	1722.6
1572	719.672	0	1002.92	1722.6	719.625	0	1002.97	1722.6	719.672	0	1002.92	1722.6
1573	719.672	0	1002.92	1722.6	719.625	0	1002.97	1722.6	719.672	0	1002.92	1722.6
1574	719.672	0	1002.92	1722.6	719.625	0	1002.97	1722.6	719.672	0	1002.92	1722.6
1575	719.672	0	1002.92	1722.6	719.625	0	1002.97	1722.6	719.672	0	1002.92	1722.6
1576	719.672	0	1002.92	1722.6	719.625	0	1002.97	1722.6	719.672	0	1002.92	1722.6
1577	719.672	0	1002.92	1722.6	719.625	0	1002.97	1722.6	719.672	0	1002.92	1722.6
1578	719.672	0	1002.92	1722.6	719.625	0	1002.97	1722.6	719.672	0	1002.92	1722.6
1579	719.672	0	1002.92	1722.6	719.625	0	1002.97	1722.6	719.672	0	1002.92	1722.6
1580	719.672	0	1002.92	1722.6	719.625	0	1002.97	1722.6	719.672	0	1002.92	1722.6
1581	719.672	0	1002.92	1722.6	719.625	0	1002.97	1722.6	719.672	0	1002.92	1722.6
1582	719.672	0	1002.92	1722.6	719.625	0	1002.97	1722.6	719.672	0	1002.92	1722.6
1583	719.672	0	1002.92	1722.6	719.625	0	1002.97	1722.6	719.672	0	1002.92	1722.6
1584	719.672	0	1002.92	1722.6	719.625	0	1002.97	1722.6	719.672	0	1002.92	1722.6
1585	719.672	0	1002.92	1722.6	719.625	0	1002.97	1722.6	719.672	0	1002.92	1722.6
1586	719.672	0	1002.92	1722.6	719.625	0	1002.97	1722.6	719.672	0	1002.92	1722.6
1587	719.672	0	1002.92	1722.6	719.625	0	1002.97	1722.6	719.672	0	1002.92	1722.6
1588	719.672	0	1002.92	1722.6	719.625	0	1002.97	1722.6	719.672	0	1002.92	1722.6
1589	719.672	0	1002.92	1722.6	719.625	0	1002.97	1722.6	719.672	0	1002.92	1722.6
1590	719.672	0	1002.92	1722.6	719.625	0	1002.97	1722.6	719.672	0	1002.92	1722.6
1591	719.672	0	1002.92	1722.6	719.625	0	1002.97	1722.6	719.672	0	1002.92	1722.6
1592	719.672	0	1002.92	1722.6	719.625	0	1002.97	1722.6	719.672	0	1002.92	1722.6
1593	719.672	0	1002.92	1722.6	719.625	0	1002.97	1722.6	719.672	0	1002.92	1722.6
1594	719.672	0	1002.92	1722.6	719.625	0	1002.97	1722.6	719.672	0	1002.92	1722.6
1595	719.672	0	1002.92	1722.6	719.625	0	1002.97	1722.6	719.672	0	1002.92	1722.6
1596	719.672	0	1002.92	1722.6	719.625	0	1002.97	1722.6	719.672	0	1002.92	1722.6
1597	719.672	0	1002.92	1722.6	719.625	0	1002.97	1722.6	719.672	0	1002.92	1722.6
1598	719.672	0	1002.92	1722.6	719.625	0	1002.97	1722.6	719.672	0	1002.92	1722.6
1599	719.672	0	1002.92	1722.6	719.625	0	1002.97	1722.6	719.672	0	1002.92	1722.6
1600	719.672	0	1002.92	1722.6	719.625	0	1002.97	1722.6	719.672	0	1002.92	1722.6
1601	719.672	0	1002.92	1722.6	719.625	0	1002.97	1722.6	719.672	0	1002.92	1722.6
1602	719.672	0	1002.92	1722.6	719.625	0	1002.97	1722.6	719.672	0	1002.92	1722.6
1603	719.672	0	1002.92	1722.6	719.625	0	1002.97	1722.6	719.672	0	1002.92	1722.6
1604	719.672	0	1002.92	1722.6	719.625	0	1002.97	1722.6	719.672	0	1002.92	1722.6
1605	719.672	0	1002.92	1722.6	719.625	0	1002.97	1722.6	719.672	0	1002.92	1722.6
1606	719.672	0	1002.92	1722.6	719.625	0	1002.97	1722.6	719.672	0	1002.92	1722.6
1607	719.672	0	1002.92	1722.6	719.625	0	1002.97	1722.6	719.672	0	1002.92	1722.6
1608	719.672	0	1002.92	1722.6	719.625	0	1002.97	1722.6	719.672	0	1002.92	1722.6
1609	719.672	0	1002.92	1722.6	719.625	0	1002.97	1722.6	719.672	0	1002.92	1722.6
1610	719.672	0	1002.92	1722.6	719.625	0	1002.97	1722.6	719.672	0	1002.92	1722.6
1611	719.672	0	1002.92	1722.6	719.625	0	1002.97	1722.6	719.672	0	1002.92	1722.6
1612	719.672	0	1002.92	1722.6	719.625	0	1002.97	1722.6	719.672	0	1002.92	1722.6
1613	719.672	0	1002.92	1722.6	719.625	0	1002.97	1722.6	719.672	0	1002.92	1722.6
1614	719.672	0	1002.92	1722.6	719.625	0	1002.97	1722.6	719.672	0	1002.92	1722.6
1615	719.672	0	1002.92	1722.6	719.625	0	1002.97	1722.6	719.672	0	1002.92	1722.6
1616	719.672	0	1002.92	1722.6	719.625	0	1002.97	1722.6	719.672	0	1002.92	1722.6
1617	719.672	0	1002.92	1722.6	719.625	0	1002.97	1722.6	719.672	0	1002.92	1722.6
1618	719.672	0	1002.92	1722.6	719.625	0	1002.97	1722.6	719.672	0	1002.92	1722.6
1619	719.672	0	1002.92	1722.6	719.625	0	1002.97	1722.6	719.672	0	1002.92	1722.6
1620	719.672	0	1002.92	1722.6	719.625	0	1002.97	1722.6	719.672	0	1002.92	1722.6
1621	719.672	0	1002.92	1722.6	719.625	0	1002.97	1722.6	719.672	0	1002.92	1722.6
1622	719.672	0	1002.92	1722.6	719.625	0	1002.97	1722.6	719.672	0	1002.92	1722.6
1623	719.672	0	1002.92	1722.6	719.625	0	1002.97	1722.6	719.672	0	1002.92	1722.6
1624	719.672	0	1002.92	1722.6	719.625	0	1002.97	1722.6	719.672	0	1002.92	1722.6
1625	719.672	0	1002.92	1722.6	719.625	0	1002.97	1722.6	719.672	0	1002.92	1722.6
1626	719.672	0	1002.92	1722.6	719.625	0	1002.97	1722.6	719.672	0	1002.92	1722.6
1627	719.672	0	1002.92	1722.6	719.625	0	1002.97	1722.6	719.672	0	1002.92	1722.6
1628	719.672	0	1002.92	1722.6	719.625	0	1002.97	1722.6	719.672	0	1002.92	1722.6
1629	719.672	0	1002.92	1722.6	719.625	0	1002.97	1722.6	719.672	0	1002.92	1722.6
1630	719.672	0	1002.92	1722.6	719.625	0	1002.97	1722.6	719.672	0	1002.92	1722.6
1631	719.672	0	1002.92	1722.6	719.625	0	1002.97	1722.6	719.672	0	1002.92	1722.6
1632	719.672	0	1002.92	1722.6	719.625	0	1002.97	1722.6	719.672	0	1002.92	1722.6
1633	719.672	0	1002.92	1722.6	719.625	0	1002.97	1722.6	719.672	0	1002.92	1722.6
1634	719.672	0	1002.92	1722.6	719.625	0	1002.97	1722.6	719.672	0	1002.92	1722.6
1635	719.672	0	1002.92	1722.6	719.625	0	1002.97	1722.6	719.672	0	1002.92	1722.6
1636	719.672	0	1002.92	1722.6	719.625	0	1002.97	1722.6	719.672	0	1002.92	1722.6
1637	719.672	0	1002.92	1722.6	719.625	0	1002.97	1722.6	719.672	0	1002.92	1722.6
1638	719.672	0	1002.92	1722.6	719.625	0	1002.97	1722.6	719.672	0	1002.92	1722.6
1639	719.672	0	1002.92	1722.6	719.625	0	1002.97	1722.6	719.672	0	1002.92	1722.6
1640	719.672	0	1002.92	1722.6	719.625	0	1002.97	1722.6	719.672	0	1002.92	1722.6
1641	719.672	0	1002.92	1722.6	719.625	0	1002.97	1722.6	719.672	0	1002.92	1722.6
1642	719.672	0	1002.92	1722.6	719.625	0	1002.97	1722.6	719.672	0	1002.92	1722.6
1643	719.672	0	1002.92	1722.6	719.625	0	1002.97	1722.6	719.672	0	1002.92	1722.6
1644	719.672	0	1002.92	1722.6	719.625	0	1002.97	1722.6	719.672	0	1002.92	1722.6
1645	719.672	0	1002.92	1722.6	719.625	0	1002.97	1722.6	719.672	0	1002.92	1722.6
1646	719.672	0	1002.92	1722.6	719.625	0	1002.97	1722.6	719.672	0	1002.92	1722.6
1647	719.672	0	1002.92	1722.6	719.625	0	1002.97	1722.6	719.672	0	1002.92	1722.6
1648	719.672	0	1002.92	1722.6	719.625	0	1002.97	1722.6	719.672	0	1002.92	1722.6
1649	719.672	0	1002.92	1722.6	719.625	0	1002.97	1722.6	719.672	0	1002.92	1722.6
1650	719.672	0	1002.92	1722.6	719.625	0	1002.97	1722.6	719.672	0	1002.92	1722.6
1651	719.672	0	1002.92	1722.6	719.625	0	1002.97	1722.6	719.672	0	1002.92	1722.6
1652	719.672	0	1002.92	1722.6	719.625	0	1002.97	1722.6	719.672	0	1002.92	1722.6
1653	719.672	0	1002.92	1722.6	719.625	0	1002.97	1722.6	719.672	0	1002.92	1722.6
1654	719.672	0	1002.92	1722.6	719.625	0	1002.97	1722.6	719.672	0	1002.92	1722.6
1655	719.672	0	1002.92	1722.6	719.625	0	1002.97	1722.6	719.672	0	1002.92	1722.6
1656	719.672	0	1002.92	1722.6	719.625	0	1002.97	1722.6	719.672	0	1002.92	1722.6
1657	719.672	0	1002.92	1722.6	719.625	0	1002.97	1722.6	719.672	0	1002.92	1722.6
1658	719.672	0	1002.92	1722.6	719.625	0	1002.97	1722.6	719.672	0	1002.92	1722.6
1659	719.672	0	1002.92	1722.6	719.625	0	1002.97	1722.6	719.672	0	1002.92	1722.6
1660	719.672	0	1002.92	1722.6	719.625	0	1002.97	1722.6	719.672	0	1002.92	1722.6
1661	719.672	0	1002.92	1722.6	719.625	0	1002.97	1722.6	719.672	0	1002.92	1722.6
1662	719.672	0	1002.92	1722.6	719.625	0	1002.97	1722.6	719.672	0	1002.92	1722.6
1663	719.672	0	1002.92	1722.6	719.625	0	1002.97	1722.6	719.672	0	1002.92	1722.6
1664	719.672	0	1002.92	1722.6	719.625	0	1002.97	1722.6	719.672	0	1002.92	1722.6
1665	719.672	0	1002.92	1722.6	719.625	0	1002.97	1722.6	719.672	0	1002.92	1722.6
1666	719.672	0	1002.92	1722.6	719.625	0	1002.97	1722.6	719.672	0	1002.92	1722.6
1667	719.672	0	1002.92	1722.6	719.625	0	1002.97	1722.6	719.672	0	1002.92	1722.6
1668	719.672	0	1002.92	1722.6	719.625	0	1002.97	1722.6	719.672	0	1002.92	1722.6
1669	719.672	0	1002.92	1722.6	719.625	0	1002.97	1722.6	719.672	0	1002.92	1722.6
1670	719.672	0	1002.92	1722.6	719.625	0	1002.97	1722.6	719.672	0	1002.92	1722.6
1671	719.672	0	1002.92	1722.6	719.625	0	1002.97	1722.6	719.672	0	1002.92	1722.6
1672	719.672	0	1002.92	1722.6	719.625	0	1002.97	1722.6	719.672	0	1002.92	1722.6
1673	719.672	0	1002.92	1722.6	719.625	0	1002.97	1722.6	719.672	0	1002.92	1722.6
1674	719.672	0	1002.92	1722.6	719.625	0	1002.97	1722.6	719.672	0	1002.92	1722.6
1675	719.672	0	1002.92	1722.6	719.625	0	1002.97	1722.6	719.672	0	1002.92	1722.6
1676	719.672	0	1002.92	1722.6	719.625	0	1002.97	1722.6	719.672	0	1002.92	1722.6
1677	719.672	0	1002.92	1722.6	719.625	0	1002.97	1722.6	719.672	0	1002.92	1722.6
1678	719.672	0	1002.92	1722.6	719.625	0	1002.97	1722.6	719.672	0	1002.92	1722.6
1679	719.672	0	1002.92	1722.6	719.625	0	1002.97	1722.6	719.672	0	1002.92	1722.6
1680	719.672	0	1002.92	1722.6	719.625	0	1002.97	1722.6	719.672	0	1002.92	1722.6
1681	719.672	0	1002.92	1722.6	719.625	0	1002.97	1722.6	719.672	0	1002.92	1722.6
1682	719.672	0	1002.92	1722.6	719.625	0	1002.97	1722.6	719.672	0	1002.92	1722.6
1683	719.672	0	1002.92	1722.6	719.625	0	1002.97	1722.6	719.672	0	1002.92	1722.6
1684	719.672	0	1002.92	1722.6	719.625	0	1002.97	1722.6	719.672	0	1002.92	1722.6
1685	719.672	0	1002.92	1722.6	719.625	0	1002.97	1722.6	719.672	0	1002.92	1722.6
1686	719.672	0	1002.92	1722.6	719.625	0	1002.97	1722.6	719.672	0	1002.92	1722.6
1687	719.672	0	1002.92	1722.6	719.625	0	1002.97	1722.6	719.672	0	1002.92	1722.6
1688	719.672	0	1002.92	1722.6	719.625	0	1002.97	1722.6	719.672	0	1002.92	1722.6
1689	719.672	0	1002.92	1722.6	719.625	0	1002.97	1722.6	719.672	0	1002.92	1722.6
1690	719.672	0	1002.92	1722.6	719.625	0	1002.97	1722.6	719.672	0	1002.92	1722.6
1691	719.672	0	1002.92	1722.6	719.625	0	1002.97	1722.6	719.672	0	1002.92	1722.6
1692	719.672	0	1002.92	1722.6	719.625	0	1002.97	1722.6	719.672	0	1002.92	1722.6
1693	719.672	0	1002.92	1722.6	719.625	0	1002.97	1722.6	719.672	0	1002.92	1722.6
1694	719.672	0	1002.92	1722.6	719.625	0	1002.97	1722.6	719.672	0	1002.92	1722.6
1695	719.672	0	1002.92	1722.6	719.625	0	1002.97	1722.6	719.672	0	1002.92	1722.6
1696	719.672	0	1002.92	1722.6	719.625	0	1002.97	1722.6	719.672	0	1002.92	1722.6
1697	719.672	0	1002.92	1722.6	719.625	0	1002.97	1722.6	719.672	0	1002.92	1722.6
1698	719.672	0	1002.92	1722.6	719.625	0	1002.97	1722.6	719.672	0	1002.92	1722.6
1699	719.672	0	1002.92	1722.6	719.625	0	1002.97	1722.6	719.672	0	1002.92	1722.6
1700	719.672	0	1002.92	1722.6	719.625	0	1002.97	1722.6	719.672	0	1002.92	1722.6
1701	719.672	0	1002.92	1722.6	719.625	0	1002.97	1722.6	719.672	0	1002.92	1722.6
1702	719.672	0	1002.92	1722.6	719.625	0	1002.97	1722.6	719.672	0	1002.92	1722.6
1703	719.672	0	1002.92	1722.6	719.625	0	1002.97	1722.6	719.672	0	1002.92	1722.6
1704	719.672	0	1002.92	1722.6	719.625	0	1002.97	1722.6	719.672	0	1002.92	1722.6
1705	719.672	0	1002.92	1722.6	719.625	0	1002.97	1722.6	719.672	0	1002.92	1722.6
1706	719.672	0	1002.92	1722.6	719.625	0	1002.97	1722.6	719.672	0	1002.92	1722.6
1707	719.672	0	1002.92	1722.6	719.625	0	1002.97	1722.6	719.672	0	1002.92	1722.6
1708	719.672	0	1002.92	1722.6	719.625	0	1002.97	1722.6	719.672	0	1002.92	1722.6
1709	719.672	0	1002.92	1722.6	719.625	0	1002.97	1722.6	719.672	0	1002.92	1722.6
1710	719.672	0	1002.92	1722.6	719.625	0	1002.97	1722.6	719.672	0	1002.92	1722.6
1711	719.672	0	1002.92	1722.6	719.625	0	1002.97	1722.6	719.672	0	1002.92	1722.6
1712	719.672	0	1002.92	1722.6	719.625	0	1002.97	1722.6	719.672	0	1002.92	1722.6
1713	719.672	0	1002.92	1722.6	719.625	0	1002.97	1722.6	719.672	0	1002.92	1722.6
1714	719.672	0	1002.92	1722.6	719.625	0	1002.97	1722.6	719.672	0	1002.92	1722.6
1715	719.672	0	1002.92	1722.6	719.625	0	1002.97	1722.6	719.672	0	1002.92	1722.6
1716	719.672	0	1002.92	1722.6	719.625	0	1002.97	1722.6	719.672	0	1002.92	1722.6
1717	719.672	0	1002.92	1722.6	719.625	0	1002.97	1722.6	719.672	0	1002.92	1722.6
1718	719.672	0	1002.92	1722.6	719.625	0	1002.97	1722.6	719.672	0	1002.92	1722.6
1719	719.672	0	1002.92	1722.6	719.625	0	1002.97	1722.6	719.672	0	1002.92	1722.6
1720	719.672	0	1002.92	1722.6	719.625	0	1002.97	1722.6	719.672	0	1002.92	1722.6
1721	719.672	0	1002.92	1722.6	719.625	0	1002.97	1722.6	719.672	0	1002.92	1722.6
1722	719.672	0	1002.92	1722.6	719.625	0	1002.97	1722.6	719.672	0	1002.92	1722.6
1723	719.672	0	1002.92	1722.6	719.625	0	1002.97	1722.6	719.672	0	1002.92	1722.6
1724	719.672	0	1002.92	1722.6	719.625	0	1002.97	1722.6	719.672	0	1002.92	1722.6
1725	719.672	0	1002.92	1722.6	719.625	0	1002.97	1722.6	719.672	0	1002.92	1722.6
1726	719.672	0	1002.92	1722.6	719.625	0	1002.97	1722.6	719.672	0	1002.92	1722.6
1727	719.672	0	1002.92	1722.6	719.625	0	1002.97	1722.6	719.672	0	1002.92	1722.6
1728	719.672	0	1002.92	1722.6	719.625	0	1002.97	1722.6	719.672	0	1002.92	1722.6
1729	719.672	0	1002.92	1722.6	719.625	0	1002.97	1722.6	719.672	0	1002.92	1722.6
1730	719.672	0	1002.92	1722.6	719.625	0	1002.97	1722.6	719.672	0	1002.92	1722.6
1731	719.672	0	1002.92	1722.6	719.625	0	1002.97	1722.6	719.672	0	1002.92	1722.6
1732	719.672	0	1002.92	1722.6	719.625	0	1002.97	1722.6	719.672	0	1002.92	1722.6
1733	719.672	0	1002.92	1722.6	719.625	0	1002.97	1722.6	719.672	0	1002.92	1722.6
1734	719.672	0	1002.92	1722.6	719.625	0	1002.97	1722.6	719.672	0	1002.92	1722.6
1735	719.672	0	1002.92	1722.6	719.625	0	1002.97	1722.6	719.672	0	1002.92	1722.6
1736	719.672	0	1002.92	1722.6	719.625	0	1002.97	1722.6	719.672	0	1002.92	1722.6
1737	719.672	0	1002.92	1722.6	719.625	0	1002.97	1722.6	719.672	0	1002.92	1722.6
1738	719.672	0	1002.92	1722.6	719.625	0	1002.97	1722.6	719.672	0	1002.92	1722.6
1739	719.672	0	1002.92	1722.6	719.625	0	1002.97	1722.6	719.672	0	1002.92	1722.6
1740	719.672	0	1002.92	1722.6	719.625	0	1002.97	1722.6	719.672	0	1002.92	1722.6
1741	719.672	0	1002.92	1722.6	719.625	0	1002.97	1722.6	719.672	0	1002.92	1722.6
1742	719.672	0	1002.92	1722.6	719.625	0	1002.97	1722.6	719.672	0	1002.92	1722.6
1743	719.672	0	1002.92	1722.6	719.625	0	1002.97	1722.6	719.672	0	1002.92	1722.6
1744	719.672	0	1002.92	1722.6	719.625	0	1002.97	1722.6	719.672	0	1002.92	1722.6
1745	719.672	0	1002.92	1722.6	719.625	0	1002.97	1722.6	719.672	0	1002.92	1722.6
1746	719.672	0	1002.92	1722.6	719.625	0	1002.97	1722.6	719.672	0	1002.92	1722.6
1747	719.672	0	1002.92	1722.6	719.625	0	1002.97	1722.6	719.672	0	1002.92	1722.6
1748	719.672	0	1002.92	1722.6	719.625	0	1002.97	1722.6	719.672	0	1002.92	1722.6
1749	719.672	0	1002.92	1722.6	719.625	0	1002.97	1722.6	719.672	0	1002.92	1722.6
1750	719.672	0	1002.92	1722.6	719.625	0	1002.97	1722.6	719.672	0	1002.92	1722.6
1751	719.672	0	1002.92	1722.6	719.625	0	1002.97	1722.6	719.672	0	1002.92	1722.6
1752	719.672	0	1002.92	1722.6	719.625	0	1002.97	1722.6	719.672	0	1002.92	1722.6
1753	719.672	0	1002.92	1722.6	719.625	0	1002.97	1722.6	719.672	0	1002.92	1722.6
1754	719.672	0	1002.92	1722.6	719.625	0	1002.97	1722.6	719.672	0	1002.92	1722.6
1755	719.672	0	1002.92	1722.6	719.625	0	1002.97	1722.6	719.672	0	1002.92	1722.6
1756	719.672	0	1002.92	1722.6	719.625	0	1002.97	1722.6	719.672	0	1002.92	1722.6
1757	719.672	0	1002.92	1722.6	719.625	0	1002.97	1722.6	719.672	0	1002.92	1722.6
1758	719.672	0	1002.92	1722.6	719.625	0	1002.97	1722.6	719.672	0	1002.92	1722.6
1759	719.672	0	1002.92	1722.6	719.625	0	1002.97	1722.6	719.672	0	1002.92	1722.6
1760	719.672	0	1002.92	1722.6	719.625	0	1002.97	1722.6	719.672	0	1002.92	1722.6
1761	719.672	0	1002.92	1722.6	719.625	0	1002.97	1722.6	719.672	0	1002.92	1722.6
1762	719.672	0	1002.92	1722.6	719.625	0	1002.97	1722.6	719.672	0	1002.92	1722.6
1763	719.672	0	1002.92	1722.6	719.625	0	1002.97	1722.6	719.672	0	1002.92	1722.6
1764	719.672	0	1002.92	1722.6	719.625	0	1002.97	1722.6	719.672	0	1002.92	1722.6
1765	719.672	0	1002.92	1722.6	719.625	0	1002.97	1722.6	719.672	0	1002.92	1722.6
1766	719.672	0	1002.92	1722.6	719.625	0	1002.97	1722.6	719.672	0	1002.92	1722.6
1767	719.672	0	1002.92	1722.6	719.625	0	1002.97	1722.6	719.672	0	1002.92	1722.6
1768	719.672	0	1002.92	1722.6	719.625	0	1002.97	1722.6	719.672	0	1002.92	1722.6
1769	719.672	0	1002.92	1722.6	719.625	0	1002.97	1722.6	719.672	0	1002.92	1722.6
1770	719.672	0	1002.92	1722.6	719.625	0	1002.97	1722.6	719.672	0	1002.92	1722.6
1771	719.672	0	1002.92	1722.6	719.625	0	1002.97	1722.6	719.672	0	1002.92	1722.6
1772	719.672	0	1002.92	1722.6	719.625	0	1002.97	1722.6	719.672	0	1002.92	1722.6
1773	719.672	0	1002.92	1722.6	719.625	0	1002.97	1722.6	719.672	0	1002.92	1722.6
1774	719.672	0	1002.92	1722.6	719.625	0	1002.97	1722.6	719.672	0	1002.92	1722.6
1775	719.672	0	1002.92	1722.6	719.625	0	1002.97	1722.6	719.672	0	1002.92	1722.6
1776	719.672	0	1002.92	1722.6	719.625	0	1002.97	1722.6	719.672	0	1002.92	1722.6
1777	719.672	0	1002.92	1722.6	719.625	0	1002.97	1722.6	719.672	0	1002.92	1722.6
1778	719.672	0	1002.92	1722.6	719.625	0	1002.97	1722.6	719.672	0	1002.92	1722.6
1779	719.672	0	1002.92	1722.6	719.625	0	1002.97	1722.6	719.672	0	1002.92	1722.6
1780	719.672	0	1002.92	1722.6	719.625	0	1002.97	1722.6	719.672	0	1002.92	1722.6
1781	719.672	0	1002.92	1722.6	719.625	0	1002.97	1722.6	719.672	0	1002.92	1722.6
1782	719.672	0	1002.92	1722.6	719.625	0	1002.97	1722.6	719.672	0	1002.92	1722.6
1783	719.672	0	1002.92	1722.6	719.625	0	1002.97	1722.6	719.672	0	1002.92	1722.6
1784	719.672	0	1002.92	1722.6	719.625	0	1002.97	1722.6	719.672	0	1002.92	1722.6
1785	719.672	0	1002.92	1722.6	719.625	0	1002.97	1722.6	719.672	0	1002.92	1722.6
1786	719.672	0	1002.92	1722.6	719.625	0	1002.97	1722.6	719.672	0	1002.92	1722.6
1787	719.672	0	1002.92	1722.6	719.625	0	1002.97	1722.6	719.672	0	1002.92	1722.6
1788	719.672	0	1002.92	1722.6	719.625	0	1002.97	1722.6	719.672	0	1002.92	1722.6
1789	719.672	0	1002.92	1722.6	719.625	0	1002.97	1722.6	719.672	0	1002.92	1722.6
1790	719.672	0	1002.92	1722.6	719.625	0	1002.97	1722.6	719.672	0	1002.92	1722.6
1791	719.672	0	1002.92	1722.6	719.625	0	1002.97	1722.6	719.672	0	1002.92	1722.6
1792	719.672	0	1002.92	1722.6	719.625	0	1002.97	1722.6	719.672	0	1002.92	1722.6
1793	719.672	0	1002.92	1722.6	719.625	0	1002.97	1722.6	719.672	0	1002.92	1722.6
1794	719.672	0	1002.92	1722.6	719.625	0	1002.97	1722.6	719.672	0	1002.92	1722.6
1795	719.672	0	1002.92	1722.6	719.625	0	1002.97	1722.6	719.672	0	1002.92	1722.6
1796	719.672	0	1002.92	1722.6	719.625	0	1002.97	1722.6	719.672	0	1002.92	1722.6
1797	719.672	0	1002.92	1722.6	719.625	0	1002.97	1722.6	719.672	0	1002.92	1722.6
1798	719.672	0	1002.92	1722.6	719.625	0	1002.97	1722.6	719.672	0	1002.92	1722.6
1799	719.672	0	1002.92	1722.6	719.625	0	1002.97	1722.6	719.672	0	1002.92	1722.6
1800	719.672	0	1002.92	1722.6	719.625	0	1002.97	1722.6	719.672	0	1002.92	1722.6
