# Supplementary material for: Early warning and proactive control strategies for power blackouts caused by gas network malfunctions
Source: Nat Commun. 2024 Jun 3;15:4714. doi: 10.1038/s41467-024-48964-0 (PMC11148067; doi:10.1038/s41467-024-48964-0)
Supplement: Supplementary file 4 — Source Data [file 41467_2024_48964_MOESM4_ESM.zip › Source Data/Figure 7.xlsx]

## Sheet: Sheet1
time/s	GT1 (static)/MW	GT2 (static)/MW	GT3 (static)/MW	GT4 (static)/MW	GT5 (static)/MW	GT6 (static)/MW	GT7 (static)/MW	GT8 (static)/MW	GT9 (static)/MW	GT10 (static)/MW	GT11 (static)/MW	GT12 (static)/MW	NP1 (static)/MW	NP2 (static)/MW	ST3 (static)/MW	ST4 (static)/MW	GT1 (dynamic)/MW	GT2 (dynamic)/MW	GT3 (dynamic)/MW	GT4 (dynamic)/MW	GT5 (dynamic)/MW	GT6 (dynamic)/MW	GT7 (dynamic)/MW	GT8 (dynamic)/MW	GT9 (dynamic)/MW	GT10 (dynamic)/MW	GT11 (dynamic)/MW	GT12 (dynamic)/MW	NP1 (dynamic)/MW	NP2 (dynamic)/MW	ST3 (dynamic)/MW	ST4 (dynamic)/MW
1	620.998	902.898	1149.2	999.998	620.198	799.998	943.597	675.398	601.998	639.998	1149.2	1320	1915.2	3009.5	1203.8	1800	620.998	902.898	1149.2	999.998	620.198	799.998	943.597	675.398	601.998	639.998	1149.2	1320	1915.2	3009.5	1203.8	1800
2	621.219	903.591	1150.04	1000.89	620.651	800.685	943.597	675.398	601.998	639.998	1149.2	1320	1915.2	3009.5	1204.02	1800.33	621.219	903.591	1150.04	1000.89	620.651	800.685	943.597	675.398	601.998	639.998	1149.2	1320	1915.2	3009.5	1204.02	1800.33
3	621.439	904.285	1150.88	1001.78	621.105	801.371	943.597	675.398	601.998	639.998	1149.2	1320	1915.2	3009.5	1204.24	1800.66	621.439	904.285	1150.88	1001.78	621.105	801.371	943.597	675.398	601.998	639.998	1149.2	1320	1915.2	3009.5	1204.24	1800.66
4	621.659	904.978	1151.72	1002.67	621.558	802.058	943.597	675.398	601.998	639.998	1149.2	1320	1915.2	3009.5	1204.46	1801	621.659	904.978	1151.72	1002.67	621.558	802.058	943.597	675.398	601.998	639.998	1149.2	1320	1915.2	3009.5	1204.46	1801
5	621.879	905.671	1152.56	1003.57	622.011	802.745	943.597	675.398	601.998	639.998	1149.2	1320	1915.2	3009.5	1204.68	1801.33	621.879	905.671	1152.56	1003.57	622.011	802.745	943.597	675.398	601.998	639.998	1149.2	1320	1915.2	3009.5	1204.68	1801.33
6	622.099	906.365	1153.4	1004.46	622.465	803.431	943.597	675.398	601.998	639.998	1149.2	1320	1915.2	3009.5	1204.9	1801.66	622.099	906.365	1153.4	1004.46	622.465	803.431	943.597	675.398	601.998	639.998	1149.2	1320	1915.2	3009.5	1204.9	1801.66
7	622.319	907.058	1154.24	1005.35	622.918	804.118	943.597	675.398	601.998	639.998	1149.2	1320	1915.2	3009.5	1205.12	1802	622.319	907.058	1154.24	1005.35	622.918	804.118	943.597	675.398	601.998	639.998	1149.2	1320	1915.2	3009.5	1205.12	1802
8	622.539	907.751	1155.08	1006.24	623.371	804.805	943.597	675.398	601.998	639.998	1149.2	1320	1915.2	3009.5	1205.34	1802.33	622.539	907.751	1155.08	1006.24	623.371	804.805	943.597	675.398	601.998	639.998	1149.2	1320	1915.2	3009.5	1205.34	1802.33
9	622.759	908.445	1155.92	1007.13	623.825	805.491	943.597	675.398	601.998	639.998	1149.2	1320	1915.2	3009.5	1205.56	1802.66	622.759	908.445	1155.92	1007.13	623.825	805.491	943.597	675.398	601.998	639.998	1149.2	1320	1915.2	3009.5	1205.56	1802.66
10	622.979	909.138	1156.76	1008.03	624.278	806.178	943.597	675.398	601.998	639.998	1149.2	1320	1915.2	3009.5	1205.78	1803	622.979	909.138	1156.76	1008.03	624.278	806.178	943.597	675.398	601.998	639.998	1149.2	1320	1915.2	3009.5	1205.78	1803
11	623.199	909.831	1157.6	1008.92	624.731	806.865	943.597	675.398	601.998	639.998	1149.2	1320	1915.2	3009.5	1206	1803.33	623.199	909.831	1157.6	1008.92	624.731	806.865	943.597	675.398	601.998	639.998	1149.2	1320	1915.2	3009.5	1206	1803.33
12	623.419	910.525	1158.44	1009.81	625.185	807.551	943.597	675.398	601.998	639.998	1149.2	1320	1915.2	3009.5	1206.22	1803.66	623.419	910.525	1158.44	1009.81	625.185	807.551	943.597	675.398	601.998	639.998	1149.2	1320	1915.2	3009.5	1206.22	1803.66
13	623.639	911.218	1159.28	1010.7	625.638	808.238	943.597	675.398	601.998	639.998	1149.2	1320	1915.2	3009.5	1206.44	1804	623.639	911.218	1159.28	1010.7	625.638	808.238	943.597	675.398	601.998	639.998	1149.2	1320	1915.2	3009.5	1206.44	1804
14	623.859	911.911	1160.12	1011.59	626.091	808.925	943.597	675.398	601.998	639.998	1149.2	1320	1915.2	3009.5	1206.66	1804.33	623.859	911.911	1160.12	1011.59	626.091	808.925	943.597	675.398	601.998	639.998	1149.2	1320	1915.2	3009.5	1206.66	1804.33
15	624.079	912.605	1160.96	1012.49	626.545	809.611	943.597	675.398	601.998	639.998	1149.2	1320	1915.2	3009.5	1206.88	1804.66	624.079	912.605	1160.96	1012.49	626.545	809.611	943.597	675.398	601.998	639.998	1149.2	1320	1915.2	3009.5	1206.88	1804.66
16	624.299	913.298	1161.8	1013.38	626.998	810.298	943.597	675.398	601.998	639.998	1149.2	1320	1915.2	3009.5	1207.1	1805	624.299	913.298	1161.8	1013.38	626.998	810.298	943.597	675.398	601.998	639.998	1149.2	1320	1915.2	3009.5	1207.1	1805
17	624.519	913.991	1162.64	1014.27	627.451	810.985	943.597	675.398	601.998	639.998	1149.2	1320	1915.2	3009.5	1207.32	1805.33	624.519	913.991	1162.64	1014.27	627.451	810.985	943.597	675.398	601.998	639.998	1149.2	1320	1915.2	3009.5	1207.32	1805.33
18	624.739	914.685	1163.48	1015.16	627.905	811.671	943.597	675.398	601.998	639.998	1149.2	1320	1915.2	3009.5	1207.54	1805.66	624.739	914.685	1163.48	1015.16	627.905	811.671	943.597	675.398	601.998	639.998	1149.2	1320	1915.2	3009.5	1207.54	1805.66
19	624.959	915.378	1164.32	1016.05	628.358	812.358	943.597	675.398	601.998	639.998	1149.2	1320	1915.2	3009.5	1207.76	1806	624.959	915.378	1164.32	1016.05	628.358	812.358	943.597	675.398	601.998	639.998	1149.2	1320	1915.2	3009.5	1207.76	1806
20	625.179	916.071	1165.16	1016.95	628.811	813.045	943.597	675.398	601.998	639.998	1149.2	1320	1915.2	3009.5	1207.98	1806.33	625.179	916.071	1165.16	1016.95	628.811	813.045	943.597	675.398	601.998	639.998	1149.2	1320	1915.2	3009.5	1207.98	1806.33
21	625.399	916.765	1166	1017.84	629.265	813.731	943.597	675.398	601.998	639.998	1149.2	1320	1915.2	3009.5	1208.2	1806.66	625.399	916.765	1166	1017.84	629.265	813.731	943.597	675.398	601.998	639.998	1149.2	1320	1915.2	3009.5	1208.2	1806.66
22	625.619	917.458	1166.84	1018.73	629.718	814.418	943.597	675.398	601.998	639.998	1149.2	1320	1915.2	3009.5	1208.42	1807	625.619	917.458	1166.84	1018.73	629.718	814.418	943.597	675.398	601.998	639.998	1149.2	1320	1915.2	3009.5	1208.42	1807
23	625.839	918.151	1167.68	1019.62	630.171	815.105	943.597	675.398	601.998	639.998	1149.2	1320	1915.2	3009.5	1208.64	1807.33	625.839	918.151	1167.68	1019.62	630.171	815.105	943.597	675.398	601.998	639.998	1149.2	1320	1915.2	3009.5	1208.64	1807.33
24	626.059	918.845	1168.52	1020.51	630.625	815.791	943.597	675.398	601.998	639.998	1149.2	1320	1915.2	3009.5	1208.86	1807.66	626.059	918.845	1168.52	1020.51	630.625	815.791	943.597	675.398	601.998	639.998	1149.2	1320	1915.2	3009.5	1208.86	1807.66
25	626.279	919.538	1169.36	1021.41	631.078	816.478	943.597	675.398	601.998	639.998	1149.2	1320	1915.2	3009.5	1209.08	1808	626.279	919.538	1169.36	1021.41	631.078	816.478	943.597	675.398	601.998	639.998	1149.2	1320	1915.2	3009.5	1209.08	1808
26	626.499	920.231	1170.2	1022.3	631.531	817.165	943.597	675.398	601.998	639.998	1149.2	1320	1915.2	3009.5	1209.3	1808.33	626.499	920.231	1170.2	1022.3	631.531	817.165	943.597	675.398	601.998	639.998	1149.2	1320	1915.2	3009.5	1209.3	1808.33
27	626.719	920.925	1171.04	1023.19	631.985	817.851	943.597	675.398	601.998	639.998	1149.2	1320	1915.2	3009.5	1209.52	1808.66	626.719	920.925	1171.04	1023.19	631.985	817.851	943.597	675.398	601.998	639.998	1149.2	1320	1915.2	3009.5	1209.52	1808.66
28	626.939	921.618	1171.88	1024.08	632.438	818.538	943.597	675.398	601.998	639.998	1149.2	1320	1915.2	3009.5	1209.74	1809	626.939	921.618	1171.88	1024.08	632.438	818.538	943.597	675.398	601.998	639.998	1149.2	1320	1915.2	3009.5	1209.74	1809
29	627.159	922.311	1172.72	1024.97	632.891	819.225	943.597	675.398	601.998	639.998	1149.2	1320	1915.2	3009.5	1209.96	1809.33	627.159	922.311	1172.72	1024.97	632.891	819.225	943.597	675.398	601.998	639.998	1149.2	1320	1915.2	3009.5	1209.96	1809.33
30	627.379	923.005	1173.56	1025.87	633.345	819.911	943.597	675.398	601.998	639.998	1149.2	1320	1915.2	3009.5	1210.18	1809.66	627.379	923.005	1173.56	1025.87	633.345	819.911	943.597	675.398	601.998	639.998	1149.2	1320	1915.2	3009.5	1210.18	1809.66
31	627.599	923.698	1174.4	1026.76	633.798	820.598	943.597	675.398	601.998	639.998	1149.2	1320	1915.2	3009.5	1210.4	1810	627.599	923.698	1174.4	1026.76	633.798	820.598	943.597	675.398	601.998	639.998	1149.2	1320	1915.2	3009.5	1210.4	1810
32	627.819	924.391	1175.24	1027.65	634.251	821.285	943.597	675.398	601.998	639.998	1149.2	1320	1915.2	3009.5	1210.62	1810.33	627.819	924.391	1175.24	1027.65	634.251	821.285	943.597	675.398	601.998	639.998	1149.2	1320	1915.2	3009.5	1210.62	1810.33
33	628.039	925.085	1176.08	1028.54	634.705	821.971	943.597	675.398	601.998	639.998	1149.2	1320	1915.2	3009.5	1210.84	1810.66	628.039	925.085	1176.08	1028.54	634.705	821.971	943.597	675.398	601.998	639.998	1149.2	1320	1915.2	3009.5	1210.84	1810.66
34	628.259	925.778	1176.92	1029.43	635.158	822.658	943.597	675.398	601.998	639.998	1149.2	1320	1915.2	3009.5	1211.06	1811	628.259	925.778	1176.92	1029.43	635.158	822.658	943.597	675.398	601.998	639.998	1149.2	1320	1915.2	3009.5	1211.06	1811
35	628.479	926.471	1177.76	1030.33	635.611	823.345	943.597	675.398	601.998	639.998	1149.2	1320	1915.2	3009.5	1211.28	1811.33	628.479	926.471	1177.76	1030.33	635.611	823.345	943.597	675.398	601.998	639.998	1149.2	1320	1915.2	3009.5	1211.28	1811.33
36	628.699	927.165	1178.6	1031.22	636.065	824.031	943.597	675.398	601.998	639.998	1149.2	1320	1915.2	3009.5	1211.5	1811.66	628.699	927.165	1178.6	1031.22	636.065	824.031	943.597	675.398	601.998	639.998	1149.2	1320	1915.2	3009.5	1211.5	1811.66
37	628.919	927.858	1179.44	1032.11	636.518	824.718	943.597	675.398	601.998	639.998	1149.2	1320	1915.2	3009.5	1211.72	1812	628.919	927.858	1179.44	1032.11	636.518	824.718	943.597	675.398	601.998	639.998	1149.2	1320	1915.2	3009.5	1211.72	1812
38	629.139	928.551	1180.28	1033	636.971	825.405	943.597	675.398	601.998	639.998	1149.2	1320	1915.2	3009.5	1211.94	1812.33	629.139	928.551	1180.28	1033	636.971	825.405	943.597	675.398	601.998	639.998	1149.2	1320	1915.2	3009.5	1211.94	1812.33
39	629.359	929.245	1181.12	1033.89	637.425	826.091	943.597	675.398	601.998	639.998	1149.2	1320	1915.2	3009.5	1212.16	1812.66	629.359	929.245	1181.12	1033.89	637.425	826.091	943.597	675.398	601.998	639.998	1149.2	1320	1915.2	3009.5	1212.16	1812.66
40	629.579	929.938	1181.96	1034.79	637.878	826.778	943.597	675.398	601.998	639.998	1149.2	1320	1915.2	3009.5	1212.38	1813	629.579	929.938	1181.96	1034.79	637.878	826.778	943.597	675.398	601.998	639.998	1149.2	1320	1915.2	3009.5	1212.38	1813
41	629.799	930.631	1182.8	1035.68	638.331	827.465	943.597	675.398	601.998	639.998	1149.2	1320	1915.2	3009.5	1212.6	1813.33	629.799	930.631	1182.8	1035.68	638.331	827.465	943.597	675.398	601.998	639.998	1149.2	1320	1915.2	3009.5	1212.6	1813.33
42	630.019	931.325	1183.64	1036.57	638.785	828.151	943.597	675.398	601.998	639.998	1149.2	1320	1915.2	3009.5	1212.82	1813.66	630.019	931.325	1183.64	1036.57	638.785	828.151	943.597	675.398	601.998	639.998	1149.2	1320	1915.2	3009.5	1212.82	1813.66
43	630.239	932.018	1184.48	1037.46	639.238	828.838	943.597	675.398	601.998	639.998	1149.2	1320	1915.2	3009.5	1213.04	1814	630.239	932.018	1184.48	1037.46	639.238	828.838	943.597	675.398	601.998	639.998	1149.2	1320	1915.2	3009.5	1213.04	1814
44	630.459	932.711	1185.32	1038.35	639.691	829.525	943.597	675.398	601.998	639.998	1149.2	1320	1915.2	3009.5	1213.26	1814.33	630.459	932.711	1185.32	1038.35	639.691	829.525	943.597	675.398	601.998	639.998	1149.2	1320	1915.2	3009.5	1213.26	1814.33
45	630.679	933.405	1186.16	1039.25	640.145	830.211	943.597	675.398	601.998	639.998	1149.2	1320	1915.2	3009.5	1213.48	1814.66	630.679	933.405	1186.16	1039.25	640.145	830.211	943.597	675.398	601.998	639.998	1149.2	1320	1915.2	3009.5	1213.48	1814.66
46	630.899	934.098	1187	1040.14	640.598	830.898	943.597	675.398	601.998	639.998	1149.2	1320	1915.2	3009.5	1213.7	1815	630.899	934.098	1187	1040.14	640.598	830.898	943.597	675.398	601.998	639.998	1149.2	1320	1915.2	3009.5	1213.7	1815
47	631.119	934.791	1187.84	1041.03	641.051	831.585	943.597	675.398	601.998	639.998	1149.2	1320	1915.2	3009.5	1213.92	1815.33	631.119	934.791	1187.84	1041.03	641.051	831.585	943.597	675.398	601.998	639.998	1149.2	1320	1915.2	3009.5	1213.92	1815.33
48	631.339	935.485	1188.68	1041.92	641.505	832.271	943.597	675.398	601.998	639.998	1149.2	1320	1915.2	3009.5	1214.14	1815.66	631.339	935.485	1188.68	1041.92	641.505	832.271	943.597	675.398	601.998	639.998	1149.2	1320	1915.2	3009.5	1214.14	1815.66
49	631.365	935.844	1188.91	1042.75	641.563	832.891	943.527	675.341	601.953	639.998	1149.15	1319.9	1915.2	3009.5	1214.31	1815.95	631.371	936.064	1189.45	1042.77	641.621	832.911	943.211	675.178	601.748	639.998	1148.94	1319.75	1915.2	3009.5	1214.33	1815.98
50	631.375	935.919	1188.96	1043.01	641.582	833.05	942.833	674.515	601.56	639.998	1148.76	1319.41	1915.2	3009.5	1214.38	1816.09	631.396	936.586	1189.97	1043.63	641.674	833.555	942.42	674.592	601.246	639.998	1148.42	1316.05	1915.2	3009.5	1214.52	1816.29
51	631.384	935.99	1189	1043.27	641.602	833.209	942.089	673.567	601.149	639.998	1148.35	1319.11	1915.2	3009.5	1214.45	1816.23	631.415	937.12	1190.51	1044.49	641.716	834.202	941.547	673.932	600.696	639.998	1147.85	1312.59	1915.2	3009.5	1214.71	1816.6
52	631.394	936.059	1189.04	1043.53	641.623	833.366	941.329	672.555	600.736	639.998	1147.94	1318.9	1915.2	3009.5	1214.52	1816.37	631.433	937.645	1191.04	1045.34	641.756	834.848	940.603	673.214	600.109	639.998	1147.22	1309.36	1915.2	3009.5	1214.91	1816.91
53	631.404	936.126	1189.08	1043.79	641.643	833.521	940.565	671.502	600.325	639.998	1147.52	1318.73	1915.2	3009.5	1214.59	1816.51	631.451	938.165	1191.55	1046.2	641.797	835.494	939.616	672.456	599.499	639.998	1146.57	1306.29	1915.2	3009.5	1215.1	1817.22
54	631.414	936.193	1189.12	1044.05	641.663	833.674	939.8	670.424	599.918	639.998	1147.1	1318.6	1915.2	3009.5	1214.66	1816.65	631.469	938.679	1192.05	1047.06	641.837	836.14	938.598	671.667	598.873	639.998	1145.9	1303.35	1915.2	3009.5	1215.29	1817.54
55	631.423	936.258	1189.16	1044.31	641.683	833.823	939.037	669.337	599.514	639.998	1146.68	1318.48	1915.2	3009.5	1214.74	1816.8	631.487	939.187	1192.54	1047.92	641.877	836.786	937.555	670.85	598.235	639.998	1145.2	1300.51	1915.2	3009.5	1215.48	1817.85
56	631.433	936.322	1189.19	1044.56	641.704	833.969	938.274	668.249	599.11	639.998	1146.26	1318.37	1915.2	3009.5	1214.81	1816.94	631.505	939.69	1193.01	1048.77	641.916	837.432	936.491	670.01	597.586	639.998	1144.49	1297.75	1915.2	3009.5	1215.68	1818.16
57	631.443	936.387	1189.23	1044.8	641.724	834.113	937.512	667.16	598.707	639.998	1145.83	1318.27	1915.2	3009.5	1214.88	1817.08	631.523	940.187	1193.48	1049.63	641.956	838.078	935.411	669.15	596.93	639.998	1143.77	1295.08	1915.2	3009.5	1215.87	1818.47
58	631.453	936.452	1189.27	1045.05	641.745	834.258	936.75	666.065	598.304	639.998	1145.41	1318.17	1915.2	3009.5	1214.95	1817.22	631.54	940.679	1193.93	1050.49	641.995	838.723	934.316	668.271	596.268	639.998	1143.03	1292.47	1915.2	3009.5	1216.06	1818.78
59	631.463	936.517	1189.31	1045.3	641.765	834.402	935.989	664.963	597.903	639.998	1144.98	1318.08	1915.2	3009.5	1215.02	1817.36	631.558	941.165	1194.38	1051.34	642.035	839.368	933.208	667.375	595.601	639.998	1142.28	1289.92	1915.2	3009.5	1216.25	1819.09
60	631.473	936.581	1189.35	1045.54	641.785	834.547	935.229	663.854	597.503	639.998	1144.56	1317.99	1915.2	3009.5	1215.09	1817.51	631.576	941.645	1194.81	1052.2	642.074	840.013	932.091	666.464	594.93	639.998	1141.53	1287.44	1915.2	3009.5	1216.44	1819.41
61	631.483	936.646	1189.39	1045.79	641.806	834.691	934.471	662.738	597.105	639.998	1144.14	1317.91	1915.2	3009.5	1215.16	1817.65	631.593	942.12	1195.23	1053.06	642.112	840.658	930.964	665.539	594.257	639.998	1140.76	1285	1915.2	3009.5	1216.64	1819.72
62	631.493	936.711	1189.43	1046.04	641.826	834.835	933.713	661.617	596.707	639.998	1143.71	1317.83	1915.2	3009.5	1215.24	1817.79	631.611	942.59	1195.65	1053.91	642.151	841.303	929.83	664.601	593.581	639.998	1139.99	1282.61	1915.2	3009.5	1216.83	1820.03
63	631.503	936.776	1189.47	1046.28	641.847	834.98	932.958	660.49	596.311	639.998	1143.29	1317.75	1915.2	3009.5	1215.31	1817.93	631.628	943.054	1196.05	1054.77	642.19	841.948	928.69	663.652	592.903	639.998	1139.21	1280.27	1915.2	3009.5	1217.02	1820.34
64	631.512	936.841	1189.51	1046.53	641.867	835.124	932.203	659.357	595.916	639.998	1142.86	1317.68	1915.2	3009.5	1215.38	1818.07	631.645	943.512	1196.44	1055.63	642.228	842.592	927.544	662.691	592.224	639.998	1138.43	1277.97	1915.2	3009.5	1217.21	1820.65
65	631.522	936.905	1189.55	1046.77	641.888	835.268	931.45	658.22	595.522	639.998	1142.44	1317.61	1915.2	3009.5	1215.45	1818.21	631.663	943.964	1196.83	1056.48	642.266	843.236	926.393	661.72	591.545	639.998	1137.64	1275.71	1915.2	3009.5	1217.4	1820.96
66	631.532	936.97	1189.59	1047.02	641.908	835.413	930.699	657.077	595.13	639.998	1142.02	1317.54	1915.2	3009.5	1215.52	1818.36	631.68	944.411	1197.2	1057.34	642.305	843.88	925.239	660.739	590.865	639.998	1136.84	1273.48	1915.2	3009.5	1217.59	1821.27
67	631.542	937.035	1189.63	1047.26	641.929	835.557	929.949	655.93	594.738	639.998	1141.6	1317.47	1915.2	3009.5	1215.59	1818.5	631.697	944.852	1197.56	1058.2	642.343	844.523	924.08	659.749	590.185	639.998	1136.04	1271.28	1915.2	3009.5	1217.78	1821.59
68	631.552	937.1	1189.67	1047.51	641.949	835.701	929.2	654.778	594.348	639.998	1141.17	1317.4	1915.2	3009.5	1215.67	1818.64	631.714	945.288	1197.92	1059.06	642.38	845.167	922.919	658.751	589.505	639.998	1135.23	1269.12	1915.2	3009.5	1217.98	1821.9
69	631.562	937.165	1189.71	1047.76	641.97	835.845	928.453	653.621	593.959	639.998	1140.75	1317.34	1915.2	3009.5	1215.74	1818.78	631.731	945.718	1198.26	1059.91	642.418	845.81	921.756	657.744	588.826	639.998	1134.42	1266.99	1915.2	3009.5	1218.17	1822.21
70	631.572	937.23	1189.75	1048	641.99	835.989	927.707	652.46	593.571	639.998	1140.33	1317.27	1915.2	3009.5	1215.81	1818.92	631.748	946.143	1198.6	1060.77	642.456	846.453	920.59	656.73	588.148	639.998	1133.61	1264.88	1915.2	3009.5	1218.36	1822.52
71	631.582	937.294	1189.79	1048.25	642.011	836.133	926.962	651.295	593.185	639.998	1139.91	1317.21	1915.2	3009.5	1215.88	1819.07	631.765	946.563	1198.93	1061.63	642.493	847.095	919.423	655.709	587.47	639.998	1132.8	1262.81	1915.2	3009.5	1218.55	1822.83
72	631.592	937.359	1189.83	1048.49	642.031	836.277	926.219	650.126	592.799	639.998	1139.49	1317.15	1915.2	3009.5	1215.95	1819.21	631.782	946.977	1199.25	1062.48	642.53	847.738	918.254	654.682	586.793	639.998	1131.98	1260.76	1915.2	3009.5	1218.74	1823.14
73	631.602	937.424	1189.87	1048.74	642.052	836.421	925.477	648.952	592.415	639.998	1139.07	1317.09	1915.2	3009.5	1216.02	1819.35	631.799	947.387	1199.56	1063.34	642.568	848.38	917.084	653.647	586.117	639.998	1131.15	1258.73	1915.2	3009.5	1218.93	1823.45
74	631.612	937.489	1189.91	1048.98	642.072	836.565	924.737	647.775	592.031	639.998	1138.65	1317.03	1915.2	3009.5	1216.1	1819.49	631.816	947.791	1199.86	1064.2	642.605	849.022	915.914	652.607	585.442	639.998	1130.33	1256.72	1915.2	3009.5	1219.12	1823.76
75	631.622	937.554	1189.95	1049.22	642.093	836.709	923.997	646.594	591.649	639.998	1138.23	1316.97	1915.2	3009.5	1216.17	1819.63	631.832	948.191	1200.16	1065.05	642.641	849.664	914.742	651.561	584.768	639.998	1129.5	1254.74	1915.2	3009.5	1219.31	1824.07
76	631.632	937.619	1189.98	1049.47	642.114	836.853	923.26	645.409	591.268	639.998	1137.81	1316.92	1915.2	3009.5	1216.24	1819.78	631.849	948.586	1200.45	1065.91	642.678	850.305	913.571	650.509	584.096	639.998	1128.67	1252.78	1915.2	3009.5	1219.5	1824.39
77	631.642	937.683	1190.02	1049.71	642.134	836.997	922.523	644.22	590.888	639.998	1137.39	1316.86	1915.2	3009.5	1216.31	1819.92	631.866	948.976	1200.73	1066.77	642.715	850.946	912.399	649.453	583.425	639.998	1127.84	1250.84	1915.2	3009.5	1219.69	1824.7
78	631.652	937.748	1190.06	1049.96	642.155	837.141	921.788	643.027	590.51	639.998	1136.97	1316.81	1915.2	3009.5	1216.38	1820.06	631.882	949.362	1201.01	1067.62	642.751	851.587	911.227	648.39	582.756	639.998	1127	1248.92	1915.2	3009.5	1219.88	1825.01
79	631.662	937.813	1190.1	1050.2	642.175	837.285	921.054	641.831	590.132	639.998	1136.55	1316.76	1915.2	3009.5	1216.45	1820.2	631.899	949.744	1201.27	1068.48	642.788	852.228	910.054	647.323	582.087	639.998	1126.16	1247.01	1915.2	3009.5	1220.07	1825.32
80	631.672	937.878	1190.14	1050.45	642.196	837.429	920.321	640.631	589.755	639.998	1136.13	1316.7	1915.2	3009.5	1216.53	1820.34	631.915	950.122	1201.54	1069.33	642.824	852.869	908.882	646.252	581.421	639.998	1125.32	1245.13	1915.2	3009.5	1220.26	1825.63
81	631.682	937.943	1190.18	1050.69	642.217	837.573	919.59	639.427	589.38	639.998	1135.72	1316.65	1915.2	3009.5	1216.6	1820.49	631.932	950.496	1201.8	1070.19	642.86	853.509	907.71	645.175	580.756	639.998	1124.48	1243.25	1915.2	3009.5	1220.45	1825.94
82	631.692	938.008	1190.22	1050.94	642.237	837.717	918.86	638.22	589.005	639.998	1135.3	1316.6	1915.2	3009.5	1216.67	1820.63	631.948	950.866	1202.05	1071.04	642.896	854.15	906.538	644.094	580.092	639.998	1123.64	1241.4	1915.2	3009.5	1220.64	1826.25
83	631.702	938.073	1190.26	1051.18	642.258	837.861	918.131	637.009	588.632	639.998	1134.88	1316.55	1915.2	3009.5	1216.74	1820.77	631.964	951.232	1202.29	1071.9	642.932	854.79	905.367	643.009	579.43	639.998	1122.79	1239.56	1915.2	3009.5	1220.83	1826.56
84	631.712	938.138	1190.3	1051.42	642.279	838.004	917.403	635.795	588.259	639.998	1134.47	1316.5	1915.2	3009.5	1216.81	1820.91	631.981	951.595	1202.53	1072.75	642.968	855.43	904.196	641.92	578.77	639.998	1121.94	1237.74	1915.2	3009.5	1221.02	1826.87
85	631.722	938.203	1190.34	1051.67	642.299	838.148	916.676	634.577	587.888	639.998	1134.05	1316.45	1915.2	3009.5	1216.88	1821.05	631.997	951.954	1202.77	1073.6	643.004	856.069	903.025	640.826	578.111	639.998	1121.1	1235.92	1915.2	3009.5	1221.21	1827.18
86	631.732	938.267	1190.38	1051.91	642.32	838.292	915.951	633.356	587.517	639.998	1133.63	1316.4	1915.2	3009.5	1216.96	1821.19	632.013	952.31	1203	1074.46	643.039	856.709	901.855	639.728	577.454	639.998	1120.24	1234.13	1915.2	3009.5	1221.4	1827.49
87	631.742	938.332	1190.42	1052.15	642.341	838.436	915.227	632.131	587.148	639.998	1133.22	1316.36	1915.2	3009.5	1217.03	1821.34	632.029	952.663	1203.23	1075.31	643.075	857.348	900.686	638.627	576.798	639.998	1119.39	1232.34	1915.2	3009.5	1221.59	1827.8
88	631.752	938.397	1190.46	1052.4	642.361	838.579	914.504	630.903	586.78	639.998	1132.81	1316.31	1915.2	3009.5	1217.1	1821.48	632.045	953.013	1203.45	1076.16	643.11	857.988	899.517	637.521	576.144	639.998	1118.54	1230.57	1915.2	3009.5	1221.78	1828.11
89	631.762	938.462	1190.5	1052.64	642.382	838.723	913.783	629.672	586.413	639.998	1132.39	1316.26	1915.2	3009.5	1217.17	1821.62	632.062	953.36	1203.66	1077.02	643.145	858.627	898.35	636.413	575.492	639.998	1117.68	1228.81	1915.2	3009.5	1221.97	1828.42
90	631.772	938.527	1190.54	1052.89	642.403	838.867	913.062	628.437	586.046	639.998	1131.98	1316.22	1915.2	3009.5	1217.24	1821.76	632.078	953.704	1203.88	1077.87	643.181	859.266	897.182	635.3	574.841	639.998	1116.83	1227.06	1915.2	3009.5	1222.16	1828.73
91	631.782	938.592	1190.58	1053.13	642.423	839.011	912.343	627.198	585.681	639.998	1131.57	1316.17	1915.2	3009.5	1217.31	1821.9	632.094	954.045	1204.08	1078.72	643.216	859.904	896.016	634.185	574.192	639.998	1115.97	1225.32	1915.2	3009.5	1222.35	1829.04
92	631.792	938.657	1190.62	1053.37	642.444	839.154	911.625	625.956	585.317	639.998	1131.15	1316.13	1915.2	3009.5	1217.39	1822.05	632.11	954.384	1204.29	1079.58	643.251	860.543	894.85	633.066	573.545	639.998	1115.11	1223.59	1915.2	3009.5	1222.54	1829.35
93	631.802	938.722	1190.66	1053.62	642.465	839.298	910.909	624.711	584.954	639.998	1130.74	1316.08	1915.2	3009.5	1217.46	1822.19	632.125	954.72	1204.49	1080.43	643.285	861.181	893.686	631.943	572.899	639.998	1114.24	1221.87	1915.2	3009.5	1222.73	1829.66
94	631.812	938.787	1190.7	1053.86	642.486	839.442	910.193	623.462	584.592	639.998	1130.33	1316.04	1915.2	3009.5	1217.53	1822.33	632.141	955.053	1204.69	1081.28	643.32	861.819	892.522	630.818	572.255	639.998	1113.38	1220.17	1915.2	3009.5	1222.92	1829.97
95	631.822	938.852	1190.74	1054.1	642.506	839.586	909.479	622.21	584.23	639.998	1129.92	1316	1915.2	3009.5	1217.6	1822.47	632.157	955.384	1204.88	1082.13	643.355	862.456	891.359	629.69	571.613	639.998	1112.52	1218.47	1915.2	3009.5	1223.1	1830.28
96	631.832	938.917	1190.78	1054.35	642.527	839.729	908.767	620.954	583.87	639.998	1129.51	1315.95	1915.2	3009.5	1217.67	1822.61	632.173	955.713	1205.07	1082.98	643.389	863.094	890.197	628.559	570.972	639.998	1111.65	1216.78	1915.2	3009.5	1223.29	1830.59
97	631.842	938.982	1190.82	1054.59	642.548	839.873	908.055	619.695	583.511	639.998	1129.1	1315.91	1915.2	3009.5	1217.75	1822.76	632.189	956.039	1205.26	1083.84	643.424	863.731	889.037	627.425	570.333	639.998	1110.78	1215.1	1915.2	3009.5	1223.48	1830.9
98	631.852	939.047	1190.86	1054.83	642.569	840.017	907.345	618.432	583.153	639.998	1128.69	1315.87	1915.2	3009.5	1217.82	1822.9	632.204	956.364	1205.44	1084.69	643.458	864.368	887.877	626.289	569.696	639.998	1109.91	1213.43	1915.2	3009.5	1223.67	1831.21
99	631.862	939.112	1190.9	1055.08	642.589	840.16	906.636	617.165	582.795	639.998	1128.28	1315.83	1915.2	3009.5	1217.89	1823.04	632.22	956.686	1205.62	1085.54	643.492	865.005	886.719	625.15	569.06	639.998	1109.04	1211.77	1915.2	3009.5	1223.86	1831.52
100	631.872	939.178	1190.94	1055.32	642.61	840.304	905.929	615.896	582.439	639.998	1127.87	1315.79	1915.2	3009.5	1217.96	1823.18	632.235	957.006	1205.8	1086.39	643.526	865.641	885.561	624.008	568.426	639.998	1108.17	1210.11	1915.2	3009.5	1224.05	1831.83
101	631.882	939.243	1190.98	1055.56	642.631	840.448	905.222	614.622	582.084	639.998	1127.47	1315.74	1915.2	3009.5	1218.03	1823.32	632.251	957.324	1205.97	1087.24	643.56	866.277	884.405	622.864	567.794	639.998	1107.3	1208.46	1915.2	3009.5	1224.23	1832.14
102	631.892	939.308	1191.02	1055.81	642.652	840.592	904.518	613.345	581.729	639.998	1127.06	1315.7	1915.2	3009.5	1218.11	1823.47	632.266	957.64	1206.14	1088.1	643.594	866.913	883.25	621.717	567.164	639.998	1106.42	1206.82	1915.2	3009.5	1224.42	1832.45
103	631.902	939.373	1191.06	1056.05	642.673	840.735	903.814	612.065	581.376	639.998	1126.65	1315.66	1915.2	3009.5	1218.18	1823.61	632.282	957.954	1206.31	1088.95	643.628	867.549	882.097	620.568	566.535	639.998	1105.55	1205.19	1915.2	3009.5	1224.61	1832.76
104	631.912	939.438	1191.1	1056.29	642.693	840.879	903.112	610.781	581.023	639.998	1126.25	1315.62	1915.2	3009.5	1218.25	1823.75	632.297	958.267	1206.48	1089.8	643.661	868.184	880.944	619.417	565.908	639.998	1104.67	1203.56	1915.2	3009.5	1224.8	1833.07
105	631.923	939.503	1191.14	1056.53	642.714	841.023	902.411	609.494	580.672	639.998	1125.84	1315.58	1915.2	3009.5	1218.32	1823.89	632.313	958.577	1206.64	1090.65	643.695	868.819	879.793	618.263	565.282	639.998	1103.8	1201.94	1915.2	3009.5	1224.99	1833.38
106	631.933	939.568	1191.18	1056.78	642.735	841.167	901.711	608.203	580.321	639.998	1125.44	1315.55	1915.2	3009.5	1218.39	1824.04	632.328	958.886	1206.8	1091.5	643.729	869.454	878.644	617.108	564.658	639.998	1102.92	1200.33	1915.2	3009.5	1225.17	1833.69
107	631.943	939.634	1191.22	1057.02	642.756	841.311	901.012	606.909	579.972	639.998	1125.03	1315.51	1915.2	3009.5	1218.47	1824.18	632.343	959.193	1206.96	1092.35	643.762	870.089	877.495	615.95	564.036	639.998	1102.04	1198.72	1915.2	3009.5	1225.36	1834
108	631.953	939.699	1191.26	1057.26	642.777	841.454	900.315	605.611	579.623	639.998	1124.63	1315.47	1915.2	3009.5	1218.54	1824.32	632.359	959.499	1207.12	1093.21	643.795	870.723	876.348	614.79	563.415	639.998	1101.16	1197.12	1915.2	3009.5	1225.55	1834.31
109	631.963	939.764	1191.3	1057.51	642.798	841.598	899.619	604.309	579.275	639.998	1124.23	1315.43	1915.2	3009.5	1218.61	1824.46	632.374	959.803	1207.27	1094.06	643.828	871.357	875.202	613.629	562.796	639.998	1100.28	1195.52	1915.2	3009.5	1225.74	1834.62
110	631.973	939.829	1191.34	1057.75	642.819	841.742	898.924	603.005	578.928	639.998	1123.83	1315.39	1915.2	3009.5	1218.68	1824.6	632.389	960.105	1207.42	1094.91	643.861	871.991	874.058	612.465	562.179	639.998	1099.4	1193.94	1915.2	3009.5	1225.92	1834.93
111	631.983	939.895	1191.38	1057.99	642.84	841.886	898.231	601.696	578.582	639.998	1123.43	1315.36	1915.2	3009.5	1218.76	1824.75	632.404	960.406	1207.57	1095.76	643.895	872.624	872.914	611.299	561.563	639.998	1098.51	1192.35	1915.2	3009.5	1226.11	1835.23
112	631.993	939.96	1191.42	1058.24	642.861	842.03	897.539	600.385	578.237	639.998	1123.02	1315.32	1915.2	3009.5	1218.83	1824.89	632.419	960.706	1207.72	1096.61	643.927	873.257	871.772	610.131	560.948	639.998	1097.63	1190.77	1915.2	3009.5	1226.3	1835.54
113	632.003	940.025	1191.46	1058.48	642.882	842.174	896.848	599.069	577.893	639.998	1122.62	1315.28	1915.2	3009.5	1218.9	1825.03	632.434	961.004	1207.86	1097.46	643.96	873.89	870.632	608.962	560.335	639.998	1096.74	1189.2	1915.2	3009.5	1226.49	1835.85
114	632.014	940.091	1191.5	1058.72	642.902	842.318	896.159	597.751	577.55	639.998	1122.23	1315.24	1915.2	3009.5	1218.97	1825.17	632.449	961.3	1208.01	1098.31	643.993	874.522	869.492	607.79	559.724	639.998	1095.86	1187.63	1915.2	3009.5	1226.67	1836.16
115	632.024	940.156	1191.54	1058.97	642.923	842.462	895.471	596.428	577.208	639.998	1121.83	1315.21	1915.2	3009.5	1219.04	1825.32	632.464	961.595	1208.15	1099.16	644.026	875.154	868.354	606.617	559.114	639.998	1094.97	1186.07	1915.2	3009.5	1226.86	1836.47
116	632.034	940.221	1191.58	1059.21	642.944	842.606	894.784	595.103	576.866	639.998	1121.43	1315.17	1915.2	3009.5	1219.12	1825.46	632.479	961.889	1208.29	1100.01	644.058	875.786	867.217	605.442	558.506	639.998	1094.09	1184.51	1915.2	3009.5	1227.05	1836.78
117	632.044	940.287	1191.62	1059.45	642.965	842.75	894.098	593.774	576.526	639.998	1121.03	1315.14	1915.2	3009.5	1219.19	1825.6	632.494	962.181	1208.42	1100.86	644.091	876.417	866.081	604.265	557.899	639.998	1093.2	1182.96	1915.2	3009.5	1227.23	1837.09
118	632.054	940.352	1191.66	1059.69	642.986	842.894	893.414	592.441	576.186	639.998	1120.63	1315.1	1915.2	3009.5	1219.26	1825.74	632.509	962.472	1208.56	1101.71	644.123	877.048	864.947	603.087	557.294	639.998	1092.31	1181.41	1915.2	3009.5	1227.42	1837.4
119	632.064	940.418	1191.7	1059.94	643.007	843.038	892.731	591.106	575.847	639.998	1120.24	1315.07	1915.2	3009.5	1219.33	1825.89	632.524	962.762	1208.69	1102.56	644.155	877.679	863.814	601.907	556.69	639.998	1091.42	1179.87	1915.2	3009.5	1227.6	1837.7
120	632.075	940.483	1191.74	1060.18	643.028	843.182	892.049	589.766	575.509	639.998	1119.84	1315.03	1915.2	3009.5	1219.41	1826.03	632.539	963.051	1208.83	1103.41	644.187	878.31	862.682	600.725	556.088	639.998	1090.53	1178.33	1915.2	3009.5	1227.79	1838.01
121	632.085	940.549	1191.78	1060.42	643.049	843.326	891.368	588.424	575.172	639.998	1119.45	1315	1915.2	3009.5	1219.48	1826.17	632.554	963.338	1208.96	1104.26	644.219	878.94	861.551	599.542	555.487	639.998	1089.64	1176.79	1915.2	3009.5	1227.98	1838.32
122	632.095	940.614	1191.82	1060.67	643.071	843.47	890.689	587.078	574.836	639.998	1119.05	1314.96	1915.2	3009.5	1219.55	1826.31	632.568	963.624	1209.09	1105.11	644.251	879.569	860.421	598.358	554.887	639.998	1088.75	1175.26	1915.2	3009.5	1228.16	1838.63
123	632.105	940.68	1191.86	1060.91	643.092	843.614	890.011	585.728	574.5	639.998	1118.66	1314.93	1915.2	3009.5	1219.62	1826.46	632.583	963.909	1209.21	1105.96	644.283	880.199	859.293	597.172	554.289	639.998	1087.86	1173.73	1915.2	3009.5	1228.35	1838.94
124	632.115	940.745	1191.9	1061.15	643.113	843.758	889.334	584.375	574.165	639.998	1118.27	1314.89	1915.2	3009.5	1219.7	1826.6	632.598	964.193	1209.34	1106.81	644.315	880.828	858.166	595.985	553.692	639.998	1086.96	1172.21	1915.2	3009.5	1228.53	1839.25
125	632.126	940.811	1191.94	1061.4	643.134	843.903	888.659	583.019	573.832	639.998	1117.87	1314.86	1915.2	3009.5	1219.77	1826.74	632.612	964.475	1209.46	1107.66	644.347	881.457	857.04	594.796	553.096	639.998	1086.07	1170.69	1915.2	3009.5	1228.72	1839.55
126	632.136	940.876	1191.98	1061.64	643.155	844.047	887.984	581.66	573.499	639.998	1117.48	1314.83	1915.2	3009.5	1219.84	1826.89	632.627	964.757	1209.59	1108.5	644.378	882.085	855.916	593.606	552.502	639.998	1085.17	1169.18	1915.2	3009.5	1228.91	1839.86
127	632.146	940.942	1192.02	1061.88	643.176	844.191	887.311	580.297	573.167	639.998	1117.09	1314.79	1915.2	3009.5	1219.92	1827.03	632.641	965.037	1209.71	1109.35	644.41	882.713	854.792	592.415	551.909	639.998	1084.28	1167.67	1915.2	3009.5	1229.09	1840.17
128	632.156	941.008	1192.06	1062.13	643.197	844.336	886.64	578.931	572.835	639.998	1116.7	1314.76	1915.2	3009.5	1219.99	1827.17	632.656	965.316	1209.83	1110.2	644.441	883.341	853.67	591.223	551.318	639.998	1083.38	1166.16	1915.2	3009.5	1229.28	1840.48
129	632.166	941.073	1192.1	1062.37	643.218	844.48	885.969	577.561	572.505	639.998	1116.31	1314.73	1915.2	3009.5	1220.06	1827.31	632.67	965.594	1209.95	1111.05	644.473	883.969	852.549	590.03	550.728	639.998	1082.49	1164.66	1915.2	3009.5	1229.46	1840.79
130	632.177	941.139	1192.14	1062.61	643.239	844.624	885.3	576.188	572.175	639.998	1115.92	1314.69	1915.2	3009.5	1220.13	1827.46	632.685	965.871	1210.06	1111.89	644.504	884.596	851.43	588.836	550.139	639.998	1081.59	1163.16	1915.2	3009.5	1229.65	1841.09
131	632.187	941.205	1192.18	1062.86	643.26	844.769	884.632	574.812	571.846	639.998	1115.53	1314.66	1915.2	3009.5	1220.21	1827.6	632.699	966.147	1210.18	1112.74	644.535	885.222	850.311	587.64	549.551	639.998	1080.69	1161.67	1915.2	3009.5	1229.83	1841.4
132	632.197	941.27	1192.22	1063.1	643.282	844.913	883.965	573.433	571.518	639.998	1115.14	1314.63	1915.2	3009.5	1220.28	1827.74	632.713	966.422	1210.29	1113.59	644.566	885.849	849.194	586.444	548.965	639.998	1079.79	1160.18	1915.2	3009.5	1230.02	1841.71
133	632.207	941.336	1192.26	1063.34	643.303	845.058	883.299	572.05	571.191	639.998	1114.76	1314.6	1915.2	3009.5	1220.35	1827.89	632.728	966.696	1210.41	1114.43	644.597	886.475	848.078	585.247	548.379	639.998	1078.89	1158.69	1915.2	3009.5	1230.2	1842.02
134	632.218	941.402	1192.3	1063.59	643.324	845.202	882.634	570.664	570.864	639.998	1114.37	1314.56	1915.2	3009.5	1220.42	1828.03	632.742	966.969	1210.52	1115.28	644.628	887.101	846.963	584.048	547.795	639.998	1077.99	1157.21	1915.2	3009.5	1230.39	1842.33
135	632.228	941.468	1192.34	1063.83	643.345	845.347	881.971	569.275	570.538	639.998	1113.98	1314.53	1915.2	3009.5	1220.5	1828.17	632.756	967.241	1210.63	1116.12	644.659	887.726	845.849	582.849	547.213	639.998	1077.09	1155.73	1915.2	3009.5	1230.57	1842.63
136	632.238	941.534	1192.38	1064.07	643.366	845.491	881.309	567.883	570.213	639.998	1113.6	1314.5	1915.2	3009.5	1220.57	1828.32	632.771	967.512	1210.74	1116.97	644.69	888.351	844.736	581.649	546.631	639.998	1076.19	1154.25	1915.2	3009.5	1230.75	1842.94
137	632.248	941.6	1192.42	1064.32	643.387	845.636	880.648	566.488	569.889	639.998	1113.21	1314.47	1915.2	3009.5	1220.64	1828.46	632.785	967.782	1210.85	1117.82	644.721	888.976	843.625	580.448	546.051	639.998	1075.29	1152.78	1915.2	3009.5	1230.94	1843.25
138	632.259	941.666	1192.46	1064.56	643.409	845.781	879.988	565.089	569.565	639.998	1112.83	1314.44	1915.2	3009.5	1220.72	1828.6	632.799	968.051	1210.96	1118.66	644.751	889.6	842.515	579.247	545.472	639.998	1074.39	1151.31	1915.2	3009.5	1231.12	1843.56
139	632.269	941.731	1192.5	1064.81	643.43	845.925	879.329	563.688	569.243	639.998	1112.44	1314.41	1915.2	3009.5	1220.79	1828.75	632.813	968.319	1211.06	1119.5	644.782	890.224	841.406	578.044	544.894	639.998	1073.48	1149.84	1915.2	3009.5	1231.31	1843.86
140	632.279	941.797	1192.55	1065.05	643.451	846.07	878.672	562.283	568.921	639.998	1112.06	1314.37	1915.2	3009.5	1220.86	1828.89	632.827	968.586	1211.17	1120.35	644.813	890.847	840.298	576.841	544.317	639.998	1072.58	1148.37	1915.2	3009.5	1231.49	1844.17
141	632.29	941.863	1192.59	1065.29	643.472	846.215	878.015	560.875	568.599	639.998	1111.68	1314.34	1915.2	3009.5	1220.94	1829.03	632.841	968.852	1211.27	1121.19	644.843	891.47	839.191	575.637	543.742	639.998	1071.68	1146.91	1915.2	3009.5	1231.67	1844.48
142	632.3	941.929	1192.63	1065.54	643.494	846.36	877.36	559.464	568.279	639.998	1111.29	1314.31	1915.2	3009.5	1221.01	1829.18	632.855	969.117	1211.38	1122.04	644.873	892.093	838.086	574.432	543.168	639.998	1070.77	1145.46	1915.2	3009.5	1231.86	1844.79
143	632.31	941.995	1192.67	1065.78	643.515	846.505	876.706	558.05	567.959	639.998	1110.91	1314.28	1915.2	3009.5	1221.08	1829.32	632.869	969.381	1211.48	1122.88	644.904	892.715	836.981	573.227	542.594	639.998	1069.87	1144	1915.2	3009.5	1232.04	1845.09
144	632.32	942.061	1192.71	1066.02	643.536	846.649	876.052	556.633	567.639	639.998	1110.53	1314.25	1915.2	3009.5	1221.16	1829.46	632.883	969.644	1211.58	1123.72	644.934	893.337	835.878	572.02	542.022	639.998	1068.96	1142.55	1915.2	3009.5	1232.22	1845.4
145	632.331	942.128	1192.75	1066.27	643.557	846.794	875.4	555.213	567.321	639.998	1110.15	1314.22	1915.2	3009.5	1221.23	1829.61	632.897	969.906	1211.68	1124.57	644.964	893.958	834.776	570.814	541.452	639.998	1068.05	1141.1	1915.2	3009.5	1232.41	1845.71
146	632.341	942.194	1192.79	1066.51	643.579	846.939	874.749	553.79	567.003	639.998	1109.77	1314.19	1915.2	3009.5	1221.3	1829.75	632.911	970.168	1211.78	1125.41	644.994	894.579	833.676	569.606	540.882	639.998	1067.15	1139.65	1915.2	3009.5	1232.59	1846.01
147	632.351	942.26	1192.83	1066.76	643.6	847.084	874.099	552.364	566.686	639.998	1109.39	1314.16	1915.2	3009.5	1221.38	1829.89	632.925	970.428	1211.88	1126.25	645.024	895.2	832.576	568.398	540.313	639.998	1066.24	1138.21	1915.2	3009.5	1232.77	1846.32
148	632.362	942.326	1192.87	1067	643.621	847.23	873.451	550.934	566.37	639.998	1109.01	1314.13	1915.2	3009.5	1221.45	1830.04	632.939	970.688	1211.98	1127.1	645.054	895.82	831.478	567.19	539.746	639.998	1065.33	1136.77	1915.2	3009.5	1232.96	1846.63
149	632.372	942.392	1192.91	1067.25	643.643	847.375	872.803	549.502	566.054	639.998	1108.63	1314.1	1915.2	3009.5	1221.52	1830.18	632.953	970.947	1212.08	1127.94	645.084	896.44	830.381	565.981	539.18	639.998	1064.42	1135.33	1915.2	3009.5	1233.14	1846.94
150	632.382	942.458	1192.95	1067.49	643.664	847.52	872.156	548.067	565.739	639.998	1108.26	1314.07	1915.2	3009.5	1221.6	1830.33	632.966	971.204	1212.17	1128.78	645.113	897.059	829.285	564.772	538.615	639.998	1063.51	1133.9	1915.2	3009.5	1233.32	1847.24
151	632.393	942.525	1192.99	1067.73	643.685	847.665	871.51	546.629	565.425	639.998	1107.88	1314.04	1915.2	3009.5	1221.67	1830.47	632.98	971.461	1212.27	1129.62	645.143	897.678	828.19	563.562	538.05	639.998	1062.6	1132.47	1915.2	3009.5	1233.5	1847.55
152	632.403	942.591	1193.03	1067.98	643.707	847.81	870.866	545.189	565.111	639.998	1107.5	1314.01	1915.2	3009.5	1221.74	1830.61	632.994	971.717	1212.36	1130.47	645.173	898.296	827.097	562.352	537.488	639.998	1061.69	1131.04	1915.2	3009.5	1233.69	1847.86
153	632.413	942.657	1193.08	1068.22	643.728	847.956	870.222	543.745	564.798	639.998	1107.13	1313.99	1915.2	3009.5	1221.82	1830.76	633.008	971.972	1212.46	1131.31	645.202	898.914	826.004	561.142	536.926	639.998	1060.78	1129.61	1915.2	3009.5	1233.87	1848.16
154	632.424	942.724	1193.12	1068.47	643.75	848.101	869.579	542.298	564.485	639.998	1106.75	1313.96	1915.2	3009.5	1221.89	1830.9	633.021	972.226	1212.55	1132.15	645.232	899.531	824.913	559.931	536.365	639.998	1059.87	1128.19	1915.2	3009.5	1234.05	1848.47
155	632.434	942.79	1193.16	1068.71	643.771	848.246	868.938	540.849	564.174	639.998	1106.38	1313.93	1915.2	3009.5	1221.96	1831.05	633.035	972.479	1212.64	1132.99	645.261	900.148	823.823	558.72	535.805	639.998	1058.95	1126.77	1915.2	3009.5	1234.23	1848.77
156	632.445	942.856	1193.2	1068.96	643.792	848.392	868.297	539.397	563.862	639.998	1106	1313.9	1915.2	3009.5	1222.04	1831.19	633.048	972.732	1212.73	1133.83	645.29	900.764	822.734	557.509	535.247	639.998	1058.04	1125.35	1915.2	3009.5	1234.42	1849.08
157	632.455	942.923	1193.24	1069.2	643.814	848.537	867.657	537.942	563.552	639.998	1105.63	1313.87	1915.2	3009.5	1222.11	1831.33	633.062	972.983	1212.82	1134.67	645.32	901.38	821.647	556.297	534.689	639.998	1057.12	1123.93	1915.2	3009.5	1234.6	1849.39
158	632.465	942.989	1193.28	1069.45	643.835	848.683	867.019	536.484	563.242	639.998	1105.25	1313.84	1915.2	3009.5	1222.18	1831.48	633.076	973.234	1212.91	1135.51	645.349	901.995	820.56	555.086	534.133	639.998	1056.21	1122.52	1915.2	3009.5	1234.78	1849.69
159	632.476	943.056	1193.32	1069.69	643.857	848.828	866.381	535.023	562.933	639.998	1104.88	1313.81	1915.2	3009.5	1222.26	1831.62	633.089	973.483	1213	1136.35	645.378	902.609	819.475	553.874	533.577	639.998	1055.29	1121.11	1915.2	3009.5	1234.96	1850
160	632.486	943.122	1193.36	1069.94	643.878	848.974	865.744	533.56	562.624	639.998	1104.51	1313.79	1915.2	3009.5	1222.33	1831.77	633.103	973.732	1213.09	1137.19	645.407	903.224	818.391	552.662	533.023	639.998	1054.38	1119.7	1915.2	3009.5	1235.14	1850.31
161	632.496	943.189	1193.4	1070.18	643.9	849.12	865.108	532.094	562.316	639.998	1104.14	1313.76	1915.2	3009.5	1222.4	1831.91	633.116	973.979	1213.18	1138.03	645.436	903.837	817.308	551.451	532.47	639.998	1053.46	1118.3	1915.2	3009.5	1235.32	1850.61
162	632.507	943.255	1193.44	1070.43	643.921	849.265	864.473	530.626	562.009	639.998	1103.77	1313.73	1915.2	3009.5	1222.48	1832.05	633.129	974.226	1213.26	1138.87	645.465	904.45	816.226	550.239	531.918	639.998	1052.54	1116.9	1915.2	3009.5	1235.5	1850.92
163	632.517	943.322	1193.48	1070.67	643.943	849.411	863.839	529.155	561.702	639.998	1103.4	1313.7	1915.2	3009.5	1222.55	1832.2	633.143	974.472	1213.35	1139.71	645.494	905.063	815.146	549.027	531.366	639.998	1051.62	1115.5	1915.2	3009.5	1235.68	1851.22
164	632.528	943.388	1193.53	1070.92	643.964	849.557	863.206	527.681	561.396	639.998	1103.03	1313.67	1915.2	3009.5	1222.63	1832.34	633.156	974.717	1213.44	1140.55	645.522	905.675	814.066	547.815	530.816	639.998	1050.7	1114.1	1915.2	3009.5	1235.86	1851.53
165	632.538	943.455	1193.57	1071.16	643.986	849.703	862.573	526.204	561.09	639.998	1102.66	1313.65	1915.2	3009.5	1222.7	1832.49	633.17	974.961	1213.52	1141.39	645.551	906.286	812.988	546.603	530.267	639.998	1049.78	1112.71	1915.2	3009.5	1236.04	1851.83
166	632.549	943.522	1193.61	1071.41	644.007	849.849	861.942	524.725	560.785	639.998	1102.29	1313.62	1915.2	3009.5	1222.77	1832.63	633.183	975.204	1213.6	1142.23	645.58	906.897	811.912	545.392	529.719	639.998	1048.86	1111.32	1915.2	3009.5	1236.23	1852.14
167	632.559	943.588	1193.65	1071.65	644.029	849.995	861.311	523.244	560.481	639.998	1101.92	1313.59	1915.2	3009.5	1222.85	1832.78	633.196	975.447	1213.69	1143.07	645.608	907.507	810.836	544.18	529.173	639.998	1047.94	1109.93	1915.2	3009.5	1236.41	1852.45
168	632.569	943.655	1193.69	1071.9	644.05	850.141	860.681	521.76	560.177	639.998	1101.55	1313.56	1915.2	3009.5	1222.92	1832.92	633.209	975.688	1213.77	1143.91	645.637	908.116	809.762	542.968	528.627	639.998	1047.01	1108.54	1915.2	3009.5	1236.59	1852.75
169	632.58	943.722	1193.73	1072.14	644.072	850.287	860.052	520.274	559.873	639.998	1101.18	1313.54	1915.2	3009.5	1223	1833.07	633.223	975.928	1213.85	1144.74	645.665	908.725	808.689	541.757	528.082	639.998	1046.09	1107.16	1915.2	3009.5	1236.77	1853.06
170	632.59	943.788	1193.77	1072.39	644.093	850.433	859.424	518.785	559.57	639.998	1100.81	1313.51	1915.2	3009.5	1223.07	1833.21	633.236	976.168	1213.93	1145.58	645.693	909.333	807.617	540.546	527.538	639.998	1045.17	1105.77	1915.2	3009.5	1236.94	1853.36
171	632.601	943.855	1193.81	1072.63	644.115	850.579	858.796	517.293	559.268	639.998	1100.45	1313.48	1915.2	3009.5	1223.14	1833.36	633.249	976.406	1214.02	1146.42	645.722	909.941	806.547	539.335	526.996	639.998	1044.24	1104.39	1915.2	3009.5	1237.12	1853.67
172	632.611	943.922	1193.86	1072.88	644.136	850.725	858.17	515.799	558.967	639.998	1100.08	1313.46	1915.2	3009.5	1223.22	1833.5	633.262	976.644	1214.1	1147.26	645.75	910.548	805.477	538.125	526.454	639.998	1043.32	1103.02	1915.2	3009.5	1237.3	1853.97
173	632.622	943.989	1193.9	1073.12	644.158	850.871	857.544	514.303	558.665	639.998	1099.72	1313.43	1915.2	3009.5	1223.29	1833.65	633.275	976.88	1214.18	1148.09	645.778	911.154	804.409	536.914	525.913	639.998	1042.39	1101.64	1915.2	3009.5	1237.48	1854.28
174	632.632	944.056	1193.94	1073.37	644.18	851.017	856.919	512.804	558.365	639.998	1099.35	1313.4	1915.2	3009.5	1223.37	1833.79	633.288	977.116	1214.25	1148.93	645.806	911.76	803.343	535.704	525.374	639.998	1041.46	1100.27	1915.2	3009.5	1237.66	1854.58
175	632.642	944.123	1193.98	1073.61	644.201	851.164	856.295	511.303	558.065	639.998	1098.99	1313.38	1915.2	3009.5	1223.44	1833.94	633.301	977.35	1214.33	1149.77	645.834	912.365	802.278	534.495	524.835	639.998	1040.54	1098.9	1915.2	3009.5	1237.84	1854.89
176	632.653	944.189	1194.02	1073.86	644.223	851.31	855.671	509.8	557.765	639.998	1098.62	1313.35	1915.2	3009.5	1223.51	1834.08	633.314	977.584	1214.41	1150.6	645.862	912.969	801.214	533.286	524.298	639.998	1039.61	1097.53	1915.2	3009.5	1238.02	1855.19
177	632.663	944.256	1194.06	1074.11	644.244	851.456	855.048	508.294	557.466	639.998	1098.26	1313.32	1915.2	3009.5	1223.59	1834.22	633.327	977.816	1214.49	1151.44	645.89	913.573	800.151	532.077	523.761	639.998	1038.68	1096.17	1915.2	3009.5	1238.2	1855.5
178	632.674	944.323	1194.1	1074.35	644.266	851.603	854.426	506.786	557.168	639.998	1097.89	1313.3	1915.2	3009.5	1223.66	1834.37	633.34	978.048	1214.57	1152.27	645.918	914.176	799.089	530.868	523.226	639.998	1037.75	1094.81	1915.2	3009.5	1238.38	1855.8
179	632.684	944.39	1194.14	1074.6	644.288	851.749	853.805	505.276	556.87	639.998	1097.53	1313.27	1915.2	3009.5	1223.74	1834.52	633.353	978.278	1214.64	1153.11	645.946	914.778	798.029	529.66	522.692	639.998	1036.82	1093.45	1915.2	3009.5	1238.56	1856.11
180	632.695	944.457	1194.19	1074.84	644.309	851.896	853.185	503.763	556.572	639.998	1097.17	1313.25	1915.2	3009.5	1223.81	1834.66	633.366	978.508	1214.72	1153.94	645.973	915.379	796.97	528.453	522.158	639.998	1035.89	1092.09	1915.2	3009.5	1238.73	1856.41
181	632.705	944.524	1194.23	1075.09	644.331	852.042	852.565	502.248	556.275	639.998	1096.8	1313.22	1915.2	3009.5	1223.89	1834.81	633.379	978.737	1214.79	1154.78	646.001	915.98	795.913	527.245	521.626	639.998	1034.96	1090.73	1915.2	3009.5	1238.91	1856.71
182	632.716	944.591	1194.27	1075.33	644.353	852.189	851.946	500.73	555.979	639.998	1096.44	1313.19	1915.2	3009.5	1223.96	1834.95	633.392	978.964	1214.87	1155.61	646.029	916.58	794.857	526.039	521.095	639.998	1034.03	1089.38	1915.2	3009.5	1239.09	1857.02
183	632.726	944.659	1194.31	1075.58	644.374	852.336	851.328	499.211	555.683	639.998	1096.08	1313.17	1915.2	3009.5	1224.04	1835.1	633.405	979.19	1214.94	1156.44	646.056	917.179	793.802	524.832	520.564	639.998	1033.1	1088.03	1915.2	3009.5	1239.27	1857.32
184	632.737	944.726	1194.35	1075.83	644.396	852.483	850.71	497.689	555.387	639.998	1095.72	1313.14	1915.2	3009.5	1224.11	1835.24	633.418	979.416	1215.02	1157.28	646.084	917.777	792.748	523.627	520.035	639.998	1032.16	1086.68	1915.2	3009.5	1239.45	1857.63
185	632.747	944.793	1194.39	1076.07	644.418	852.629	850.093	496.164	555.092	639.998	1095.36	1313.12	1915.2	3009.5	1224.18	1835.39	633.43	979.64	1215.09	1158.11	646.111	918.375	791.696	522.422	519.506	639.998	1031.23	1085.34	1915.2	3009.5	1239.62	1857.93
186	632.758	944.86	1194.43	1076.32	644.439	852.776	849.477	494.638	554.798	639.998	1095	1313.09	1915.2	3009.5	1224.26	1835.53	633.443	979.863	1215.16	1158.94	646.138	918.972	790.645	521.217	518.979	639.998	1030.3	1083.99	1915.2	3009.5	1239.8	1858.23
187	632.768	944.927	1194.48	1076.57	644.461	852.923	848.862	493.109	554.504	639.998	1094.64	1313.07	1915.2	3009.5	1224.33	1835.68	633.456	980.085	1215.24	1159.77	646.166	919.568	789.595	520.013	518.453	639.998	1029.37	1082.65	1915.2	3009.5	1239.98	1858.54
188	632.779	944.994	1194.52	1076.81	644.483	853.07	848.247	491.578	554.21	639.998	1094.28	1313.04	1915.2	3009.5	1224.41	1835.82	633.469	980.306	1215.31	1160.6	646.193	920.163	788.547	518.809	517.927	639.998	1028.43	1081.31	1915.2	3009.5	1240.15	1858.84
189	632.789	945.062	1194.56	1077.06	644.505	853.217	847.633	490.045	553.917	639.998	1093.92	1313.02	1915.2	3009.5	1224.48	1835.97	633.481	980.526	1215.38	1161.44	646.22	920.757	787.5	517.606	517.403	639.998	1027.5	1079.98	1915.2	3009.5	1240.33	1859.15
190	632.8	945.129	1194.6	1077.31	644.526	853.364	847.019	488.509	553.625	639.998	1093.56	1312.99	1915.2	3009.5	1224.56	1836.11	633.494	980.745	1215.45	1162.27	646.247	921.35	786.454	516.404	516.879	639.998	1026.56	1078.64	1915.2	3009.5	1240.51	1859.45
191	632.811	945.196	1194.64	1077.55	644.548	853.511	846.407	486.971	553.333	639.998	1093.21	1312.97	1915.2	3009.5	1224.63	1836.26	633.507	980.962	1215.52	1163.1	646.274	921.943	785.409	515.202	516.357	639.998	1025.63	1077.31	1915.2	3009.5	1240.68	1859.75
192	632.821	945.264	1194.68	1077.8	644.57	853.658	845.795	485.431	553.041	639.998	1092.85	1312.94	1915.2	3009.5	1224.71	1836.41	633.519	981.178	1215.59	1163.93	646.301	922.534	784.366	514.001	515.836	639.998	1024.69	1075.98	1915.2	3009.5	1240.86	1860.06
193	632.832	945.331	1194.73	1078.05	644.592	853.805	845.184	483.889	552.75	639.998	1092.49	1312.92	1915.2	3009.5	1224.78	1836.55	633.532	981.393	1215.66	1164.76	646.328	923.125	783.324	512.8	515.315	639.998	1023.75	1074.65	1915.2	3009.5	1241.04	1860.36
194	632.842	945.398	1194.77	1078.29	644.613	853.953	844.573	482.344	552.459	639.998	1092.14	1312.89	1915.2	3009.5	1224.86	1836.7	633.544	981.607	1215.73	1165.59	646.355	923.715	782.284	511.6	514.796	639.998	1022.82	1073.33	1915.2	3009.5	1241.21	1860.66
195	632.853	945.466	1194.81	1078.54	644.635	854.1	843.963	480.798	552.169	639.998	1091.78	1312.87	1915.2	3009.5	1224.93	1836.84	633.557	981.82	1215.8	1166.41	646.382	924.303	781.244	510.401	514.277	639.998	1021.88	1072.01	1915.2	3009.5	1241.39	1860.97
196	632.863	945.533	1194.85	1078.79	644.657	854.247	843.354	479.248	551.88	639.998	1091.42	1312.84	1915.2	3009.5	1225.01	1836.99	633.569	982.031	1215.87	1167.24	646.408	924.891	780.206	509.202	513.759	639.998	1020.94	1070.69	1915.2	3009.5	1241.56	1861.27
197	632.874	945.601	1194.89	1079.03	644.679	854.395	842.746	477.697	551.59	639.998	1091.07	1312.82	1915.2	3009.5	1225.08	1837.13	633.582	982.241	1215.93	1168.07	646.435	925.478	779.17	508.005	513.243	639.998	1020.01	1069.37	1915.2	3009.5	1241.74	1861.57
198	632.884	945.668	1194.93	1079.28	644.701	854.542	842.138	476.143	551.302	639.998	1090.71	1312.79	1915.2	3009.5	1225.16	1837.28	633.594	982.45	1216	1168.9	646.462	926.063	778.134	506.807	512.727	639.998	1019.07	1068.05	1915.2	3009.5	1241.91	1861.87
199	632.895	945.736	1194.98	1079.53	644.723	854.69	841.531	474.587	551.013	639.998	1090.36	1312.77	1915.2	3009.5	1225.23	1837.43	633.607	982.658	1216.07	1169.72	646.488	926.648	777.1	505.611	512.212	639.998	1018.13	1066.74	1915.2	3009.5	1242.09	1862.18
200	632.906	945.803	1195.02	1079.78	644.744	854.837	840.925	473.029	550.726	639.998	1090.01	1312.74	1915.2	3009.5	1225.31	1837.57	633.619	982.864	1216.14	1170.55	646.515	927.232	776.067	504.415	511.698	639.998	1017.19	1065.43	1915.2	3009.5	1242.26	1862.48
201	632.916	945.871	1195.06	1080.02	644.766	854.985	840.319	471.469	550.438	639.998	1089.65	1312.72	1915.2	3009.5	1225.38	1837.72	633.632	983.069	1216.2	1171.38	646.541	927.814	775.036	503.221	511.186	639.998	1016.25	1064.12	1915.2	3009.5	1242.44	1862.78
202	632.927	945.939	1195.1	1080.27	644.788	855.133	839.714	469.906	550.152	639.998	1089.3	1312.7	1915.2	3009.5	1225.46	1837.87	633.644	983.272	1216.27	1172.2	646.568	928.396	774.006	502.027	510.674	639.998	1015.31	1062.82	1915.2	3009.5	1242.61	1863.09
203	632.937	946.006	1195.14	1080.52	644.81	855.281	839.11	468.341	549.865	639.998	1088.95	1312.67	1915.2	3009.5	1225.53	1838.01	633.656	983.474	1216.33	1173.03	646.594	928.976	772.977	500.834	510.163	639.998	1014.37	1061.51	1915.2	3009.5	1242.79	1863.39
204	632.948	946.074	1195.18	1080.77	644.832	855.428	838.507	466.774	549.579	639.998	1088.59	1312.65	1915.2	3009.5	1225.61	1838.16	633.669	983.675	1216.4	1173.85	646.62	929.555	771.95	499.642	509.652	639.998	1013.43	1060.21	1915.2	3009.5	1242.96	1863.69
205	632.959	946.142	1195.23	1081.01	644.854	855.576	837.904	465.204	549.294	639.998	1088.24	1312.62	1915.2	3009.5	1225.68	1838.3	633.681	983.874	1216.46	1174.68	646.647	930.133	770.923	498.451	509.143	639.998	1012.49	1058.91	1915.2	3009.5	1243.13	1863.99
206	632.969	946.21	1195.27	1081.26	644.876	855.724	837.302	463.632	549.009	639.998	1087.89	1312.6	1915.2	3009.5	1225.76	1838.45	633.693	984.072	1216.53	1175.5	646.673	930.71	769.898	497.262	508.635	639.998	1011.55	1057.62	1915.2	3009.5	1243.31	1864.29
207	632.98	946.277	1195.31	1081.51	644.898	855.872	836.7	462.058	548.724	639.998	1087.54	1312.58	1915.2	3009.5	1225.83	1838.6	633.705	984.269	1216.59	1176.32	646.699	931.286	768.875	496.073	508.127	639.998	1010.61	1056.32	1915.2	3009.5	1243.48	1864.6
208	632.99	946.345	1195.35	1081.76	644.92	856.02	836.099	460.482	548.44	639.998	1087.19	1312.55	1915.2	3009.5	1225.91	1838.74	633.718	984.464	1216.66	1177.15	646.725	931.86	767.853	494.885	507.621	639.998	1009.67	1055.03	1915.2	3009.5	1243.65	1864.9
209	633.001	946.413	1195.39	1082.01	644.942	856.169	835.499	458.903	548.156	639.998	1086.84	1312.53	1915.2	3009.5	1225.98	1838.89	633.73	984.657	1216.72	1177.97	646.751	932.434	766.832	493.699	507.115	639.998	1008.73	1053.74	1915.2	3009.5	1243.83	1865.2
210	633.012	946.481	1195.44	1082.25	644.964	856.317	834.9	457.322	547.873	639.998	1086.49	1312.51	1915.2	3009.5	1226.06	1839.04	633.742	984.849	1216.78	1178.79	646.777	933.005	765.812	492.513	506.611	639.998	1007.79	1052.46	1915.2	3009.5	1244	1865.5
211	633.022	946.549	1195.48	1082.5	644.986	856.465	834.301	455.739	547.59	639.998	1086.14	1312.48	1915.2	3009.5	1226.13	1839.18	633.754	985.04	1216.84	1179.61	646.803	933.576	764.794	491.329	506.107	639.998	1006.85	1051.17	1915.2	3009.5	1244.17	1865.8
212	633.033	946.617	1195.52	1082.75	645.008	856.613	833.703	454.154	547.308	639.998	1085.79	1312.46	1915.2	3009.5	1226.21	1839.33	633.766	985.228	1216.91	1180.43	646.829	934.145	763.777	490.146	505.604	639.998	1005.91	1049.89	1915.2	3009.5	1244.34	1866.1
213	633.044	946.685	1195.56	1083	645.03	856.762	833.106	452.566	547.026	639.998	1085.44	1312.44	1915.2	3009.5	1226.28	1839.48	633.778	985.416	1216.97	1181.25	646.854	934.713	762.761	488.964	505.102	639.998	1004.97	1048.62	1915.2	3009.5	1244.52	1866.41
214	633.054	946.753	1195.6	1083.25	645.052	856.91	832.509	450.976	546.745	639.998	1085.1	1312.41	1915.2	3009.5	1226.36	1839.62	633.79	985.601	1217.03	1182.07	646.88	935.279	761.747	487.784	504.601	639.998	1004.03	1047.34	1915.2	3009.5	1244.69	1866.71
215	633.065	946.821	1195.65	1083.5	645.074	857.059	831.913	449.383	546.464	639.998	1084.75	1312.39	1915.2	3009.5	1226.44	1839.77	633.802	985.786	1217.09	1182.89	646.906	935.845	760.734	486.604	504.1	639.998	1003.09	1046.07	1915.2	3009.5	1244.86	1867.01
216	633.076	946.889	1195.69	1083.75	645.096	857.207	831.318	447.788	546.183	639.998	1084.4	1312.37	1915.2	3009.5	1226.51	1839.92	633.815	985.968	1217.15	1183.71	646.932	936.408	759.723	485.427	503.601	639.998	1002.15	1044.8	1915.2	3009.5	1245.03	1867.31
217	633.086	946.957	1195.73	1083.99	645.118	857.356	830.723	446.191	545.903	639.998	1084.05	1312.34	1915.2	3009.5	1226.59	1840.07	633.827	986.149	1217.21	1184.53	646.957	936.97	758.712	484.25	503.102	639.998	1001.2	1043.53	1915.2	3009.5	1245.2	1867.61
218	633.097	947.025	1195.77	1084.24	645.14	857.505	830.129	444.591	545.624	639.998	1083.71	1312.32	1915.2	3009.5	1226.66	1840.21	633.838	986.328	1217.27	1185.34	646.983	937.531	757.704	483.075	502.605	639.998	1000.26	1042.26	1915.2	3009.5	1245.37	1867.91
219	633.108	947.093	1195.81	1084.49	645.162	857.654	829.536	442.99	545.344	639.998	1083.36	1312.3	1915.2	3009.5	1226.74	1840.36	633.85	986.506	1217.33	1186.16	647.008	938.09	756.696	481.901	502.108	639.998	999.321	1041	1915.2	3009.5	1245.54	1868.21
220	633.118	947.161	1195.86	1084.74	645.184	857.803	828.944	441.385	545.066	639.998	1083.02	1312.27	1915.2	3009.5	1226.81	1840.51	633.862	986.682	1217.39	1186.98	647.034	938.647	755.69	480.729	501.612	639.998	998.379	1039.74	1915.2	3009.5	1245.72	1868.51
221	633.129	947.23	1195.9	1084.99	645.206	857.952	828.352	439.779	544.787	639.998	1082.67	1312.25	1915.2	3009.5	1226.89	1840.65	633.874	986.856	1217.45	1187.79	647.059	939.203	754.685	479.558	501.117	639.998	997.438	1038.49	1915.2	3009.5	1245.89	1868.81
222	633.14	947.298	1195.94	1085.24	645.228	858.101	827.761	438.17	544.509	639.998	1082.33	1312.23	1915.2	3009.5	1226.96	1840.8	633.886	987.028	1217.51	1188.61	647.084	939.757	753.681	478.388	500.623	639.998	996.497	1037.23	1915.2	3009.5	1246.06	1869.11
223	633.15	947.366	1195.98	1085.49	645.25	858.25	827.171	436.558	544.232	639.998	1081.98	1312.21	1915.2	3009.5	1227.04	1840.95	633.898	987.199	1217.57	1189.42	647.109	940.309	752.679	477.22	500.129	639.998	995.555	1035.98	1915.2	3009.5	1246.23	1869.41
224	633.161	947.435	1196.02	1085.74	645.272	858.399	826.581	434.945	543.955	639.998	1081.64	1312.18	1915.2	3009.5	1227.12	1841.1	633.91	987.368	1217.63	1190.24	647.135	940.86	751.678	476.054	499.637	639.998	994.614	1034.73	1915.2	3009.5	1246.4	1869.71
225	633.172	947.503	1196.07	1085.99	645.294	858.549	825.992	433.329	543.678	639.998	1081.3	1312.16	1915.2	3009.5	1227.19	1841.24	633.922	987.535	1217.69	1191.05	647.16	941.409	750.679	474.889	499.145	639.998	993.673	1033.49	1915.2	3009.5	1246.56	1870.02
226	633.183	947.571	1196.11	1086.24	645.316	858.698	825.404	431.71	543.402	639.998	1080.96	1312.14	1915.2	3009.5	1227.27	1841.39	633.934	987.701	1217.74	1191.86	647.185	941.956	749.681	473.725	498.654	639.998	992.732	1032.25	1915.2	3009.5	1246.73	1870.32
227	633.193	947.64	1196.15	1086.49	645.339	858.847	824.817	430.089	543.127	639.998	1080.61	1312.12	1915.2	3009.5	1227.34	1841.54	633.945	987.864	1217.8	1192.67	647.21	942.501	748.684	472.564	498.164	639.998	991.791	1031.01	1915.2	3009.5	1246.9	1870.62
228	633.204	947.708	1196.19	1086.74	645.361	858.997	824.23	428.466	542.851	639.998	1080.27	1312.09	1915.2	3009.5	1227.42	1841.69	633.957	988.027	1217.86	1193.48	647.235	943.044	747.689	471.403	497.675	639.998	990.85	1029.77	1915.2	3009.5	1247.07	1870.91
229	633.215	947.777	1196.24	1086.99	645.383	859.147	823.644	426.84	542.576	639.998	1079.93	1312.07	1915.2	3009.5	1227.5	1841.84	633.969	988.187	1217.91	1194.29	647.26	943.585	746.695	470.245	497.187	639.998	989.91	1028.53	1915.2	3009.5	1247.24	1871.21
230	633.226	947.846	1196.28	1087.24	645.405	859.296	823.059	425.212	542.302	639.998	1079.59	1312.05	1915.2	3009.5	1227.57	1841.98	633.98	988.345	1217.97	1195.1	647.285	944.124	745.703	469.088	496.699	639.998	988.969	1027.3	1915.2	3009.5	1247.41	1871.51
231	633.236	947.914	1196.32	1087.49	645.427	859.446	822.474	423.581	542.028	639.998	1079.25	1312.03	1915.2	3009.5	1227.65	1842.13	633.992	988.502	1218.03	1195.91	647.31	944.661	744.712	467.933	496.213	639.998	988.029	1026.08	1915.2	3009.5	1247.58	1871.81
232	633.247	947.983	1196.36	1087.74	645.449	859.596	821.89	421.948	541.755	639.998	1078.91	1312.01	1915.2	3009.5	1227.72	1842.28	634.004	988.657	1218.08	1196.72	647.335	945.196	743.722	466.779	495.727	639.998	987.089	1024.85	1915.2	3009.5	1247.75	1872.11
233	633.258	948.051	1196.41	1088	645.472	859.746	821.307	420.313	541.482	639.998	1078.57	1311.98	1915.2	3009.5	1227.8	1842.43	634.015	988.81	1218.14	1197.53	647.359	945.729	742.734	465.628	495.242	639.998	986.149	1023.63	1915.2	3009.5	1247.91	1872.41
234	633.269	948.12	1196.45	1088.25	645.494	859.896	820.725	418.675	541.209	639.998	1078.23	1311.96	1915.2	3009.5	1227.88	1842.58	634.027	988.962	1218.19	1198.34	647.384	946.26	741.747	464.478	494.758	639.998	985.21	1022.41	1915.2	3009.5	1248.08	1872.71
235	633.279	948.189	1196.49	1088.5	645.516	860.046	820.143	417.035	540.937	639.998	1077.89	1311.94	1915.2	3009.5	1227.95	1842.72	634.039	989.112	1218.25	1199.14	647.409	946.788	740.762	463.33	494.275	639.998	984.27	1021.19	1915.2	3009.5	1248.25	1873.01
236	633.29	948.258	1196.53	1088.75	645.538	860.196	819.562	415.392	540.665	639.998	1077.55	1311.92	1915.2	3009.5	1228.03	1842.87	634.05	989.26	1218.31	1199.95	647.433	947.314	739.778	462.184	493.793	639.998	983.332	1019.98	1915.2	3009.5	1248.41	1873.31
237	633.301	948.327	1196.58	1089	645.561	860.347	818.982	413.747	540.393	639.998	1077.22	1311.9	1915.2	3009.5	1228.11	1843.02	634.062	989.406	1218.36	1200.75	647.458	947.838	738.795	461.039	493.312	639.998	982.393	1018.77	1915.2	3009.5	1248.58	1873.61
238	633.312	948.395	1196.62	1089.25	645.583	860.497	818.403	412.099	540.122	639.998	1076.88	1311.87	1915.2	3009.5	1228.18	1843.17	634.073	989.551	1218.41	1201.55	647.482	948.359	737.814	459.897	492.831	639.998	981.455	1017.56	1915.2	3009.5	1248.75	1873.91
239	633.322	948.464	1196.66	1089.51	645.605	860.647	817.824	410.449	539.852	639.998	1076.54	1311.85	1915.2	3009.5	1228.26	1843.32	634.085	989.693	1218.47	1202.36	647.507	948.878	736.835	458.756	492.351	639.998	980.517	1016.36	1915.2	3009.5	1248.91	1874.21
240	633.333	948.533	1196.7	1089.76	645.627	860.798	817.246	408.796	539.582	639.998	1076.21	1311.83	1915.2	3009.5	1228.33	1843.47	634.096	989.835	1218.52	1203.16	647.531	949.394	735.857	457.618	491.873	639.998	979.579	1015.16	1915.2	3009.5	1249.08	1874.5
241	633.344	948.602	1196.75	1090.01	645.65	860.949	816.668	407.141	539.312	639.998	1075.87	1311.81	1915.2	3009.5	1228.41	1843.62	634.108	989.974	1218.58	1203.96	647.556	949.907	734.881	456.481	491.395	639.998	978.642	1013.96	1915.2	3009.5	1249.25	1874.8
242	633.355	948.671	1196.79	1090.26	645.672	861.099	816.092	405.484	539.043	639.998	1075.54	1311.79	1915.2	3009.5	1228.49	1843.76	634.119	990.112	1218.63	1204.76	647.58	950.418	733.906	455.347	490.918	639.998	977.705	1012.76	1915.2	3009.5	1249.41	1875.1
243	633.366	948.74	1196.83	1090.51	645.694	861.25	815.516	403.824	538.774	639.998	1075.2	1311.77	1915.2	3009.5	1228.56	1843.91	634.131	990.248	1218.68	1205.56	647.604	950.926	732.932	454.214	490.441	639.998	976.769	1011.57	1915.2	3009.5	1249.58	1875.4
244	633.376	948.809	1196.87	1090.77	645.717	861.401	814.941	402.161	538.505	639.998	1074.87	1311.74	1915.2	3009.5	1228.64	1844.06	634.142	990.383	1218.74	1206.36	647.628	951.431	731.961	453.084	489.966	639.998	975.833	1010.38	1915.2	3009.5	1249.74	1875.7
245	633.387	948.879	1196.92	1091.02	645.739	861.552	814.366	400.496	538.237	639.998	1074.53	1311.72	1915.2	3009.5	1228.72	1844.21	634.154	990.516	1218.79	1207.16	647.653	951.933	730.99	451.956	489.492	639.998	974.897	1009.19	1915.2	3009.5	1249.91	1875.99
246	633.398	948.948	1196.96	1091.27	645.761	861.703	813.793	398.829	537.97	639.998	1074.2	1311.7	1915.2	3009.5	1228.79	1844.36	634.165	990.648	1218.84	1207.95	647.677	952.432	730.022	450.83	489.018	639.998	973.962	1008.01	1915.2	3009.5	1250.07	1876.29
247	633.409	949.017	1197	1091.53	645.784	861.855	813.22	397.159	537.702	639.998	1073.87	1311.68	1915.2	3009.5	1228.87	1844.51	634.176	990.778	1218.89	1208.75	647.701	952.928	729.055	449.706	488.545	639.998	973.028	1006.83	1915.2	3009.5	1250.23	1876.59
248	633.42	949.086	1197.04	1091.78	645.806	862.006	812.647	395.486	537.436	639.998	1073.53	1311.66	1915.2	3009.5	1228.95	1844.66	634.188	990.906	1218.94	1209.54	647.725	953.421	728.089	448.585	488.073	639.998	972.094	1005.65	1915.2	3009.5	1250.4	1876.89
249	633.431	949.156	1197.09	1092.03	645.829	862.157	812.076	393.812	537.169	639.998	1073.2	1311.64	1915.2	3009.5	1229.02	1844.81	634.199	991.033	1219	1210.34	647.749	953.911	727.126	447.465	487.602	639.998	971.16	1004.48	1915.2	3009.5	1250.56	1877.18
250	633.441	949.225	1197.13	1092.29	645.851	862.309	811.505	392.134	536.903	639.998	1072.87	1311.62	1915.2	3009.5	1229.1	1844.96	634.21	991.158	1219.05	1211.13	647.773	954.397	726.163	446.348	487.132	639.998	970.227	1003.31	1915.2	3009.5	1250.72	1877.48
251	633.452	949.294	1197.17	1092.54	645.873	862.461	810.935	390.454	536.638	639.998	1072.54	1311.6	1915.2	3009.5	1229.18	1845.11	634.222	991.282	1219.1	1211.92	647.797	954.88	725.203	445.234	486.663	639.998	969.294	1002.14	1915.2	3009.5	1250.89	1877.78
252	633.463	949.364	1197.22	1092.8	645.896	862.612	810.365	388.772	536.373	639.998	1072.21	1311.57	1915.2	3009.5	1229.26	1845.26	634.233	991.405	1219.15	1212.71	647.821	955.359	724.244	444.122	486.195	639.998	968.363	1000.98	1915.2	3009.5	1251.05	1878.08
253	633.474	949.433	1197.26	1093.05	645.918	862.764	809.797	387.086	536.108	639.998	1071.88	1311.55	1915.2	3009.5	1229.33	1845.41	634.244	991.526	1219.2	1213.5	647.845	955.835	723.287	443.012	485.727	639.998	967.431	999.82	1915.2	3009.5	1251.21	1878.37
254	633.485	949.503	1197.3	1093.3	645.941	862.916	809.229	385.399	535.843	639.998	1071.55	1311.53	1915.2	3009.5	1229.41	1845.56	634.255	991.646	1219.25	1214.29	647.868	956.307	722.332	441.905	485.261	639.998	966.501	998.662	1915.2	3009.5	1251.37	1878.67
255	633.496	949.572	1197.34	1093.56	645.963	863.068	808.662	383.709	535.579	639.998	1071.22	1311.51	1915.2	3009.5	1229.49	1845.71	634.267	991.764	1219.3	1215.08	647.892	956.775	721.378	440.8	484.795	639.998	965.571	997.508	1915.2	3009.5	1251.54	1878.97
256	633.507	949.642	1197.39	1093.81	645.986	863.22	808.095	382.016	535.316	639.998	1070.89	1311.49	1915.2	3009.5	1229.56	1845.86	634.278	991.881	1219.35	1215.87	647.916	957.239	720.426	439.698	484.331	639.998	964.641	996.357	1915.2	3009.5	1251.7	1879.26
257	633.518	949.712	1197.43	1094.07	646.008	863.372	807.53	380.321	535.053	639.998	1070.56	1311.47	1915.2	3009.5	1229.64	1846.01	634.289	991.997	1219.4	1216.65	647.94	957.699	719.476	438.599	483.867	639.998	963.712	995.21	1915.2	3009.5	1251.86	1879.56
258	633.529	949.781	1197.47	1094.32	646.031	863.525	806.965	378.623	534.79	639.998	1070.23	1311.45	1915.2	3009.5	1229.72	1846.16	634.3	992.111	1219.45	1217.44	647.963	958.156	718.527	437.502	483.404	639.998	962.784	994.066	1915.2	3009.5	1252.02	1879.86
259	633.539	949.851	1197.52	1094.58	646.053	863.677	806.4	376.923	534.528	639.998	1069.9	1311.43	1915.2	3009.5	1229.8	1846.31	634.311	992.224	1219.5	1218.22	647.987	958.608	717.581	436.408	482.942	639.998	961.857	992.926	1915.2	3009.5	1252.18	1880.15
260	633.55	949.921	1197.56	1094.83	646.076	863.83	805.837	375.22	534.266	639.998	1069.58	1311.41	1915.2	3009.5	1229.87	1846.46	634.322	992.336	1219.55	1219	648.01	959.055	716.636	435.317	482.481	639.998	960.931	991.788	1915.2	3009.5	1252.34	1880.45
261	633.561	949.991	1197.6	1095.09	646.098	863.982	805.274	373.514	534.004	639.998	1069.25	1311.39	1915.2	3009.5	1229.95	1846.61	634.333	992.446	1219.6	1219.78	648.034	959.499	715.693	434.228	482.021	639.998	960.005	990.655	1915.2	3009.5	1252.5	1880.74
262	633.572	950.06	1197.65	1095.35	646.121	864.135	804.712	371.805	533.743	639.998	1068.92	1311.37	1915.2	3009.5	1230.03	1846.76	634.345	992.556	1219.65	1220.56	648.057	959.937	714.752	433.143	481.562	639.998	959.08	989.524	1915.2	3009.5	1252.66	1881.04
263	633.583	950.13	1197.69	1095.6	646.143	864.288	804.151	370.094	533.483	639.998	1068.6	1311.35	1915.2	3009.5	1230.11	1846.91	634.356	992.664	1219.7	1221.34	648.081	960.371	713.812	432.06	481.103	639.998	958.156	988.398	1915.2	3009.5	1252.82	1881.34
264	633.594	950.2	1197.73	1095.86	646.166	864.441	803.591	368.381	533.222	639.998	1068.27	1311.33	1915.2	3009.5	1230.18	1847.06	634.367	992.771	1219.75	1222.12	648.104	960.801	712.875	430.98	480.646	639.998	957.233	987.274	1915.2	3009.5	1252.98	1881.63
265	633.605	950.27	1197.78	1096.12	646.189	864.594	803.031	366.664	532.962	639.998	1067.95	1311.31	1915.2	3009.5	1230.26	1847.21	634.378	992.877	1219.79	1222.89	648.128	961.225	711.94	429.903	480.19	639.998	956.311	986.155	1915.2	3009.5	1253.14	1881.93
266	633.616	950.34	1197.82	1096.37	646.211	864.747	802.472	364.945	532.703	639.998	1067.62	1311.29	1915.2	3009.5	1230.34	1847.36	634.389	992.982	1219.84	1223.67	648.151	961.645	711.006	428.829	479.735	639.998	955.39	985.039	1915.2	3009.5	1253.3	1882.22
267	633.627	950.41	1197.86	1096.63	646.234	864.901	801.914	363.224	532.444	639.998	1067.3	1311.27	1915.2	3009.5	1230.42	1847.51	634.4	993.085	1219.89	1224.44	648.174	962.06	710.074	427.758	479.28	639.998	954.47	983.926	1915.2	3009.5	1253.46	1882.52
268	633.638	950.481	1197.9	1096.89	646.257	865.054	801.356	361.499	532.185	639.998	1066.98	1311.25	1915.2	3009.5	1230.49	1847.66	634.411	993.188	1219.94	1225.21	648.197	962.469	709.145	426.69	478.827	639.998	953.55	982.818	1915.2	3009.5	1253.61	1882.81
269	633.649	950.551	1197.95	1097.14	646.279	865.208	800.8	359.773	531.927	639.998	1066.65	1311.23	1915.2	3009.5	1230.57	1847.81	634.422	993.289	1219.99	1225.98	648.221	962.873	708.217	425.626	478.374	639.998	952.632	981.713	1915.2	3009.5	1253.77	1883.11
270	633.66	950.621	1197.99	1097.4	646.302	865.361	800.244	358.043	531.669	639.998	1066.33	1311.21	1915.2	3009.5	1230.65	1847.96	634.433	993.39	1220.03	1226.75	648.244	963.272	707.292	424.564	477.923	639.998	951.715	980.611	1915.2	3009.5	1253.93	1883.4
271	633.671	950.691	1198.03	1097.66	646.324	865.515	799.688	356.311	531.412	639.998	1066.01	1311.18	1915.2	3009.5	1230.73	1848.11	634.444	993.489	1220.08	1227.52	648.267	963.665	706.368	423.506	477.472	639.998	950.799	979.514	1915.2	3009.5	1254.09	1883.7
272	633.682	950.762	1198.08	1097.92	646.347	865.669	799.134	354.576	531.155	639.998	1065.69	1311.16	1915.2	3009.5	1230.8	1848.27	634.454	993.588	1220.13	1228.28	648.29	964.053	705.447	422.451	477.023	639.998	949.884	978.42	1915.2	3009.5	1254.24	1883.99
273	633.693	950.832	1198.12	1098.18	646.37	865.823	798.58	352.838	530.898	639.998	1065.36	1311.14	1915.2	3009.5	1230.88	1848.42	634.465	993.685	1220.17	1229.05	648.313	964.435	704.527	421.399	476.574	639.998	948.971	977.33	1915.2	3009.5	1254.4	1884.28
274	633.704	950.902	1198.16	1098.43	646.393	865.977	798.027	351.098	530.641	639.998	1065.04	1311.12	1915.2	3009.5	1230.96	1848.57	634.476	993.782	1220.22	1229.81	648.336	964.811	703.61	420.35	476.127	639.998	948.058	976.244	1915.2	3009.5	1254.56	1884.58
275	633.715	950.973	1198.21	1098.69	646.415	866.131	797.475	349.355	530.386	639.998	1064.72	1311.11	1915.2	3009.5	1231.04	1848.72	634.487	993.878	1220.27	1230.57	648.359	965.181	702.694	419.305	475.68	639.998	947.147	975.162	1915.2	3009.5	1254.71	1884.87
276	633.726	951.043	1198.25	1098.95	646.438	866.286	796.923	347.61	530.13	639.998	1064.4	1311.09	1915.2	3009.5	1231.12	1848.87	634.498	993.972	1220.31	1231.33	648.382	965.546	701.781	418.263	475.235	639.998	946.237	974.084	1915.2	3009.5	1254.87	1885.17
277	633.737	951.114	1198.3	1099.21	646.461	866.44	796.372	345.862	529.875	639.998	1064.08	1311.07	1915.2	3009.5	1231.19	1849.02	634.509	994.066	1220.36	1232.08	648.405	965.905	700.87	417.225	474.79	639.998	945.328	973.01	1915.2	3009.5	1255.02	1885.46
278	633.748	951.184	1198.34	1099.47	646.484	866.595	795.822	344.111	529.62	639.998	1063.77	1311.05	1915.2	3009.5	1231.27	1849.17	634.52	994.159	1220.41	1232.84	648.428	966.257	699.961	416.19	474.347	639.998	944.421	971.94	1915.2	3009.5	1255.18	1885.75
279	633.759	951.255	1198.38	1099.73	646.506	866.75	795.273	342.357	529.366	639.998	1063.45	1311.03	1915.2	3009.5	1231.35	1849.33	634.53	994.251	1220.45	1233.59	648.45	966.604	699.054	415.158	473.904	639.998	943.515	970.873	1915.2	3009.5	1255.33	1886.05
280	633.77	951.326	1198.43	1099.99	646.529	866.904	794.724	340.601	529.112	639.998	1063.13	1311.01	1915.2	3009.5	1231.43	1849.48	634.541	994.342	1220.5	1234.34	648.473	966.945	698.15	414.13	473.463	639.998	942.611	969.811	1915.2	3009.5	1255.49	1886.34
281	633.781	951.397	1198.47	1100.25	646.552	867.059	794.176	338.843	528.858	639.998	1062.81	1310.99	1915.2	3009.5	1231.51	1849.63	634.552	994.432	1220.54	1235.09	648.496	967.279	697.247	413.105	473.023	639.998	941.708	968.753	1915.2	3009.5	1255.64	1886.63
282	633.792	951.467	1198.51	1100.51	646.575	867.214	793.629	337.081	528.605	639.998	1062.49	1310.97	1915.2	3009.5	1231.59	1849.78	634.563	994.522	1220.59	1235.84	648.519	967.608	696.347	412.084	472.583	639.998	940.806	967.698	1915.2	3009.5	1255.79	1886.93
283	633.803	951.538	1198.56	1100.77	646.598	867.37	793.082	335.317	528.352	639.998	1062.18	1310.95	1915.2	3009.5	1231.66	1849.93	634.573	994.611	1220.63	1236.58	648.541	967.931	695.449	411.066	472.145	639.998	939.906	966.648	1915.2	3009.5	1255.95	1887.22
284	633.814	951.609	1198.6	1101.03	646.621	867.525	792.537	333.551	528.1	639.998	1061.86	1310.93	1915.2	3009.5	1231.74	1850.09	634.584	994.698	1220.68	1237.33	648.564	968.247	694.553	410.052	471.708	639.998	939.007	965.601	1915.2	3009.5	1256.1	1887.51
285	633.825	951.68	1198.64	1101.29	646.643	867.68	791.991	331.781	527.847	639.998	1061.55	1310.91	1915.2	3009.5	1231.82	1850.24	634.595	994.786	1220.72	1238.07	648.587	968.558	693.66	409.042	471.271	639.998	938.11	964.559	1915.2	3009.5	1256.25	1887.8
286	633.836	951.751	1198.69	1101.55	646.666	867.836	791.447	330.009	527.596	639.998	1061.23	1310.89	1915.2	3009.5	1231.9	1850.39	634.605	994.872	1220.77	1238.8	648.609	968.863	692.768	408.034	470.836	639.998	937.215	963.521	1915.2	3009.5	1256.4	1888.1
287	633.847	951.822	1198.73	1101.81	646.689	867.992	790.903	328.234	527.344	639.998	1060.92	1310.87	1915.2	3009.5	1231.98	1850.54	634.616	994.957	1220.81	1239.54	648.632	969.162	691.879	407.031	470.402	639.998	936.32	962.486	1915.2	3009.5	1256.56	1888.39
288	633.858	951.893	1198.78	1102.08	646.712	868.148	790.36	326.457	527.093	639.998	1060.6	1310.85	1915.2	3009.5	1232.06	1850.7	634.627	995.042	1220.86	1240.27	648.654	969.455	690.992	406.03	469.969	639.998	935.428	961.456	1915.2	3009.5	1256.71	1888.68
289	633.87	951.964	1198.82	1102.34	646.735	868.304	789.818	324.677	526.843	639.998	1060.29	1310.83	1915.2	3009.5	1232.14	1850.85	634.637	995.126	1220.9	1241.01	648.677	969.743	690.107	405.033	469.537	639.998	934.537	960.429	1915.2	3009.5	1256.86	1888.97
290	633.881	952.036	1198.86	1102.6	646.758	868.46	789.277	322.895	526.593	639.998	1059.97	1310.81	1915.2	3009.5	1232.22	1851	634.648	995.21	1220.94	1241.73	648.699	970.025	689.224	404.04	469.105	639.998	933.647	959.407	1915.2	3009.5	1257.01	1889.26
291	633.892	952.107	1198.91	1102.86	646.781	868.616	788.736	321.109	526.343	639.998	1059.66	1310.79	1915.2	3009.5	1232.29	1851.16	634.659	995.293	1220.99	1242.46	648.721	970.301	688.344	403.05	468.675	639.998	932.759	958.388	1915.2	3009.5	1257.16	1889.56
292	633.903	952.178	1198.95	1103.12	646.804	868.772	788.196	319.321	526.093	639.998	1059.35	1310.77	1915.2	3009.5	1232.37	1851.31	634.669	995.375	1221.03	1243.18	648.744	970.572	687.466	402.064	468.246	639.998	931.873	957.374	1915.2	3009.5	1257.31	1889.85
293	633.914	952.249	1199	1103.39	646.827	868.929	787.656	317.531	525.844	639.998	1059.04	1310.75	1915.2	3009.5	1232.45	1851.46	634.68	995.456	1221.08	1243.9	648.766	970.838	686.589	401.081	467.818	639.998	930.988	956.363	1915.2	3009.5	1257.46	1890.14
294	633.925	952.321	1199.04	1103.65	646.85	869.085	787.118	315.737	525.595	639.998	1058.72	1310.73	1915.2	3009.5	1232.53	1851.61	634.69	995.537	1221.12	1244.62	648.788	971.099	685.716	400.101	467.391	639.998	930.105	955.356	1915.2	3009.5	1257.61	1890.43
295	633.936	952.392	1199.08	1103.91	646.873	869.242	786.58	313.941	525.347	639.998	1058.41	1310.72	1915.2	3009.5	1232.61	1851.77	634.701	995.617	1221.16	1245.34	648.81	971.355	684.844	399.125	466.965	639.998	929.224	954.353	1915.2	3009.5	1257.76	1890.72
296	633.947	952.464	1199.13	1104.18	646.896	869.399	786.042	312.143	525.099	639.998	1058.1	1310.7	1915.2	3009.5	1232.69	1851.92	634.711	995.696	1221.2	1246.05	648.833	971.605	683.974	398.152	466.54	639.998	928.344	953.354	1915.2	3009.5	1257.9	1891.01
297	633.959	952.535	1199.17	1104.44	646.919	869.556	785.506	310.341	524.851	639.998	1057.79	1310.68	1915.2	3009.5	1232.77	1852.08	634.722	995.775	1221.25	1246.76	648.855	971.851	683.107	397.183	466.116	639.998	927.465	952.359	1915.2	3009.5	1258.05	1891.3
298	633.97	952.607	1199.22	1104.7	646.942	869.713	784.97	308.537	524.604	639.998	1057.48	1310.66	1915.2	3009.5	1232.85	1852.23	634.732	995.853	1221.29	1247.46	648.877	972.093	682.242	396.217	465.693	639.998	926.589	951.367	1915.2	3009.5	1258.2	1891.59
299	633.981	952.679	1199.26	1104.97	646.965	869.871	784.435	306.73	524.357	639.998	1057.17	1310.64	1915.2	3009.5	1232.93	1852.38	634.743	995.93	1221.33	1248.16	648.899	972.33	681.379	395.254	465.271	639.998	925.713	950.38	1915.2	3009.5	1258.35	1891.88
300	633.992	952.75	1199.3	1105.23	646.988	870.028	783.9	304.921	524.11	639.998	1056.86	1310.62	1915.2	3009.5	1233.01	1852.54	634.753	996.007	1221.38	1248.86	648.921	972.562	680.518	394.295	464.85	639.998	924.84	949.396	1915.2	3009.5	1258.49	1892.17
301	634.003	952.822	1199.35	1105.5	647.011	870.186	783.367	303.109	523.864	639.998	1056.56	1310.6	1915.2	3009.5	1233.09	1852.69	634.764	996.084	1221.42	1249.56	648.943	972.79	679.659	393.339	464.43	639.998	923.968	948.416	1915.2	3009.5	1258.64	1892.46
302	634.014	952.894	1199.39	1105.76	647.034	870.343	782.833	301.294	523.618	639.998	1056.25	1310.58	1915.2	3009.5	1233.17	1852.84	634.774	996.159	1221.46	1250.25	648.965	973.014	678.802	392.386	464.011	639.998	923.098	947.439	1915.2	3009.5	1258.79	1892.75
303	634.026	952.966	1199.44	1106.03	647.057	870.501	782.301	299.477	523.373	639.998	1055.94	1310.56	1915.2	3009.5	1233.24	1853	634.785	996.234	1221.5	1250.94	648.987	973.234	677.948	391.437	463.593	639.998	922.229	946.467	1915.2	3009.5	1258.93	1893.04
304	634.037	953.038	1199.48	1106.29	647.081	870.659	781.769	297.656	523.128	639.998	1055.63	1310.55	1915.2	3009.5	1233.32	1853.15	634.795	996.309	1221.54	1251.62	649.009	973.45	677.096	390.491	463.176	639.998	921.362	945.498	1915.2	3009.5	1259.08	1893.33
305	634.048	953.11	1199.53	1106.56	647.104	870.817	781.239	295.833	522.883	639.998	1055.33	1310.53	1915.2	3009.5	1233.4	1853.31	634.805	996.383	1221.59	1252.3	649.031	973.662	676.245	389.548	462.76	639.998	920.497	944.534	1915.2	3009.5	1259.22	1893.62
306	634.059	953.182	1199.57	1106.83	647.127	870.975	780.708	294.008	522.638	639.998	1055.02	1310.51	1915.2	3009.5	1233.48	1853.46	634.816	996.457	1221.63	1252.97	649.053	973.871	675.397	388.609	462.345	639.998	919.634	943.572	1915.2	3009.5	1259.36	1893.91
307	634.07	953.254	1199.62	1107.09	647.15	871.134	780.179	292.179	522.394	639.998	1054.71	1310.49	1915.2	3009.5	1233.56	1853.62	634.826	996.529	1221.67	1253.65	649.074	974.076	674.552	387.673	461.931	639.998	918.772	942.615	1915.2	3009.5	1259.51	1894.2
308	634.082	953.326	1199.66	1107.36	647.173	871.292	779.65	290.348	522.151	639.998	1054.41	1310.47	1915.2	3009.5	1233.64	1853.77	634.836	996.602	1221.71	1254.31	649.096	974.277	673.708	386.741	461.518	639.998	917.912	941.662	1915.2	3009.5	1259.65	1894.49
309	634.093	953.398	1199.7	1107.63	647.196	871.451	779.122	288.514	521.907	639.998	1054.1	1310.45	1915.2	3009.5	1233.72	1853.92	634.847	996.674	1221.75	1254.97	649.118	974.475	672.867	385.812	461.105	639.998	917.054	940.712	1915.2	3009.5	1259.79	1894.77
310	634.104	953.471	1199.75	1107.89	647.22	871.61	778.594	286.678	521.664	639.998	1053.8	1310.43	1915.2	3009.5	1233.8	1854.08	634.857	996.745	1221.79	1255.63	649.139	974.67	672.027	384.886	460.694	639.998	916.198	939.766	1915.2	3009.5	1259.94	1895.06
311	634.115	953.543	1199.79	1108.16	647.243	871.769	778.068	284.839	521.422	639.998	1053.49	1310.41	1915.2	3009.5	1233.88	1854.23	634.867	996.816	1221.83	1256.28	649.161	974.861	671.19	383.964	460.284	639.998	915.343	938.824	1915.2	3009.5	1260.08	1895.35
312	634.127	953.615	1199.84	1108.43	647.266	871.928	777.542	282.996	521.179	639.998	1053.19	1310.4	1915.2	3009.5	1233.96	1854.39	634.878	996.886	1221.87	1256.93	649.183	975.05	670.356	383.045	459.875	639.998	914.491	937.886	1915.2	3009.5	1260.22	1895.64
313	634.138	953.688	1199.88	1108.7	647.289	872.087	777.017	281.152	520.937	639.998	1052.89	1310.38	1915.2	3009.5	1234.04	1854.54	634.888	996.956	1221.91	1257.57	649.204	975.235	669.523	382.13	459.467	639.998	913.64	936.952	1915.2	3009.5	1260.36	1895.93
314	634.149	953.76	1199.93	1108.96	647.313	872.247	776.492	279.304	520.696	639.998	1052.58	1310.36	1915.2	3009.5	1234.12	1854.7	634.898	997.026	1221.95	1258.21	649.226	975.417	668.693	381.218	459.06	639.998	912.791	936.021	1915.2	3009.5	1260.5	1896.21
315	634.16	953.833	1199.97	1109.23	647.336	872.406	775.968	277.454	520.455	639.998	1052.28	1310.34	1915.2	3009.5	1234.2	1854.86	634.908	997.095	1222	1258.84	649.247	975.597	667.865	380.31	458.654	639.998	911.945	935.095	1915.2	3009.5	1260.64	1896.5
316	634.172	953.905	1200.02	1109.5	647.359	872.566	775.445	275.601	520.214	639.998	1051.98	1310.32	1915.2	3009.5	1234.28	1855.01	634.918	997.163	1222.04	1259.46	649.269	975.774	667.039	379.405	458.25	639.998	911.1	934.172	1915.2	3009.5	1260.78	1896.79
317	634.183	953.978	1200.06	1109.77	647.383	872.726	774.922	273.745	519.973	639.998	1051.68	1310.3	1915.2	3009.5	1234.36	1855.17	634.929	997.231	1222.08	1260.08	649.29	975.948	666.216	378.504	457.846	639.998	910.258	933.253	1915.2	3009.5	1260.92	1897.07
318	634.194	954.051	1200.11	1110.04	647.406	872.886	774.401	271.886	519.733	639.998	1051.38	1310.29	1915.2	3009.5	1234.44	1855.32	634.939	997.299	1222.12	1260.69	649.312	976.12	665.395	377.607	457.443	639.998	909.417	932.339	1915.2	3009.5	1261.06	1897.36
319	634.206	954.123	1200.15	1110.31	647.429	873.046	773.88	270.025	519.493	639.998	1051.08	1310.27	1915.2	3009.5	1234.52	1855.48	634.949	997.366	1222.16	1261.3	649.333	976.289	664.576	376.713	457.041	639.998	908.579	931.428	1915.2	3009.5	1261.2	1897.65
320	634.217	954.196	1200.2	1110.58	647.453	873.206	773.359	268.161	519.254	639.998	1050.78	1310.25	1915.2	3009.5	1234.6	1855.63	634.959	997.433	1222.2	1261.9	649.354	976.456	663.76	375.822	456.64	639.998	907.743	930.521	1915.2	3009.5	1261.34	1897.93
321	634.228	954.269	1200.24	1110.85	647.476	873.367	772.84	266.294	519.015	639.998	1050.48	1310.23	1915.2	3009.5	1234.69	1855.79	634.969	997.499	1222.23	1262.49	649.376	976.62	662.946	374.936	456.241	639.998	906.909	929.619	1915.2	3009.5	1261.48	1898.22
322	634.24	954.342	1200.29	1111.12	647.499	873.528	772.321	264.424	518.776	639.998	1050.18	1310.21	1915.2	3009.5	1234.77	1855.95	634.979	997.565	1222.27	1263.07	649.397	976.782	662.134	374.053	455.842	639.998	906.078	928.721	1915.2	3009.5	1261.61	1898.5
323	634.251	954.415	1200.33	1111.39	647.523	873.688	771.803	262.551	518.537	639.998	1049.88	1310.2	1915.2	3009.5	1234.85	1856.1	634.989	997.63	1222.31	1263.65	649.418	976.942	661.325	373.174	455.444	639.998	905.248	927.827	1915.2	3009.5	1261.75	1898.79
324	634.262	954.488	1200.38	1111.66	647.546	873.849	771.285	260.676	518.299	639.998	1049.58	1310.18	1915.2	3009.5	1234.93	1856.26	635	997.695	1222.35	1264.22	649.439	977.099	660.519	372.299	455.048	639.998	904.422	926.937	1915.2	3009.5	1261.89	1899.08
325	634.274	954.561	1200.42	1111.93	647.57	874.01	770.768	258.797	518.062	639.998	1049.28	1310.16	1915.2	3009.5	1235.01	1856.41	635.01	997.76	1222.39	1264.78	649.461	977.254	659.714	371.428	454.653	639.998	903.598	926.051	1915.2	3009.5	1262.02	1899.36
326	634.285	954.634	1200.47	1112.21	647.593	874.172	770.252	256.916	517.824	639.998	1048.98	1310.14	1915.2	3009.5	1235.09	1856.57	635.02	997.824	1222.43	1265.33	649.482	977.408	658.913	370.561	454.258	639.998	902.776	925.169	1915.2	3009.5	1262.16	1899.65
327	634.296	954.707	1200.51	1112.48	647.617	874.333	769.737	255.032	517.587	639.998	1048.69	1310.12	1915.2	3009.5	1235.17	1856.73	635.03	997.888	1222.47	1265.88	649.503	977.559	658.114	369.697	453.865	639.998	901.957	924.292	1915.2	3009.5	1262.29	1899.93
328	634.308	954.781	1200.56	1112.75	647.64	874.495	769.223	253.145	517.351	639.998	1048.39	1310.11	1915.2	3009.5	1235.25	1856.88	635.04	997.951	1222.51	1266.42	649.524	977.708	657.318	368.838	453.473	639.998	901.141	923.419	1915.2	3009.5	1262.43	1900.21
329	634.319	954.854	1200.6	1113.02	647.664	874.657	768.709	251.256	517.114	639.998	1048.09	1310.09	1915.2	3009.5	1235.33	1857.04	635.05	998.014	1222.55	1266.95	649.545	977.856	656.524	367.983	453.082	639.998	900.327	922.551	1915.2	3009.5	1262.56	1900.5
330	634.33	954.927	1200.65	1113.3	647.687	874.818	768.195	249.363	516.878	639.998	1047.8	1310.07	1915.2	3009.5	1235.41	1857.2	635.06	998.077	1222.59	1267.47	649.566	978.001	655.733	367.132	452.693	639.998	899.516	921.687	1915.2	3009.5	1262.69	1900.78
331	634.342	955.001	1200.69	1113.57	647.711	874.981	767.683	247.468	516.643	639.998	1047.5	1310.05	1915.2	3009.5	1235.49	1857.35	635.07	998.139	1222.62	1267.98	649.587	978.145	654.944	366.284	452.304	639.998	898.708	920.827	1915.2	3009.5	1262.83	1901.07
332	634.353	955.074	1200.74	1113.84	647.734	875.143	767.171	245.57	516.407	639.998	1047.21	1310.03	1915.2	3009.5	1235.58	1857.51	635.08	998.201	1222.66	1268.48	649.608	978.287	654.158	365.441	451.917	639.998	897.903	919.972	1915.2	3009.5	1262.96	1901.35
333	634.365	955.148	1200.78	1114.12	647.758	875.305	766.66	243.668	516.172	639.998	1046.91	1310.02	1915.2	3009.5	1235.66	1857.67	635.09	998.262	1222.7	1268.97	649.629	978.427	653.375	364.603	451.53	639.998	897.1	919.121	1915.2	3009.5	1263.09	1901.63
334	634.376	955.222	1200.83	1114.39	647.781	875.468	766.15	241.764	515.938	639.998	1046.62	1310	1915.2	3009.5	1235.74	1857.83	635.1	998.324	1222.74	1269.45	649.65	978.565	652.595	363.768	451.145	639.998	896.3	918.275	1915.2	3009.5	1263.22	1901.92
335	634.387	955.295	1200.87	1114.67	647.805	875.631	765.641	239.857	515.704	639.998	1046.33	1309.98	1915.2	3009.5	1235.82	1857.98	635.109	998.384	1222.78	1269.93	649.671	978.702	651.817	362.937	450.761	639.998	895.504	917.433	1915.2	3009.5	1263.35	1902.2
336	634.399	955.369	1200.92	1114.94	647.828	875.794	765.132	237.948	515.47	639.998	1046.03	1309.96	1915.2	3009.5	1235.9	1858.14	635.119	998.445	1222.81	1270.39	649.691	978.837	651.042	362.111	450.379	639.998	894.71	916.596	1915.2	3009.5	1263.48	1902.48
337	634.41	955.443	1200.96	1115.22	647.852	875.957	764.624	236.035	515.236	639.998	1045.74	1309.95	1915.2	3009.5	1235.98	1858.3	635.129	998.505	1222.85	1270.85	649.712	978.971	650.27	361.288	449.997	639.998	893.919	915.763	1915.2	3009.5	1263.61	1902.76
338	634.422	955.517	1201.01	1115.49	647.876	876.12	764.116	234.119	515.003	639.998	1045.45	1309.93	1915.2	3009.5	1236.06	1858.46	635.139	998.565	1222.89	1271.29	649.733	979.103	649.5	360.47	449.617	639.998	893.131	914.935	1915.2	3009.5	1263.74	1903.05
339	634.433	955.591	1201.06	1115.77	647.899	876.284	763.61	232.2	514.77	639.998	1045.16	1309.91	1915.2	3009.5	1236.15	1858.61	635.149	998.624	1222.93	1271.73	649.754	979.234	648.733	359.656	449.237	639.998	892.346	914.111	1915.2	3009.5	1263.87	1903.33
340	634.445	955.665	1201.1	1116.04	647.923	876.447	763.104	230.279	514.538	639.998	1044.87	1309.89	1915.2	3009.5	1236.23	1858.77	635.159	998.683	1222.96	1272.16	649.774	979.363	647.969	358.846	448.859	639.998	891.564	913.291	1915.2	3009.5	1264	1903.61
341	634.456	955.739	1201.15	1116.32	647.947	876.611	762.599	228.354	514.305	639.998	1044.58	1309.88	1915.2	3009.5	1236.31	1858.93	635.169	998.742	1223	1272.57	649.795	979.491	647.208	358.04	448.482	639.998	890.785	912.476	1915.2	3009.5	1264.13	1903.89
342	634.468	955.813	1201.19	1116.6	647.97	876.775	762.094	226.426	514.074	639.998	1044.29	1309.86	1915.2	3009.5	1236.39	1859.09	635.179	998.801	1223.04	1272.98	649.816	979.617	646.449	357.239	448.106	639.998	890.009	911.665	1915.2	3009.5	1264.26	1904.17
343	634.479	955.887	1201.24	1116.88	647.994	876.939	761.591	224.496	513.842	639.998	1044	1309.84	1915.2	3009.5	1236.47	1859.25	635.188	998.859	1223.07	1273.38	649.836	979.742	645.693	356.441	447.732	639.998	889.235	910.858	1915.2	3009.5	1264.38	1904.45
344	634.49	955.961	1201.28	1117.15	648.018	877.104	761.088	222.562	513.611	639.998	1043.71	1309.82	1915.2	3009.5	1236.55	1859.41	635.198	998.917	1223.11	1273.77	649.857	979.866	644.939	355.647	447.358	639.998	888.465	910.056	1915.2	3009.5	1264.51	1904.74
345	634.502	956.036	1201.33	1117.43	648.042	877.268	760.586	220.625	513.38	639.998	1043.42	1309.81	1915.2	3009.5	1236.64	1859.56	635.208	998.974	1223.15	1274.15	649.877	979.988	644.189	354.857	446.986	639.998	887.697	909.258	1915.2	3009.5	1264.63	1905.02
346	634.513	956.11	1201.37	1117.71	648.065	877.433	760.084	218.686	513.15	639.998	1043.13	1309.79	1915.2	3009.5	1236.72	1859.72	635.218	999.032	1223.19	1274.52	649.898	980.109	643.44	354.071	446.614	639.998	886.933	908.463	1915.2	3009.5	1264.76	1905.3
347	634.525	956.185	1201.42	1117.99	648.089	877.598	759.584	216.743	512.92	639.998	1042.84	1309.77	1915.2	3009.5	1236.8	1859.88	635.228	999.089	1223.22	1274.89	649.919	980.229	642.695	353.289	446.244	639.998	886.171	907.673	1915.2	3009.5	1264.88	1905.58
348	634.536	956.259	1201.47	1118.27	648.113	877.763	759.084	214.797	512.69	639.998	1042.55	1309.75	1915.2	3009.5	1236.88	1860.04	635.237	999.145	1223.26	1275.24	649.939	980.347	641.951	352.51	445.875	639.998	885.411	906.887	1915.2	3009.5	1265.01	1905.86
349	634.548	956.334	1201.51	1118.55	648.137	877.928	758.584	212.849	512.46	639.998	1042.27	1309.74	1915.2	3009.5	1236.96	1860.2	635.247	999.202	1223.29	1275.59	649.959	980.465	641.211	351.735	445.507	639.998	884.655	906.105	1915.2	3009.5	1265.13	1906.14
350	634.56	956.408	1201.56	1118.83	648.16	878.094	758.086	210.897	512.231	639.998	1041.98	1309.72	1915.2	3009.5	1237.05	1860.36	635.257	999.258	1223.33	1275.93	649.98	980.581	640.473	350.964	445.14	639.998	883.901	905.327	1915.2	3009.5	1265.26	1906.41
351	634.571	956.483	1201.6	1119.11	648.184	878.259	757.588	208.942	512.003	639.998	1041.69	1309.7	1915.2	3009.5	1237.13	1860.52	635.266	999.313	1223.37	1276.26	650	980.696	639.737	350.197	444.774	639.998	883.15	904.553	1915.2	3009.5	1265.38	1906.69
352	634.583	956.558	1201.65	1119.39	648.208	878.425	757.092	206.984	511.774	639.998	1041.41	1309.68	1915.2	3009.5	1237.21	1860.68	635.276	999.369	1223.4	1276.58	650.021	980.81	639.003	349.433	444.409	639.998	882.401	903.782	1915.2	3009.5	1265.5	1906.97
353	634.594	956.633	1201.7	1119.67	648.232	878.591	756.595	205.022	511.546	639.998	1041.12	1309.67	1915.2	3009.5	1237.29	1860.84	635.286	999.424	1223.44	1276.9	650.041	980.923	638.272	348.672	444.045	639.998	881.655	903.015	1915.2	3009.5	1265.62	1907.25
354	634.606	956.708	1201.74	1119.95	648.256	878.758	756.1	203.058	511.319	639.998	1040.84	1309.65	1915.2	3009.5	1237.38	1861	635.295	999.479	1223.48	1277.21	650.061	981.034	637.544	347.915	443.682	639.998	880.911	902.252	1915.2	3009.5	1265.74	1907.53
355	634.617	956.783	1201.79	1120.23	648.28	878.924	755.606	201.091	511.091	639.998	1040.55	1309.63	1915.2	3009.5	1237.46	1861.16	635.305	999.534	1223.51	1277.51	650.081	981.145	636.817	347.161	443.32	639.998	880.17	901.492	1915.2	3009.5	1265.86	1907.81
356	634.629	956.858	1201.83	1120.52	648.304	879.091	755.112	199.12	510.865	639.998	1040.27	1309.62	1915.2	3009.5	1237.54	1861.32	635.315	999.588	1223.55	1277.81	650.102	981.255	636.093	346.41	442.959	639.998	879.431	900.736	1915.2	3009.5	1265.98	1908.08
357	634.64	956.933	1201.88	1120.8	648.328	879.258	754.619	197.146	510.638	639.998	1039.99	1309.6	1915.2	3009.5	1237.62	1861.48	635.324	999.642	1223.58	1278.1	650.122	981.363	635.371	345.663	442.599	639.998	878.694	899.983	1915.2	3009.5	1266.1	1908.36
358	634.652	957.008	1201.93	1121.08	648.352	879.425	754.127	195.169	510.412	639.998	1039.7	1309.58	1915.2	3009.5	1237.71	1861.64	635.334	999.696	1223.62	1278.38	650.142	981.471	634.651	344.919	442.24	639.998	877.96	899.234	1915.2	3009.5	1266.22	1908.64
359	634.664	957.083	1201.97	1121.37	648.376	879.592	753.635	193.189	510.186	639.998	1039.42	1309.56	1915.2	3009.5	1237.79	1861.8	635.344	999.75	1223.65	1278.66	650.162	981.577	633.934	344.178	441.882	639.998	877.227	898.487	1915.2	3009.5	1266.34	1908.91
360	634.675	957.159	1202.02	1121.65	648.4	879.76	753.145	191.205	509.96	639.998	1039.14	1309.55	1915.2	3009.5	1237.87	1861.96	635.353	999.803	1223.69	1278.93	650.182	981.683	633.218	343.44	441.525	639.998	876.497	897.745	1915.2	3009.5	1266.46	1909.19
361	634.687	957.234	1202.07	1121.93	648.424	879.927	752.655	189.218	509.735	639.998	1038.86	1309.53	1915.2	3009.5	1237.96	1862.12	635.363	999.856	1223.72	1279.19	650.202	981.787	632.505	342.705	441.169	639.998	875.77	897.005	1915.2	3009.5	1266.58	1909.47
362	634.699	957.31	1202.11	1122.22	648.448	880.095	752.166	187.228	509.51	639.998	1038.58	1309.51	1915.2	3009.5	1238.04	1862.28	635.372	999.909	1223.76	1279.45	650.222	981.891	631.794	341.973	440.814	639.998	875.044	896.268	1915.2	3009.5	1266.69	1909.74
363	634.71	957.385	1202.16	1122.5	648.472	880.264	751.678	185.235	509.286	639.998	1038.29	1309.5	1915.2	3009.5	1238.12	1862.44	635.382	999.961	1223.79	1279.71	650.242	981.994	631.085	341.244	440.459	639.998	874.32	895.535	1915.2	3009.5	1266.81	1910.02
364	634.722	957.461	1202.21	1122.79	648.496	880.432	751.19	183.238	509.062	639.998	1038.01	1309.48	1915.2	3009.5	1238.21	1862.6	635.391	1000.01	1223.83	1279.96	650.262	982.095	630.377	340.517	440.106	639.998	873.599	894.805	1915.2	3009.5	1266.93	1910.29
365	634.733	957.536	1202.25	1123.08	648.52	880.601	750.704	181.238	508.838	639.998	1037.73	1309.46	1915.2	3009.5	1238.29	1862.76	635.401	1000.07	1223.86	1280.2	650.282	982.196	629.672	339.794	439.753	639.998	872.879	894.077	1915.2	3009.5	1267.04	1910.57
366	634.745	957.612	1202.3	1123.36	648.544	880.769	750.218	179.235	508.615	639.998	1037.46	1309.45	1915.2	3009.5	1238.37	1862.92	635.411	1000.12	1223.9	1280.44	650.302	982.296	628.969	339.073	439.401	639.998	872.162	893.353	1915.2	3009.5	1267.16	1910.84
367	634.757	957.688	1202.34	1123.65	648.568	880.938	749.733	177.228	508.392	639.998	1037.18	1309.43	1915.2	3009.5	1238.46	1863.08	635.42	1000.17	1223.93	1280.67	650.322	982.396	628.267	338.355	439.05	639.998	871.446	892.631	1915.2	3009.5	1267.27	1911.12
368	634.768	957.764	1202.39	1123.94	648.592	881.108	749.249	175.217	508.169	639.998	1036.9	1309.41	1915.2	3009.5	1238.54	1863.25	635.43	1000.22	1223.97	1280.91	650.342	982.494	627.568	337.639	438.7	639.998	870.732	891.913	1915.2	3009.5	1267.38	1911.39
369	634.78	957.84	1202.44	1124.23	648.616	881.277	748.766	173.203	507.947	639.998	1036.62	1309.4	1915.2	3009.5	1238.62	1863.41	635.439	1000.27	1224	1281.13	650.362	982.591	626.87	336.927	438.351	639.998	870.02	891.197	1915.2	3009.5	1267.5	1911.67
370	634.792	957.916	1202.48	1124.52	648.641	881.447	748.284	171.186	507.725	639.998	1036.34	1309.38	1915.2	3009.5	1238.71	1863.57	635.448	1000.32	1224.04	1281.35	650.382	982.688	626.174	336.216	438.003	639.998	869.31	890.484	1915.2	3009.5	1267.61	1911.94
371	634.804	957.992	1202.53	1124.8	648.665	881.617	747.803	169.164	507.503	639.998	1036.07	1309.36	1915.2	3009.5	1238.79	1863.73	635.458	1000.37	1224.07	1281.57	650.402	982.784	625.48	335.509	437.655	639.998	868.602	889.773	1915.2	3009.5	1267.72	1912.21
372	634.815	958.068	1202.58	1125.09	648.689	881.787	747.322	167.14	507.282	639.998	1035.79	1309.35	1915.2	3009.5	1238.87	1863.89	635.467	1000.42	1224.1	1281.79	650.421	982.879	624.788	334.803	437.308	639.998	867.896	889.066	1915.2	3009.5	1267.83	1912.48
373	634.827	958.145	1202.62	1125.38	648.713	881.958	746.843	165.111	507.062	639.998	1035.52	1309.33	1915.2	3009.5	1238.96	1864.06	635.477	1000.47	1224.14	1282	650.441	982.973	624.098	334.101	436.962	639.998	867.191	888.361	1915.2	3009.5	1267.94	1912.76
374	634.839	958.221	1202.67	1125.67	648.737	882.128	746.364	163.079	506.841	639.998	1035.24	1309.31	1915.2	3009.5	1239.04	1864.22	635.486	1000.52	1224.17	1282.2	650.461	983.067	623.409	333.4	436.617	639.998	866.488	887.659	1915.2	3009.5	1268.05	1913.03
375	634.851	958.298	1202.72	1125.97	648.762	882.299	745.886	161.044	506.621	639.998	1034.97	1309.3	1915.2	3009.5	1239.13	1864.38	635.496	1000.57	1224.21	1282.4	650.481	983.16	622.722	332.702	436.273	639.998	865.787	886.959	1915.2	3009.5	1268.16	1913.3
376	634.862	958.374	1202.77	1126.26	648.786	882.471	745.409	159.005	506.402	639.998	1034.69	1309.28	1915.2	3009.5	1239.21	1864.54	635.505	1000.62	1224.24	1282.6	650.5	983.252	622.037	332.007	435.929	639.998	865.088	886.262	1915.2	3009.5	1268.27	1913.57
377	634.874	958.451	1202.81	1126.55	648.81	882.642	744.933	156.962	506.182	639.998	1034.42	1309.26	1915.2	3009.5	1239.29	1864.71	635.514	1000.67	1224.27	1282.8	650.52	983.343	621.354	331.314	435.586	639.998	864.39	885.567	1915.2	3009.5	1268.38	1913.84
378	634.886	958.527	1202.86	1126.84	648.835	882.814	744.458	154.915	505.964	639.998	1034.15	1309.25	1915.2	3009.5	1239.38	1864.87	635.524	1000.72	1224.31	1282.99	650.54	983.434	620.672	330.623	435.244	639.998	863.694	884.875	1915.2	3009.5	1268.49	1914.11
379	634.898	958.604	1202.91	1127.14	648.859	882.986	743.984	152.865	505.745	639.998	1033.87	1309.23	1915.2	3009.5	1239.46	1865.03	635.533	1000.77	1224.34	1283.18	650.559	983.524	619.992	329.934	434.903	639.998	862.999	884.185	1915.2	3009.5	1268.6	1914.38
380	634.909	958.681	1202.95	1127.43	648.883	883.158	743.51	150.811	505.527	639.998	1033.6	1309.21	1915.2	3009.5	1239.55	1865.19	635.543	1000.82	1224.37	1283.37	650.579	983.613	619.314	329.248	434.562	639.998	862.306	883.498	1915.2	3009.5	1268.71	1914.65
381	634.921	958.758	1203	1127.72	648.908	883.331	743.038	148.753	505.309	639.998	1033.33	1309.2	1915.2	3009.5	1239.63	1865.36	635.552	1000.87	1224.41	1283.55	650.598	983.702	618.637	328.564	434.223	639.998	861.615	882.813	1915.2	3009.5	1268.81	1914.92
382	634.933	958.835	1203.05	1128.02	648.932	883.504	742.566	146.692	505.092	639.998	1033.06	1309.18	1915.2	3009.5	1239.72	1865.52	635.561	1000.92	1224.44	1283.73	650.618	983.79	617.962	327.882	433.884	639.998	860.925	882.131	1915.2	3009.5	1268.92	1915.19
383	634.945	958.912	1203.1	1128.31	648.957	883.677	742.096	144.626	504.875	639.998	1032.79	1309.16	1915.2	3009.5	1239.8	1865.69	635.57	1000.96	1224.47	1283.91	650.637	983.877	617.289	327.202	433.545	639.998	860.237	881.451	1915.2	3009.5	1269.02	1915.46
384	634.957	958.99	1203.14	1128.61	648.981	883.85	741.626	142.557	504.658	639.998	1032.52	1309.15	1915.2	3009.5	1239.89	1865.85	635.58	1001.01	1224.51	1284.09	650.657	983.963	616.617	326.525	433.208	639.998	859.55	880.773	1915.2	3009.5	1269.13	1915.73
385	634.969	959.067	1203.19	1128.91	649.006	884.024	741.157	140.484	504.442	639.998	1032.25	1309.13	1915.2	3009.5	1239.97	1866.01	635.589	1001.06	1224.54	1284.26	650.676	984.049	615.947	325.85	432.871	639.998	858.865	880.097	1915.2	3009.5	1269.23	1916
386	634.98	959.144	1203.24	1129.2	649.03	884.198	740.689	138.406	504.226	639.998	1031.98	1309.11	1915.2	3009.5	1240.06	1866.18	635.598	1001.11	1224.57	1284.43	650.696	984.135	615.278	325.176	432.535	639.998	858.182	879.424	1915.2	3009.5	1269.34	1916.27
387	634.992	959.222	1203.28	1129.5	649.055	884.372	740.222	136.325	504.01	639.998	1031.71	1309.1	1915.2	3009.5	1240.14	1866.34	635.608	1001.15	1224.61	1284.6	650.715	984.219	614.611	324.505	432.199	639.998	857.5	878.753	1915.2	3009.5	1269.44	1916.53
388	635.004	959.299	1203.33	1129.8	649.079	884.547	739.756	134.24	503.795	639.998	1031.45	1309.08	1915.2	3009.5	1240.23	1866.51	635.617	1001.2	1224.64	1284.76	650.734	984.303	613.945	323.836	431.864	639.998	856.82	878.085	1915.2	3009.5	1269.54	1916.8
389	635.016	959.377	1203.38	1130.1	649.104	884.721	739.291	132.15	503.58	639.998	1031.18	1309.07	1915.2	3009.5	1240.31	1866.67	635.626	1001.25	1224.67	1284.93	650.754	984.387	613.281	323.169	431.53	639.998	856.141	877.418	1915.2	3009.5	1269.65	1917.07
390	635.028	959.455	1203.43	1130.4	649.128	884.897	738.827	130.057	503.366	639.998	1030.91	1309.05	1915.2	3009.5	1240.4	1866.84	635.635	1001.29	1224.7	1285.09	650.773	984.47	612.619	322.505	431.197	639.998	855.463	876.754	1915.2	3009.5	1269.75	1917.33
391	635.04	959.533	1203.48	1130.7	649.153	885.072	738.364	127.959	503.152	639.998	1030.65	1309.03	1915.2	3009.5	1240.48	1867	635.645	1001.34	1224.74	1285.25	650.792	984.552	611.958	321.842	430.865	639.998	854.787	876.092	1915.2	3009.5	1269.85	1917.6
392	635.052	959.611	1203.52	1131	649.178	885.248	737.902	125.857	502.939	639.998	1030.38	1309.02	1915.2	3009.5	1240.57	1867.17	635.654	1001.39	1224.77	1285.4	650.812	984.634	611.299	321.181	430.533	639.998	854.112	875.432	1915.2	3009.5	1269.95	1917.86
393	635.064	959.689	1203.57	1131.3	649.202	885.424	737.441	123.751	502.725	639.998	1030.11	1309	1915.2	3009.5	1240.65	1867.33	635.663	1001.43	1224.8	1285.56	650.831	984.715	610.641	320.522	430.201	639.998	853.439	874.775	1915.2	3009.5	1270.05	1918.13
394	635.076	959.767	1203.62	1131.61	649.227	885.6	736.981	121.641	502.513	639.998	1029.85	1308.98	1915.2	3009.5	1240.74	1867.5	635.672	1001.48	1224.83	1285.71	650.85	984.795	609.985	319.865	429.871	639.998	852.767	874.119	1915.2	3009.5	1270.15	1918.39
395	635.088	959.845	1203.67	1131.91	649.252	885.777	736.522	119.526	502.3	639.998	1029.59	1308.97	1915.2	3009.5	1240.82	1867.66	635.681	1001.52	1224.87	1285.86	650.869	984.875	609.33	319.211	429.541	639.998	852.097	873.466	1915.2	3009.5	1270.25	1918.66
396	635.1	959.924	1203.71	1132.21	649.276	885.954	736.063	117.407	502.088	639.998	1029.32	1308.95	1915.2	3009.5	1240.91	1867.83	635.691	1001.57	1224.9	1286.01	650.888	984.955	608.677	318.558	429.212	639.998	851.428	872.814	1915.2	3009.5	1270.35	1918.92
397	635.112	960.002	1203.76	1132.52	649.301	886.132	735.606	115.283	501.877	639.998	1029.06	1308.94	1915.2	3009.5	1241	1867.99	635.7	1001.62	1224.93	1286.15	650.908	985.034	608.025	317.907	428.883	639.998	850.761	872.165	1915.2	3009.5	1270.45	1919.18
398	635.123	960.081	1203.81	1132.82	649.326	886.31	735.151	113.155	501.666	639.998	1028.8	1308.92	1915.2	3009.5	1241.08	1868.16	635.709	1001.66	1224.96	1286.3	650.927	985.112	607.375	317.258	428.555	639.998	850.095	871.518	1915.2	3009.5	1270.54	1919.45
399	635.135	960.159	1203.86	1133.13	649.351	886.488	734.696	111.022	501.455	639.998	1028.54	1308.9	1915.2	3009.5	1241.17	1868.33	635.718	1001.71	1224.99	1286.44	650.946	985.19	606.726	316.611	428.228	639.998	849.43	870.873	1915.2	3009.5	1270.64	1919.71
400	635.148	960.238	1203.91	1133.44	649.375	886.666	734.242	108.884	501.244	639.998	1028.28	1308.89	1915.2	3009.5	1241.25	1868.49	635.727	1001.75	1225.03	1286.58	650.965	985.267	606.078	315.966	427.902	639.998	848.767	870.23	1915.2	3009.5	1270.74	1919.97
401	635.16	960.317	1203.95	1133.75	649.4	886.845	733.789	106.742	501.035	639.998	1028.02	1308.87	1915.2	3009.5	1241.34	1868.66	635.736	1001.79	1225.06	1286.72	650.984	985.344	605.432	315.323	427.576	639.998	848.105	869.589	1915.2	3009.5	1270.83	1920.23
402	635.172	960.396	1204	1134.05	649.425	887.024	733.338	104.595	500.825	639.998	1027.76	1308.86	1915.2	3009.5	1241.43	1868.83	635.745	1001.84	1225.09	1286.86	651.003	985.421	604.788	314.682	427.251	639.998	847.445	868.951	1915.2	3009.5	1270.93	1920.49
403	635.184	960.475	1204.05	1134.36	649.45	887.204	732.887	102.443	500.616	639.998	1027.5	1308.84	1915.2	3009.5	1241.51	1868.99	635.754	1001.88	1225.12	1286.99	651.022	985.497	604.145	314.042	426.926	639.998	846.786	868.314	1915.2	3009.5	1271.02	1920.75
404	635.196	960.555	1204.1	1134.67	649.475	887.384	732.438	100.286	500.407	639.998	1027.24	1308.82	1915.2	3009.5	1241.6	1869.16	635.764	1001.93	1225.15	1287.13	651.041	985.572	603.503	313.405	426.602	639.998	846.128	867.679	1915.2	3009.5	1271.12	1921.01
405	635.208	960.634	1204.15	1134.99	649.5	887.564	731.99	98.1245	500.199	639.998	1026.98	1308.81	1915.2	3009.5	1241.69	1869.33	635.773	1001.97	1225.18	1287.26	651.06	985.647	602.863	312.769	426.279	639.998	845.472	867.046	1915.2	3009.5	1271.21	1921.27
406	635.22	960.713	1204.2	1135.3	649.525	887.745	731.543	95.9576	499.991	639.998	1026.72	1308.79	1915.2	3009.5	1241.77	1869.5	635.782	1002.02	1225.22	1287.39	651.079	985.721	602.224	312.135	425.957	639.998	844.817	866.415	1915.2	3009.5	1271.3	1921.53
407	635.232	960.793	1204.24	1135.61	649.55	887.927	731.097	93.7855	499.784	639.998	1026.47	1308.78	1915.2	3009.5	1241.86	1869.66	635.791	1002.06	1225.25	1287.52	651.098	985.795	601.587	311.503	425.635	639.998	844.163	865.786	1915.2	3009.5	1271.4	1921.79
408	635.244	960.873	1204.29	1135.92	649.575	888.108	730.652	91.6081	499.577	639.998	1026.21	1308.76	1915.2	3009.5	1241.95	1869.83	635.8	1002.1	1225.28	1287.65	651.117	985.869	600.951	310.873	425.313	639.998	843.511	865.159	1915.2	3009.5	1271.49	1922.05
409	635.256	960.953	1204.34	1136.24	649.6	888.29	730.209	89.4254	499.371	639.998	1025.96	1308.75	1915.2	3009.5	1242.03	1870	635.809	1002.15	1225.31	1287.78	651.135	985.942	600.316	310.245	424.993	639.998	842.86	864.534	1915.2	3009.5	1271.58	1922.31
410	635.268	961.033	1204.39	1136.56	649.625	888.473	729.767	87.2371	499.165	639.998	1025.7	1308.73	1915.2	3009.5	1242.12	1870.17	635.818	1002.19	1225.34	1287.9	651.154	986.014	599.683	309.618	424.673	639.998	842.211	863.911	1915.2	3009.5	1271.67	1922.56
411	635.28	961.113	1204.44	1136.87	649.65	888.656	729.326	85.0432	498.96	639.998	1025.45	1308.71	1915.2	3009.5	1242.21	1870.34	635.827	1002.23	1225.37	1288.02	651.173	986.086	599.051	308.993	424.353	639.998	841.562	863.29	1915.2	3009.5	1271.76	1922.82
412	635.293	961.193	1204.49	1137.19	649.675	888.84	728.887	82.8438	498.755	639.998	1025.2	1308.7	1915.2	3009.5	1242.3	1870.51	635.836	1002.27	1225.4	1288.15	651.192	986.158	598.421	308.37	424.035	639.998	840.916	862.671	1915.2	3009.5	1271.86	1923.08
413	635.305	961.273	1204.54	1137.51	649.701	889.023	728.449	80.6386	498.55	639.998	1024.94	1308.68	1915.2	3009.5	1242.38	1870.68	635.845	1002.32	1225.43	1288.27	651.211	986.229	597.792	307.749	423.717	639.998	840.27	862.053	1915.2	3009.5	1271.95	1923.33
414	635.317	961.354	1204.59	1137.83	649.726	889.208	728.012	78.4276	498.346	639.998	1024.69	1308.67	1915.2	3009.5	1242.47	1870.85	635.854	1002.36	1225.46	1288.39	651.229	986.3	597.164	307.13	423.399	639.998	839.626	861.438	1915.2	3009.5	1272.03	1923.59
415	635.329	961.435	1204.64	1138.15	649.751	889.393	727.577	76.2107	498.143	639.998	1024.44	1308.65	1915.2	3009.5	1242.56	1871.02	635.863	1002.4	1225.5	1288.51	651.248	986.371	596.538	306.512	423.082	639.998	838.983	860.824	1915.2	3009.5	1272.12	1923.84
416	635.341	961.515	1204.68	1138.47	649.776	889.578	727.143	73.9879	497.94	639.998	1024.19	1308.64	1915.2	3009.5	1242.65	1871.19	635.872	1002.44	1225.53	1288.63	651.267	986.441	595.913	305.896	422.766	639.998	838.342	860.213	1915.2	3009.5	1272.21	1924.09
417	635.354	961.596	1204.73	1138.8	649.802	889.764	726.71	71.7589	497.738	639.998	1023.94	1308.62	1915.2	3009.5	1242.74	1871.36	635.881	1002.49	1225.56	1288.74	651.285	986.51	595.29	305.282	422.45	639.998	837.702	859.603	1915.2	3009.5	1272.3	1924.35
418	635.366	961.677	1204.78	1139.12	649.827	889.951	726.279	69.5234	497.536	639.998	1023.69	1308.6	1915.2	3009.5	1242.82	1871.53	635.889	1002.53	1225.59	1288.86	651.304	986.579	594.667	304.669	422.135	639.998	837.063	858.995	1915.2	3009.5	1272.39	1924.6
419	635.378	961.759	1204.83	1139.45	649.852	890.138	725.85	67.2813	497.335	639.998	1023.45	1308.59	1915.2	3009.5	1242.91	1871.7	635.898	1002.57	1225.62	1288.97	651.323	986.648	594.046	304.059	421.821	639.998	836.426	858.389	1915.2	3009.5	1272.48	1924.85
420	635.39	961.84	1204.88	1139.77	649.878	890.325	725.423	65.0323	497.135	639.998	1023.2	1308.57	1915.2	3009.5	1243	1871.87	635.907	1002.61	1225.65	1289.08	651.341	986.717	593.427	303.45	421.507	639.998	835.79	857.784	1915.2	3009.5	1272.56	1925.11
421	635.403	961.921	1204.93	1140.1	649.903	890.513	724.997	62.7761	496.935	639.998	1022.95	1308.56	1915.2	3009.5	1243.09	1872.04	635.916	1002.65	1225.68	1289.2	651.36	986.785	592.809	302.842	421.194	639.998	835.155	857.182	1915.2	3009.5	1272.65	1925.36
422	635.415	962.003	1204.98	1140.43	649.928	890.702	724.573	60.5125	496.736	639.998	1022.71	1308.54	1915.2	3009.5	1243.18	1872.21	635.925	1002.69	1225.71	1289.31	651.378	986.852	592.192	302.237	420.882	639.998	834.522	856.581	1915.2	3009.5	1272.73	1925.61
423	635.427	962.085	1205.03	1140.76	649.954	890.892	724.151	58.2413	496.537	639.998	1022.46	1308.53	1915.2	3009.5	1243.27	1872.38	635.934	1002.74	1225.74	1289.42	651.397	986.919	591.576	301.633	420.57	639.998	833.89	855.982	1915.2	3009.5	1272.82	1925.86
424	635.44	962.167	1205.08	1141.09	649.979	891.082	723.731	55.9623	496.34	639.998	1022.22	1308.51	1915.2	3009.5	1243.35	1872.55	635.943	1002.78	1225.77	1289.53	651.415	986.986	590.962	301.031	420.258	639.998	833.259	855.385	1915.2	3009.5	1272.9	1926.11
425	635.452	962.249	1205.13	1141.43	650.005	891.272	723.313	53.6754	496.143	639.998	1021.98	1308.5	1915.2	3009.5	1243.44	1872.73	635.952	1002.82	1225.8	1289.63	651.434	987.053	590.349	300.43	419.948	639.998	832.63	854.79	1915.2	3009.5	1272.99	1926.36
426	635.464	962.331	1205.18	1141.76	650.03	891.464	722.897	51.3805	495.947	639.998	1021.74	1308.48	1915.2	3009.5	1243.53	1872.9	635.96	1002.86	1225.83	1289.74	651.452	987.119	589.738	299.831	419.638	639.998	832.002	854.197	1915.2	3009.5	1273.07	1926.6
427	635.477	962.414	1205.23	1142.1	650.056	891.656	722.483	49.0772	495.752	639.998	1021.5	1308.46	1915.2	3009.5	1243.62	1873.07	635.969	1002.9	1225.86	1289.85	651.471	987.184	589.128	299.234	419.328	639.998	831.375	853.605	1915.2	3009.5	1273.16	1926.85
428	635.489	962.497	1205.28	1142.44	650.082	891.848	722.072	46.7654	495.557	639.998	1021.26	1308.45	1915.2	3009.5	1243.71	1873.25	635.978	1002.94	1225.89	1289.95	651.489	987.25	588.519	298.638	419.019	639.998	830.749	853.015	1915.2	3009.5	1273.24	1927.1
429	635.502	962.579	1205.33	1142.78	650.107	892.042	721.662	44.4445	495.364	639.998	1021.03	1308.43	1915.2	3009.5	1243.8	1873.42	635.987	1002.98	1225.92	1290.05	651.507	987.315	587.911	298.044	418.711	639.998	830.125	852.427	1915.2	3009.5	1273.32	1927.34
430	635.514	962.663	1205.38	1143.12	650.133	892.236	721.255	42.1143	495.171	639.998	1020.79	1308.42	1915.2	3009.5	1243.89	1873.59	635.996	1003.02	1225.95	1290.16	651.526	987.379	587.305	297.452	418.403	639.998	829.502	851.84	1915.2	3009.5	1273.4	1927.59
431	635.526	962.746	1205.43	1143.47	650.159	892.432	720.85	39.7747	494.979	639.998	1020.56	1308.4	1915.2	3009.5	1243.98	1873.77	636.005	1003.06	1225.98	1290.26	651.544	987.444	586.7	296.861	418.096	639.998	828.881	851.256	1915.2	3009.5	1273.49	1927.83
432	635.539	962.829	1205.48	1143.81	650.184	892.628	720.447	37.4253	494.788	639.998	1020.32	1308.39	1915.2	3009.5	1244.07	1873.94	636.013	1003.1	1226.01	1290.36	651.562	987.508	586.096	296.272	417.79	639.998	828.26	850.673	1915.2	3009.5	1273.57	1928.08
433	635.551	962.913	1205.53	1144.16	650.21	892.825	720.047	35.0654	494.597	639.998	1020.09	1308.37	1915.2	3009.5	1244.16	1874.12	636.022	1003.14	1226.04	1290.46	651.581	987.571	585.494	295.685	417.484	639.998	827.641	850.091	1915.2	3009.5	1273.65	1928.32
434	635.564	962.997	1205.58	1144.51	650.236	893.024	719.649	32.6943	494.408	639.998	1019.86	1308.36	1915.2	3009.5	1244.25	1874.29	636.031	1003.18	1226.07	1290.56	651.599	987.634	584.893	295.099	417.178	639.998	827.023	849.512	1915.2	3009.5	1273.73	1928.57
435	635.576	963.081	1205.63	1144.87	650.262	893.223	719.254	30.311	494.219	639.998	1019.63	1308.34	1915.2	3009.5	1244.34	1874.47	636.04	1003.22	1226.1	1290.66	651.617	987.697	584.293	294.515	416.873	639.998	826.407	848.934	1915.2	3009.5	1273.81	1928.81
436	635.589	963.166	1205.68	1145.22	650.288	893.424	718.862	27.9145	494.032	639.998	1019.4	1308.33	1915.2	3009.5	1244.43	1874.64	636.048	1003.26	1226.12	1290.76	651.635	987.76	583.694	293.932	416.569	639.998	825.792	848.358	1915.2	3009.5	1273.89	1929.05
437	635.601	963.251	1205.73	1145.58	650.314	893.626	718.473	25.5034	493.845	639.998	1019.17	1308.31	1915.2	3009.5	1244.52	1874.82	636.057	1003.3	1226.15	1290.85	651.653	987.822	583.097	293.351	416.266	639.998	825.178	847.783	1915.2	3009.5	1273.97	1929.29
438	635.614	963.336	1205.78	1145.95	650.34	893.83	718.088	23.0762	493.66	639.998	1018.95	1308.3	1915.2	3009.5	1244.61	1875	636.066	1003.34	1226.18	1290.95	651.672	987.884	582.501	292.772	415.963	639.998	824.565	847.211	1915.2	3009.5	1274.05	1929.53
439	635.627	963.422	1205.84	1146.32	650.366	894.035	717.707	20.6311	493.477	639.998	1018.73	1308.28	1915.2	3009.5	1244.71	1875.18	636.074	1003.37	1226.21	1291.04	651.69	987.946	581.906	292.194	415.66	639.998	823.954	846.639	1915.2	3009.5	1274.12	1929.77
440	635.639	963.508	1205.89	1146.69	650.392	894.242	717.33	18.1662	493.295	639.998	1018.51	1308.27	1915.2	3009.5	1244.8	1875.36	636.083	1003.41	1226.24	1291.14	651.708	988.007	581.312	291.617	415.358	639.998	823.343	846.07	1915.2	3009.5	1274.2	1930.01
441	635.652	963.594	1205.94	1147.06	650.418	894.452	716.959	15.6792	493.115	639.998	1018.29	1308.25	1915.2	3009.5	1244.89	1875.54	636.092	1003.45	1226.27	1291.23	651.726	988.068	580.72	291.042	415.057	639.998	822.735	845.502	1915.2	3009.5	1274.28	1930.25
442	635.665	963.681	1205.99	1147.45	650.444	894.664	716.593	13.1656	492.937	639.998	1018.08	1308.24	1915.2	3009.5	1244.98	1875.72	636.1	1003.49	1226.3	1291.33	651.744	988.129	580.129	290.469	414.756	639.998	822.127	844.936	1915.2	3009.5	1274.36	1930.48
443	635.677	963.769	1206.04	1147.84	650.471	894.879	716.233	10.6212	492.762	639.998	1017.87	1308.22	1915.2	3009.5	1245.08	1875.9	636.109	1003.53	1226.33	1291.42	651.762	988.189	579.539	289.897	414.456	639.998	821.521	844.371	1915.2	3009.5	1274.43	1930.72
444	635.69	963.858	1206.1	1148.24	650.497	895.099	715.881	8.04043	492.589	639.998	1017.66	1308.21	1915.2	3009.5	1245.17	1876.08	636.118	1003.57	1226.36	1291.51	651.78	988.249	578.95	289.327	414.156	639.998	820.915	843.809	1915.2	3009.5	1274.51	1930.96
445	635.703	963.948	1206.15	1148.65	650.524	895.324	715.539	5.41067	492.42	639.998	1017.46	1308.19	1915.2	3009.5	1245.27	1876.27	636.126	1003.61	1226.39	1291.6	651.798	988.309	578.363	288.758	413.857	639.998	820.312	843.247	1915.2	3009.5	1274.59	1931.19
446	635.716	964.041	1206.2	1149.08	650.551	895.559	715.211	2.70033	492.256	639.998	1017.27	1308.18	1915.2	3009.5	1245.36	1876.45	636.135	1003.64	1226.41	1291.69	651.816	988.369	577.777	288.191	413.559	639.998	819.709	842.688	1915.2	3009.5	1274.66	1931.43
447	635.729	964.133	1206.26	1149.51	650.578	895.793	714.881	0	492.092	639.998	1017.07	1308.16	1915.2	3009.5	1245.46	1876.64	636.144	1003.68	1226.44	1291.78	651.834	988.428	577.192	287.625	413.261	639.998	819.108	842.13	1915.2	3009.5	1274.74	1931.66
448	635.741	964.201	1206.3	1149.7	650.603	895.923	713.187	0	491.687	639.998	1016.41	1308.15	1915.2	3009.5	1245.54	1876.78	636.152	1003.72	1226.47	1291.87	651.852	988.487	576.608	287.061	412.964	639.998	818.507	841.573	1915.2	3009.5	1274.81	1931.89
449	635.753	964.269	1206.35	1149.89	650.627	896.053	711.488	0	491.286	639.998	1015.75	1308.13	1915.2	3009.5	1245.61	1876.92	636.161	1003.76	1226.5	1291.96	651.87	988.545	576.026	286.498	412.667	639.998	817.908	841.018	1915.2	3009.5	1274.89	1932.12
450	635.765	964.337	1206.39	1150.08	650.651	896.182	709.791	0	490.885	639.998	1015.09	1308.11	1915.2	3009.5	1245.69	1877.06	636.169	1003.8	1226.53	1292.04	651.888	988.604	575.444	285.937	412.37	639.998	817.311	840.465	1915.2	3009.5	1274.96	1932.36
451	635.776	964.405	1206.44	1150.27	650.675	896.312	708.096	0	490.484	639.998	1014.43	1308.1	1915.2	3009.5	1245.77	1877.2	636.178	1003.83	1226.56	1292.13	651.906	988.662	574.864	285.377	412.075	639.998	816.714	839.913	1915.2	3009.5	1275.03	1932.59
452	635.788	964.473	1206.48	1150.46	650.7	896.441	706.401	0	490.084	639.998	1013.78	1308.08	1915.2	3009.5	1245.84	1877.33	636.187	1003.87	1226.59	1292.22	651.924	988.719	574.285	284.819	411.78	639.998	816.119	839.363	1915.2	3009.5	1275.11	1932.82
453	635.8	964.541	1206.53	1150.65	650.724	896.571	704.706	0	489.684	639.998	1013.12	1308.07	1915.2	3009.5	1245.92	1877.47	636.195	1003.91	1226.61	1292.3	651.941	988.777	573.707	284.262	411.485	639.998	815.525	838.814	1915.2	3009.5	1275.18	1933.04
454	635.812	964.608	1206.57	1150.85	650.748	896.7	703.01	0	489.284	639.998	1012.46	1308.05	1915.2	3009.5	1246	1877.61	636.204	1003.94	1226.64	1292.39	651.959	988.834	573.131	283.706	411.191	639.998	814.932	838.267	1915.2	3009.5	1275.25	1933.27
455	635.823	964.676	1206.62	1151.04	650.772	896.83	701.312	0	488.884	639.998	1011.8	1308.04	1915.2	3009.5	1246.08	1877.75	636.212	1003.98	1226.67	1292.47	651.977	988.891	572.556	283.152	410.897	639.998	814.341	837.721	1915.2	3009.5	1275.32	1933.5
456	635.835	964.744	1206.66	1151.23	650.796	896.96	699.614	0	488.484	639.998	1011.15	1308.02	1915.2	3009.5	1246.15	1877.89	636.221	1004.02	1226.7	1292.55	651.995	988.948	571.981	282.6	410.604	639.998	813.75	837.177	1915.2	3009.5	1275.4	1933.72
457	635.847	964.812	1206.71	1151.42	650.821	897.09	697.914	0	488.085	639.998	1010.49	1308	1915.2	3009.5	1246.23	1878.03	636.229	1004.06	1226.73	1292.64	652.013	989.004	571.408	282.048	410.312	639.998	813.161	836.635	1915.2	3009.5	1275.47	1933.95
458	635.859	964.88	1206.75	1151.61	650.845	897.219	696.213	0	487.686	639.998	1009.83	1307.99	1915.2	3009.5	1246.31	1878.17	636.238	1004.09	1226.75	1292.72	652.03	989.06	570.836	281.499	410.02	639.998	812.573	836.094	1915.2	3009.5	1275.54	1934.17
459	635.87	964.948	1206.8	1151.8	650.869	897.349	694.51	0	487.287	639.998	1009.18	1307.97	1915.2	3009.5	1246.39	1878.3	636.246	1004.13	1226.78	1292.8	652.048	989.116	570.266	280.95	409.728	639.998	811.986	835.554	1915.2	3009.5	1275.61	1934.4
460	635.882	965.017	1206.84	1151.99	650.894	897.479	692.806	0	486.888	639.998	1008.52	1307.96	1915.2	3009.5	1246.46	1878.44	636.255	1004.16	1226.81	1292.88	652.066	989.172	569.696	280.403	409.438	639.998	811.4	835.016	1915.2	3009.5	1275.68	1934.62
461	635.894	965.085	1206.88	1152.18	650.918	897.61	691.1	0	486.49	639.998	1007.87	1307.94	1915.2	3009.5	1246.54	1878.58	636.263	1004.2	1226.84	1292.96	652.083	989.227	569.128	279.858	409.147	639.998	810.816	834.479	1915.2	3009.5	1275.75	1934.84
462	635.906	965.153	1206.93	1152.37	650.942	897.74	689.393	0	486.092	639.998	1007.21	1307.93	1915.2	3009.5	1246.62	1878.72	636.272	1004.24	1226.87	1293.04	652.101	989.282	568.56	279.313	408.857	639.998	810.233	833.944	1915.2	3009.5	1275.82	1935.06
463	635.918	965.221	1206.97	1152.56	650.967	897.87	687.685	0	485.694	639.998	1006.56	1307.91	1915.2	3009.5	1246.7	1878.86	636.28	1004.27	1226.89	1293.12	652.119	989.337	567.994	278.771	408.568	639.998	809.651	833.411	1915.2	3009.5	1275.89	1935.28
464	635.929	965.289	1207.02	1152.76	650.991	898	685.975	0	485.296	639.998	1005.9	1307.9	1915.2	3009.5	1246.77	1879	636.289	1004.31	1226.92	1293.2	652.136	989.392	567.429	278.229	408.279	639.998	809.07	832.879	1915.2	3009.5	1275.96	1935.5
465	635.941	965.358	1207.06	1152.95	651.015	898.131	684.264	0	484.898	639.998	1005.25	1307.88	1915.2	3009.5	1246.85	1879.14	636.297	1004.35	1226.95	1293.28	652.154	989.446	566.866	277.689	407.991	639.998	808.49	832.348	1915.2	3009.5	1276.03	1935.72
466	635.953	965.426	1207.11	1153.14	651.04	898.261	682.552	0	484.501	639.998	1004.6	1307.86	1915.2	3009.5	1246.93	1879.28	636.306	1004.38	1226.98	1293.36	652.171	989.5	566.303	277.15	407.703	639.998	807.911	831.819	1915.2	3009.5	1276.1	1935.93
467	635.965	965.495	1207.15	1153.33	651.064	898.392	680.838	0	484.104	639.998	1003.94	1307.85	1915.2	3009.5	1247.01	1879.42	636.314	1004.42	1227	1293.44	652.189	989.554	565.741	276.613	407.416	639.998	807.334	831.291	1915.2	3009.5	1276.16	1936.15
468	635.977	965.563	1207.2	1153.52	651.088	898.522	679.123	0	483.707	639.998	1003.29	1307.83	1915.2	3009.5	1247.08	1879.56	636.322	1004.45	1227.03	1293.51	652.206	989.608	565.181	276.077	407.129	639.998	806.758	830.764	1915.2	3009.5	1276.23	1936.36
469	635.989	965.632	1207.25	1153.71	651.113	898.653	677.407	0	483.31	639.998	1002.64	1307.82	1915.2	3009.5	1247.16	1879.7	636.331	1004.49	1227.06	1293.59	652.224	989.661	564.622	275.542	406.843	639.998	806.183	830.239	1915.2	3009.5	1276.3	1936.58
470	636	965.7	1207.29	1153.91	651.137	898.784	675.689	0	482.913	639.998	1001.98	1307.8	1915.2	3009.5	1247.24	1879.84	636.339	1004.52	1227.08	1293.67	652.241	989.715	564.063	275.008	406.558	639.998	805.609	829.716	1915.2	3009.5	1276.37	1936.79
471	636.012	965.769	1207.34	1154.1	651.162	898.914	673.97	0	482.517	639.998	1001.33	1307.79	1915.2	3009.5	1247.32	1879.97	636.348	1004.56	1227.11	1293.74	652.259	989.767	563.506	274.476	406.272	639.998	805.036	829.194	1915.2	3009.5	1276.43	1937
472	636.024	965.837	1207.38	1154.29	651.186	899.045	672.249	0	482.121	639.998	1000.68	1307.77	1915.2	3009.5	1247.4	1880.11	636.356	1004.59	1227.14	1293.82	652.276	989.82	562.95	273.945	405.988	639.998	804.464	828.673	1915.2	3009.5	1276.5	1937.21
473	636.036	965.906	1207.43	1154.48	651.211	899.176	670.528	0	481.725	639.998	1000.03	1307.76	1915.2	3009.5	1247.47	1880.25	636.364	1004.63	1227.17	1293.89	652.294	989.873	562.395	273.416	405.704	639.998	803.894	828.153	1915.2	3009.5	1276.56	1937.42
474	636.048	965.975	1207.47	1154.67	651.235	899.307	668.804	0	481.329	639.998	999.375	1307.74	1915.2	3009.5	1247.55	1880.39	636.373	1004.66	1227.19	1293.96	652.311	989.925	561.841	272.888	405.42	639.998	803.324	827.635	1915.2	3009.5	1276.63	1937.63
475	636.06	966.044	1207.52	1154.87	651.26	899.438	667.08	0	480.933	639.998	998.724	1307.73	1915.2	3009.5	1247.63	1880.53	636.381	1004.7	1227.22	1294.04	652.328	989.977	561.289	272.361	405.137	639.998	802.756	827.119	1915.2	3009.5	1276.7	1937.84
476	636.072	966.112	1207.56	1155.06	651.284	899.569	665.354	0	480.538	639.998	998.073	1307.71	1915.2	3009.5	1247.71	1880.67	636.389	1004.73	1227.25	1294.11	652.346	990.029	560.737	271.835	404.854	639.998	802.189	826.604	1915.2	3009.5	1276.76	1938.04
477	636.084	966.181	1207.61	1155.25	651.309	899.701	663.627	0	480.143	639.998	997.423	1307.69	1915.2	3009.5	1247.79	1880.81	636.398	1004.77	1227.27	1294.18	652.363	990.081	560.187	271.311	404.572	639.998	801.623	826.09	1915.2	3009.5	1276.83	1938.25
478	636.095	966.25	1207.65	1155.44	651.334	899.832	661.898	0	479.748	639.998	996.773	1307.68	1915.2	3009.5	1247.87	1880.95	636.406	1004.8	1227.3	1294.26	652.38	990.132	559.637	270.788	404.291	639.998	801.058	825.577	1915.2	3009.5	1276.89	1938.45
479	636.107	966.319	1207.7	1155.64	651.358	899.963	660.168	0	479.353	639.998	996.123	1307.66	1915.2	3009.5	1247.94	1881.09	636.414	1004.84	1227.33	1294.33	652.398	990.183	559.089	270.266	404.009	639.998	800.494	825.066	1915.2	3009.5	1276.95	1938.66
480	636.119	966.388	1207.74	1155.83	651.383	900.095	658.436	0	478.958	639.998	995.474	1307.65	1915.2	3009.5	1248.02	1881.23	636.423	1004.87	1227.35	1294.4	652.415	990.234	558.541	269.745	403.729	639.998	799.932	824.556	1915.2	3009.5	1277.02	1938.86
481	636.131	966.457	1207.79	1156.02	651.407	900.226	656.704	0	478.564	639.998	994.824	1307.63	1915.2	3009.5	1248.1	1881.38	636.431	1004.91	1227.38	1294.47	652.432	990.285	557.995	269.226	403.449	639.998	799.37	824.048	1915.2	3009.5	1277.08	1939.06
482	636.143	966.526	1207.83	1156.22	651.432	900.358	654.969	0	478.17	639.998	994.176	1307.62	1915.2	3009.5	1248.18	1881.52	636.439	1004.94	1227.41	1294.54	652.449	990.335	557.45	268.708	403.169	639.998	798.81	823.541	1915.2	3009.5	1277.15	1939.26
483	636.155	966.595	1207.88	1156.41	651.457	900.489	653.234	0	477.776	639.998	993.527	1307.6	1915.2	3009.5	1248.26	1881.66	636.448	1004.97	1227.43	1294.61	652.467	990.386	556.906	268.191	402.89	639.998	798.251	823.035	1915.2	3009.5	1277.21	1939.46
484	636.167	966.664	1207.93	1156.6	651.481	900.621	651.497	0	477.382	639.998	992.879	1307.59	1915.2	3009.5	1248.34	1881.8	636.456	1005.01	1227.46	1294.68	652.484	990.436	556.363	267.675	402.611	639.998	797.693	822.531	1915.2	3009.5	1277.27	1939.65
485	636.179	966.734	1207.97	1156.8	651.506	900.753	649.758	0	476.989	639.998	992.231	1307.57	1915.2	3009.5	1248.42	1881.94	636.464	1005.04	1227.49	1294.75	652.501	990.486	555.821	267.161	402.333	639.998	797.136	822.028	1915.2	3009.5	1277.33	1939.85
486	636.191	966.803	1208.02	1156.99	651.531	900.885	648.018	0	476.595	639.998	991.584	1307.56	1915.2	3009.5	1248.49	1882.08	636.472	1005.08	1227.51	1294.82	652.518	990.536	555.28	266.648	402.055	639.998	796.58	821.526	1915.2	3009.5	1277.4	1940.05
487	636.203	966.872	1208.06	1157.18	651.556	901.017	646.277	0	476.202	639.998	990.937	1307.54	1915.2	3009.5	1248.57	1882.22	636.481	1005.11	1227.54	1294.89	652.535	990.585	554.74	266.136	401.778	639.998	796.025	821.025	1915.2	3009.5	1277.46	1940.24
488	636.215	966.941	1208.11	1157.38	651.58	901.149	644.534	0	475.809	639.998	990.29	1307.53	1915.2	3009.5	1248.65	1882.36	636.489	1005.14	1227.57	1294.96	652.552	990.634	554.201	265.625	401.501	639.998	795.471	820.526	1915.2	3009.5	1277.52	1940.43
489	636.227	967.011	1208.15	1157.57	651.605	901.281	642.789	0	475.417	639.998	989.644	1307.51	1915.2	3009.5	1248.73	1882.5	636.497	1005.18	1227.59	1295.02	652.569	990.684	553.663	265.116	401.225	639.998	794.919	820.028	1915.2	3009.5	1277.58	1940.62
490	636.239	967.08	1208.2	1157.77	651.63	901.413	641.044	0	475.024	639.998	988.998	1307.5	1915.2	3009.5	1248.81	1882.64	636.505	1005.21	1227.62	1295.09	652.587	990.733	553.126	264.607	400.949	639.998	794.367	819.532	1915.2	3009.5	1277.64	1940.81
491	636.251	967.15	1208.25	1157.96	651.655	901.546	639.297	0	474.632	639.998	988.352	1307.48	1915.2	3009.5	1248.89	1882.78	636.514	1005.24	1227.65	1295.16	652.604	990.781	552.591	264.1	400.674	639.998	793.817	819.036	1915.2	3009.5	1277.7	1941
492	636.263	967.219	1208.29	1158.15	651.679	901.678	637.548	0	474.24	639.998	987.707	1307.47	1915.2	3009.5	1248.97	1882.92	636.522	1005.28	1227.67	1295.22	652.621	990.83	552.056	263.594	400.399	639.998	793.267	818.542	1915.2	3009.5	1277.76	1941.19
493	636.275	967.289	1208.34	1158.35	651.704	901.81	635.798	0	473.848	639.998	987.062	1307.45	1915.2	3009.5	1249.05	1883.07	636.53	1005.31	1227.7	1295.29	652.638	990.878	551.522	263.09	400.125	639.998	792.719	818.05	1915.2	3009.5	1277.82	1941.38
494	636.287	967.358	1208.38	1158.54	651.729	901.943	634.046	0	473.456	639.998	986.417	1307.44	1915.2	3009.5	1249.13	1883.21	636.538	1005.34	1227.72	1295.36	652.655	990.926	550.99	262.586	399.851	639.998	792.172	817.558	1915.2	3009.5	1277.88	1941.56
495	636.299	967.428	1208.43	1158.74	651.754	902.075	632.293	0	473.065	639.998	985.773	1307.42	1915.2	3009.5	1249.21	1883.35	636.546	1005.38	1227.75	1295.42	652.672	990.974	550.458	262.084	399.578	639.998	791.626	817.068	1915.2	3009.5	1277.94	1941.75
496	636.311	967.498	1208.47	1158.93	651.779	902.208	630.538	0	472.674	639.998	985.129	1307.41	1915.2	3009.5	1249.28	1883.49	636.554	1005.41	1227.78	1295.49	652.689	991.022	549.927	261.583	399.305	639.998	791.081	816.579	1915.2	3009.5	1278	1941.93
497	636.323	967.567	1208.52	1159.13	651.804	902.341	628.782	0	472.283	639.998	984.486	1307.39	1915.2	3009.5	1249.36	1883.63	636.563	1005.44	1227.8	1295.55	652.706	991.07	549.398	261.083	399.032	639.998	790.537	816.091	1915.2	3009.5	1278.06	1942.11
498	636.335	967.637	1208.57	1159.32	651.829	902.474	627.024	0	471.892	639.998	983.843	1307.38	1915.2	3009.5	1249.44	1883.77	636.571	1005.48	1227.83	1295.62	652.722	991.117	548.869	260.584	398.76	639.998	789.994	815.605	1915.2	3009.5	1278.12	1942.29
499	636.347	967.707	1208.61	1159.52	651.854	902.607	625.265	0	471.502	639.998	983.2	1307.36	1915.2	3009.5	1249.52	1883.92	636.579	1005.51	1227.85	1295.68	652.739	991.165	548.341	260.086	398.489	639.998	789.452	815.12	1915.2	3009.5	1278.18	1942.47
500	636.36	967.777	1208.66	1159.71	651.878	902.74	623.505	0	471.111	639.998	982.558	1307.35	1915.2	3009.5	1249.6	1884.06	636.587	1005.54	1227.88	1295.74	652.756	991.212	547.815	259.589	398.218	639.998	788.911	814.636	1915.2	3009.5	1278.24	1942.65
501	636.372	967.847	1208.71	1159.91	651.903	902.873	621.742	0	470.721	639.998	981.916	1307.33	1915.2	3009.5	1249.68	1884.2	636.595	1005.57	1227.9	1295.81	652.773	991.259	547.289	259.094	397.947	639.998	788.371	814.153	1915.2	3009.5	1278.3	1942.82
502	636.384	967.917	1208.75	1160.1	651.928	903.006	619.979	0	470.331	639.998	981.274	1307.32	1915.2	3009.5	1249.76	1884.34	636.603	1005.61	1227.93	1295.87	652.79	991.305	546.765	258.6	397.677	639.998	787.832	813.672	1915.2	3009.5	1278.36	1943
503	636.396	967.987	1208.8	1160.3	651.953	903.139	618.213	0	469.942	639.998	980.633	1307.3	1915.2	3009.5	1249.84	1884.48	636.611	1005.64	1227.96	1295.93	652.807	991.352	546.241	258.107	397.407	639.998	787.295	813.191	1915.2	3009.5	1278.41	1943.17
504	636.408	968.057	1208.84	1160.49	651.978	903.272	616.447	0	469.552	639.998	979.993	1307.29	1915.2	3009.5	1249.92	1884.63	636.619	1005.67	1227.98	1296	652.824	991.398	545.718	257.615	397.138	639.998	786.758	812.712	1915.2	3009.5	1278.47	1943.35
505	636.42	968.127	1208.89	1160.69	652.003	903.406	614.678	0	469.163	639.998	979.352	1307.27	1915.2	3009.5	1250	1884.77	636.628	1005.7	1228.01	1296.06	652.84	991.444	545.197	257.124	396.869	639.998	786.223	812.234	1915.2	3009.5	1278.53	1943.52
506	636.432	968.197	1208.94	1160.88	652.028	903.539	612.908	0	468.774	639.998	978.712	1307.26	1915.2	3009.5	1250.08	1884.91	636.636	1005.73	1228.03	1296.12	652.857	991.491	544.676	256.634	396.601	639.998	785.688	811.758	1915.2	3009.5	1278.59	1943.69
507	636.444	968.267	1208.98	1161.08	652.053	903.673	611.137	0	468.385	639.998	978.073	1307.24	1915.2	3009.5	1250.16	1885.05	636.644	1005.77	1228.06	1296.18	652.874	991.536	544.156	256.145	396.333	639.998	785.155	811.282	1915.2	3009.5	1278.64	1943.86
508	636.457	968.338	1209.03	1161.27	652.079	903.807	609.364	0	467.997	639.998	977.433	1307.23	1915.2	3009.5	1250.24	1885.2	636.652	1005.8	1228.08	1296.24	652.891	991.582	543.638	255.658	396.066	639.998	784.622	810.808	1915.2	3009.5	1278.7	1944.02
509	636.469	968.408	1209.08	1161.47	652.104	903.94	607.589	0	467.608	639.998	976.795	1307.21	1915.2	3009.5	1250.32	1885.34	636.66	1005.83	1228.11	1296.3	652.907	991.628	543.12	255.171	395.799	639.998	784.091	810.335	1915.2	3009.5	1278.75	1944.19
510	636.481	968.478	1209.12	1161.67	652.129	904.074	605.813	0	467.22	639.998	976.156	1307.2	1915.2	3009.5	1250.4	1885.48	636.668	1005.86	1228.13	1296.36	652.924	991.673	542.603	254.686	395.532	639.998	783.56	809.863	1915.2	3009.5	1278.81	1944.36
511	636.493	968.549	1209.17	1161.86	652.154	904.208	604.035	0	466.832	639.998	975.518	1307.18	1915.2	3009.5	1250.48	1885.62	636.676	1005.89	1228.16	1296.42	652.941	991.718	542.087	254.201	395.266	639.998	783.031	809.392	1915.2	3009.5	1278.87	1944.52
512	636.505	968.619	1209.21	1162.06	652.179	904.342	602.255	0	466.444	639.998	974.881	1307.17	1915.2	3009.5	1250.56	1885.77	636.684	1005.93	1228.18	1296.48	652.957	991.763	541.573	253.718	395.001	639.998	782.503	808.923	1915.2	3009.5	1278.92	1944.68
513	636.517	968.69	1209.26	1162.26	652.204	904.476	600.474	0	466.057	639.998	974.244	1307.15	1915.2	3009.5	1250.64	1885.91	636.692	1005.96	1228.21	1296.54	652.974	991.808	541.059	253.236	394.736	639.998	781.975	808.455	1915.2	3009.5	1278.98	1944.84
514	636.53	968.76	1209.31	1162.45	652.229	904.611	598.691	0	465.67	639.998	973.607	1307.14	1915.2	3009.5	1250.72	1886.05	636.7	1005.99	1228.23	1296.6	652.991	991.853	540.546	252.755	394.471	639.998	781.449	807.987	1915.2	3009.5	1279.03	1945
515	636.542	968.831	1209.35	1162.65	652.254	904.745	596.907	0	465.283	639.998	972.971	1307.12	1915.2	3009.5	1250.8	1886.2	636.708	1006.02	1228.26	1296.66	653.007	991.897	540.034	252.275	394.207	639.998	780.924	807.521	1915.2	3009.5	1279.09	1945.16
516	636.554	968.901	1209.4	1162.85	652.28	904.879	595.121	0	464.896	639.998	972.335	1307.11	1915.2	3009.5	1250.88	1886.34	636.716	1006.05	1228.28	1296.72	653.024	991.942	539.523	251.796	393.943	639.998	780.4	807.056	1915.2	3009.5	1279.14	1945.32
517	636.566	968.972	1209.45	1163.04	652.305	905.014	593.333	0	464.509	639.998	971.699	1307.09	1915.2	3009.5	1250.96	1886.48	636.724	1006.08	1228.31	1296.78	653.041	991.986	539.013	251.318	393.68	639.998	779.876	806.593	1915.2	3009.5	1279.2	1945.48
518	636.578	969.043	1209.49	1163.24	652.33	905.148	591.544	0	464.123	639.998	971.064	1307.08	1915.2	3009.5	1251.04	1886.63	636.732	1006.11	1228.33	1296.84	653.057	992.03	538.503	250.841	393.417	639.998	779.354	806.13	1915.2	3009.5	1279.25	1945.63
519	636.591	969.114	1209.54	1163.44	652.355	905.283	589.753	0	463.737	639.998	970.43	1307.07	1915.2	3009.5	1251.12	1886.77	636.74	1006.14	1228.36	1296.9	653.074	992.074	537.995	250.365	393.154	639.998	778.833	805.669	1915.2	3009.5	1279.31	1945.78
520	636.603	969.184	1209.59	1163.63	652.381	905.418	587.961	0	463.351	639.998	969.795	1307.05	1915.2	3009.5	1251.2	1886.91	636.748	1006.18	1228.38	1296.95	653.09	992.118	537.488	249.89	392.892	639.998	778.313	805.208	1915.2	3009.5	1279.36	1945.94
521	636.615	969.255	1209.63	1163.83	652.406	905.553	586.166	0	462.965	639.998	969.162	1307.04	1915.2	3009.5	1251.28	1887.06	636.756	1006.21	1228.41	1297.01	653.107	992.162	536.982	249.416	392.63	639.998	777.793	804.749	1915.2	3009.5	1279.41	1946.09
522	636.627	969.326	1209.68	1164.03	652.431	905.688	584.371	0	462.58	639.998	968.528	1307.02	1915.2	3009.5	1251.36	1887.2	636.764	1006.24	1228.43	1297.07	653.123	992.205	536.476	248.944	392.369	639.998	777.275	804.291	1915.2	3009.5	1279.47	1946.24
523	636.64	969.397	1209.73	1164.23	652.457	905.823	582.573	0	462.194	639.998	967.896	1307.01	1915.2	3009.5	1251.44	1887.34	636.772	1006.27	1228.46	1297.13	653.14	992.248	535.972	248.472	392.108	639.998	776.758	803.834	1915.2	3009.5	1279.52	1946.39
524	636.652	969.468	1209.77	1164.43	652.482	905.958	580.774	0	461.809	639.998	967.263	1306.99	1915.2	3009.5	1251.53	1887.49	636.78	1006.3	1228.48	1297.18	653.156	992.292	535.468	248.001	391.848	639.998	776.241	803.378	1915.2	3009.5	1279.57	1946.53
525	636.664	969.539	1209.82	1164.62	652.507	906.093	578.973	0	461.425	639.998	966.631	1306.98	1915.2	3009.5	1251.61	1887.63	636.788	1006.33	1228.51	1297.24	653.173	992.335	534.965	247.531	391.588	639.998	775.726	802.923	1915.2	3009.5	1279.63	1946.68
526	636.677	969.611	1209.87	1164.82	652.533	906.228	577.17	0	461.04	639.998	966	1306.96	1915.2	3009.5	1251.69	1887.78	636.796	1006.36	1228.53	1297.29	653.189	992.378	534.464	247.063	391.329	639.998	775.212	802.469	1915.2	3009.5	1279.68	1946.83
527	636.689	969.682	1209.92	1165.02	652.558	906.364	575.365	0	460.656	639.998	965.368	1306.95	1915.2	3009.5	1251.77	1887.92	636.803	1006.39	1228.56	1297.35	653.205	992.42	533.963	246.595	391.07	639.998	774.698	802.017	1915.2	3009.5	1279.73	1946.97
528	636.701	969.753	1209.96	1165.22	652.583	906.499	573.559	0	460.272	639.998	964.738	1306.93	1915.2	3009.5	1251.85	1888.07	636.811	1006.42	1228.58	1297.41	653.222	992.463	533.463	246.128	390.811	639.998	774.186	801.565	1915.2	3009.5	1279.78	1947.11
529	636.714	969.824	1210.01	1165.42	652.609	906.635	571.751	0	459.888	639.998	964.108	1306.92	1915.2	3009.5	1251.93	1888.21	636.819	1006.45	1228.61	1297.46	653.238	992.505	532.964	245.662	390.553	639.998	773.674	801.115	1915.2	3009.5	1279.83	1947.26
530	636.726	969.896	1210.06	1165.62	652.634	906.771	569.942	0	459.504	639.998	963.478	1306.91	1915.2	3009.5	1252.01	1888.35	636.827	1006.48	1228.63	1297.52	653.254	992.548	532.465	245.198	390.295	639.998	773.164	800.665	1915.2	3009.5	1279.89	1947.4
531	636.738	969.967	1210.1	1165.82	652.66	906.906	568.13	0	459.121	639.998	962.849	1306.89	1915.2	3009.5	1252.09	1888.5	636.835	1006.51	1228.65	1297.57	653.271	992.59	531.968	244.734	390.038	639.998	772.654	800.217	1915.2	3009.5	1279.94	1947.53
532	636.751	970.039	1210.15	1166.01	652.685	907.042	566.317	0	458.737	639.998	962.22	1306.88	1915.2	3009.5	1252.17	1888.64	636.843	1006.54	1228.68	1297.63	653.287	992.632	531.472	244.271	389.781	639.998	772.145	799.769	1915.2	3009.5	1279.99	1947.67
533	636.763	970.11	1210.2	1166.21	652.711	907.178	564.502	0	458.355	639.998	961.592	1306.86	1915.2	3009.5	1252.26	1888.79	636.851	1006.57	1228.7	1297.68	653.303	992.674	530.976	243.809	389.524	639.998	771.637	799.323	1915.2	3009.5	1280.04	1947.81
534	636.775	970.182	1210.25	1166.41	652.736	907.314	562.686	0	457.972	639.998	960.964	1306.85	1915.2	3009.5	1252.34	1888.93	636.859	1006.6	1228.73	1297.73	653.32	992.716	530.482	243.348	389.268	639.998	771.131	798.878	1915.2	3009.5	1280.09	1947.95
535	636.788	970.253	1210.29	1166.61	652.762	907.451	560.867	0	457.589	639.998	960.336	1306.83	1915.2	3009.5	1252.42	1889.08	636.866	1006.63	1228.75	1297.79	653.336	992.757	529.988	242.888	389.012	639.998	770.625	798.433	1915.2	3009.5	1280.14	1948.08
536	636.8	970.325	1210.34	1166.81	652.787	907.587	559.047	0	457.207	639.998	959.709	1306.82	1915.2	3009.5	1252.5	1889.22	636.874	1006.66	1228.78	1297.84	653.352	992.799	529.495	242.429	388.757	639.998	770.12	797.99	1915.2	3009.5	1280.19	1948.21
537	636.812	970.397	1210.39	1167.01	652.813	907.723	557.225	0	456.825	639.998	959.083	1306.8	1915.2	3009.5	1252.58	1889.37	636.882	1006.69	1228.8	1297.9	653.368	992.84	529.003	241.97	388.502	639.998	769.616	797.548	1915.2	3009.5	1280.24	1948.35
538	636.825	970.469	1210.43	1167.21	652.839	907.86	555.401	0	456.443	639.998	958.457	1306.79	1915.2	3009.5	1252.66	1889.51	636.89	1006.72	1228.82	1297.95	653.385	992.881	528.511	241.513	388.247	639.998	769.113	797.107	1915.2	3009.5	1280.29	1948.48
539	636.837	970.54	1210.48	1167.41	652.864	907.996	553.575	0	456.062	639.998	957.832	1306.78	1915.2	3009.5	1252.74	1889.66	636.898	1006.75	1228.85	1298	653.401	992.923	528.021	241.057	387.993	639.998	768.61	796.667	1915.2	3009.5	1280.34	1948.61
540	636.85	970.612	1210.53	1167.61	652.89	908.133	551.748	0	455.68	639.998	957.207	1306.76	1915.2	3009.5	1252.83	1889.8	636.906	1006.78	1228.87	1298.05	653.417	992.963	527.532	240.601	387.739	639.998	768.109	796.228	1915.2	3009.5	1280.39	1948.74
541	636.862	970.684	1210.58	1167.81	652.915	908.27	549.919	0	455.299	639.998	956.582	1306.75	1915.2	3009.5	1252.91	1889.95	636.913	1006.81	1228.9	1298.11	653.433	993.004	527.043	240.147	387.486	639.998	767.609	795.789	1915.2	3009.5	1280.44	1948.87
542	636.875	970.756	1210.62	1168.01	652.941	908.407	548.087	0	454.918	639.998	955.958	1306.73	1915.2	3009.5	1252.99	1890.1	636.921	1006.84	1228.92	1298.16	653.449	993.045	526.555	239.693	387.233	639.998	767.109	795.352	1915.2	3009.5	1280.49	1948.99
543	636.887	970.828	1210.67	1168.21	652.967	908.544	546.254	0	454.538	639.998	955.334	1306.72	1915.2	3009.5	1253.07	1890.24	636.929	1006.87	1228.94	1298.21	653.465	993.086	526.068	239.24	386.981	639.998	766.61	794.916	1915.2	3009.5	1280.54	1949.12
544	636.899	970.9	1210.72	1168.41	652.993	908.681	544.42	0	454.157	639.998	954.711	1306.7	1915.2	3009.5	1253.15	1890.39	636.937	1006.9	1228.97	1298.26	653.482	993.126	525.582	238.789	386.728	639.998	766.113	794.481	1915.2	3009.5	1280.59	1949.25
545	636.912	970.973	1210.77	1168.62	653.018	908.818	542.583	0	453.777	639.998	954.089	1306.69	1915.2	3009.5	1253.24	1890.53	636.944	1006.93	1228.99	1298.32	653.498	993.166	525.096	238.338	386.477	639.998	765.616	794.046	1915.2	3009.5	1280.64	1949.37
546	636.924	971.045	1210.82	1168.82	653.044	908.956	540.744	0	453.397	639.998	953.467	1306.68	1915.2	3009.5	1253.32	1890.68	636.952	1006.96	1229.01	1298.37	653.514	993.207	524.612	237.887	386.225	639.998	765.12	793.613	1915.2	3009.5	1280.69	1949.49
547	636.937	971.117	1210.86	1169.02	653.07	909.093	538.904	0	453.017	639.998	952.845	1306.66	1915.2	3009.5	1253.4	1890.83	636.96	1006.99	1229.04	1298.42	653.53	993.247	524.128	237.438	385.974	639.998	764.624	793.181	1915.2	3009.5	1280.74	1949.62
548	636.949	971.189	1210.91	1169.22	653.096	909.231	537.062	0	452.638	639.998	952.224	1306.65	1915.2	3009.5	1253.48	1890.97	636.968	1007.02	1229.06	1298.47	653.546	993.287	523.645	236.99	385.724	639.998	764.13	792.749	1915.2	3009.5	1280.79	1949.74
549	636.962	971.262	1210.96	1169.42	653.121	909.369	535.217	0	452.259	639.998	951.604	1306.63	1915.2	3009.5	1253.56	1891.12	636.975	1007.04	1229.09	1298.52	653.562	993.326	523.163	236.542	385.473	639.998	763.637	792.319	1915.2	3009.5	1280.83	1949.86
550	636.974	971.334	1211.01	1169.62	653.147	909.506	533.371	0	451.88	639.998	950.984	1306.62	1915.2	3009.5	1253.65	1891.27	636.983	1007.07	1229.11	1298.57	653.578	993.366	522.682	236.095	385.224	639.998	763.144	791.889	1915.2	3009.5	1280.88	1949.98
551	636.987	971.407	1211.05	1169.83	653.173	909.644	531.523	0	451.501	639.998	950.364	1306.6	1915.2	3009.5	1253.73	1891.41	636.991	1007.1	1229.13	1298.62	653.594	993.406	522.201	235.65	384.974	639.998	762.652	791.461	1915.2	3009.5	1280.93	1950.09
552	636.999	971.479	1211.1	1170.03	653.199	909.782	529.673	0	451.123	639.998	949.746	1306.59	1915.2	3009.5	1253.81	1891.56	636.999	1007.13	1229.16	1298.67	653.61	993.445	521.721	235.205	384.725	639.998	762.161	791.033	1915.2	3009.5	1280.98	1950.21
553	637.012	971.552	1211.15	1170.23	653.225	909.92	527.821	0	450.744	639.998	949.127	1306.58	1915.2	3009.5	1253.89	1891.71	637.006	1007.16	1229.18	1298.72	653.626	993.484	521.242	234.76	384.476	639.998	761.671	790.606	1915.2	3009.5	1281.02	1950.33
554	637.025	971.625	1211.2	1170.43	653.251	910.059	525.967	0	450.366	639.998	948.509	1306.56	1915.2	3009.5	1253.98	1891.85	637.014	1007.19	1229.2	1298.77	653.642	993.524	520.764	234.317	384.228	639.998	761.182	790.18	1915.2	3009.5	1281.07	1950.44
555	637.037	971.698	1211.25	1170.63	653.277	910.197	524.112	0	449.989	639.998	947.892	1306.55	1915.2	3009.5	1254.06	1892	637.022	1007.22	1229.23	1298.82	653.658	993.563	520.287	233.874	383.98	639.998	760.693	789.755	1915.2	3009.5	1281.12	1950.56
556	637.05	971.77	1211.29	1170.84	653.303	910.336	522.254	0	449.611	639.998	947.275	1306.53	1915.2	3009.5	1254.14	1892.15	637.029	1007.25	1229.25	1298.87	653.674	993.602	519.81	233.433	383.732	639.998	760.205	789.331	1915.2	3009.5	1281.17	1950.67
557	637.062	971.843	1211.34	1171.04	653.328	910.474	520.394	0	449.234	639.998	946.659	1306.52	1915.2	3009.5	1254.23	1892.29	637.037	1007.27	1229.27	1298.92	653.69	993.64	519.334	232.992	383.485	639.998	759.718	788.908	1915.2	3009.5	1281.21	1950.78
558	637.075	971.916	1211.39	1171.24	653.354	910.613	518.532	0	448.857	639.998	946.043	1306.51	1915.2	3009.5	1254.31	1892.44	637.045	1007.3	1229.3	1298.97	653.705	993.679	518.859	232.551	383.238	639.998	759.232	788.486	1915.2	3009.5	1281.26	1950.9
559	637.087	971.989	1211.44	1171.45	653.38	910.752	516.668	0	448.48	639.998	945.428	1306.49	1915.2	3009.5	1254.39	1892.59	637.052	1007.33	1229.32	1299.02	653.721	993.718	518.385	232.112	382.991	639.998	758.747	788.064	1915.2	3009.5	1281.31	1951.01
560	637.1	972.062	1211.49	1171.65	653.406	910.891	514.803	0	448.103	639.998	944.813	1306.48	1915.2	3009.5	1254.47	1892.74	637.06	1007.36	1229.34	1299.06	653.737	993.756	517.911	231.673	382.745	639.998	758.262	787.644	1915.2	3009.5	1281.35	1951.12
561	637.113	972.135	1211.53	1171.85	653.432	911.03	512.935	0	447.727	639.998	944.199	1306.46	1915.2	3009.5	1254.56	1892.88	637.068	1007.39	1229.37	1299.11	653.753	993.795	517.438	231.235	382.499	639.998	757.779	787.224	1915.2	3009.5	1281.4	1951.23
562	637.125	972.208	1211.58	1172.06	653.459	911.169	511.065	0	447.351	639.998	943.586	1306.45	1915.2	3009.5	1254.64	1893.03	637.075	1007.42	1229.39	1299.16	653.769	993.833	516.966	230.798	382.254	639.998	757.296	786.805	1915.2	3009.5	1281.44	1951.33
563	637.138	972.282	1211.63	1172.26	653.485	911.308	509.193	0	446.975	639.998	942.973	1306.44	1915.2	3009.5	1254.72	1893.18	637.083	1007.44	1229.41	1299.21	653.785	993.871	516.495	230.362	382.009	639.998	756.813	786.387	1915.2	3009.5	1281.49	1951.44
564	637.151	972.355	1211.68	1172.47	653.511	911.448	507.32	0	446.6	639.998	942.36	1306.42	1915.2	3009.5	1254.81	1893.33	637.091	1007.47	1229.44	1299.26	653.8	993.909	516.024	229.926	381.764	639.998	756.332	785.97	1915.2	3009.5	1281.54	1951.55
565	637.163	972.428	1211.73	1172.67	653.537	911.587	505.444	0	446.224	639.998	941.749	1306.41	1915.2	3009.5	1254.89	1893.48	637.098	1007.5	1229.46	1299.31	653.816	993.947	515.554	229.492	381.519	639.998	755.851	785.554	1915.2	3009.5	1281.58	1951.65
566	637.176	972.502	1211.78	1172.87	653.563	911.727	503.566	0	445.849	639.998	941.137	1306.39	1915.2	3009.5	1254.97	1893.62	637.106	1007.53	1229.48	1299.35	653.832	993.985	515.085	229.057	381.275	639.998	755.371	785.138	1915.2	3009.5	1281.63	1951.76
567	637.189	972.575	1211.83	1173.08	653.589	911.866	501.686	0	445.474	639.998	940.527	1306.38	1915.2	3009.5	1255.06	1893.77	637.113	1007.56	1229.5	1299.4	653.848	994.022	514.616	228.624	381.031	639.998	754.892	784.723	1915.2	3009.5	1281.67	1951.86
568	637.201	972.649	1211.87	1173.28	653.615	912.006	499.804	0	445.1	639.998	939.916	1306.37	1915.2	3009.5	1255.14	1893.92	637.121	1007.58	1229.53	1299.45	653.863	994.06	514.148	228.191	380.788	639.998	754.414	784.31	1915.2	3009.5	1281.72	1951.97
569	637.214	972.722	1211.92	1173.49	653.641	912.146	497.919	0	444.726	639.998	939.307	1306.35	1915.2	3009.5	1255.22	1894.07	637.129	1007.61	1229.55	1299.49	653.879	994.098	513.681	227.76	380.545	639.998	753.936	783.897	1915.2	3009.5	1281.76	1952.07
570	637.227	972.796	1211.97	1173.69	653.668	912.287	496.033	0	444.352	639.998	938.698	1306.34	1915.2	3009.5	1255.31	1894.22	637.136	1007.64	1229.57	1299.54	653.895	994.135	513.215	227.328	380.302	639.998	753.459	783.484	1915.2	3009.5	1281.81	1952.17
571	637.239	972.87	1212.02	1173.9	653.694	912.427	494.145	0	443.978	639.998	938.09	1306.32	1915.2	3009.5	1255.39	1894.37	637.144	1007.67	1229.6	1299.59	653.91	994.172	512.749	226.898	380.06	639.998	752.982	783.073	1915.2	3009.5	1281.85	1952.27
572	637.252	972.944	1212.07	1174.11	653.72	912.567	492.254	0	443.604	639.998	937.482	1306.31	1915.2	3009.5	1255.48	1894.52	637.151	1007.69	1229.62	1299.63	653.926	994.209	512.284	226.468	379.818	639.998	752.507	782.662	1915.2	3009.5	1281.9	1952.37
573	637.265	973.017	1212.12	1174.31	653.746	912.708	490.362	0	443.231	639.998	936.875	1306.3	1915.2	3009.5	1255.56	1894.66	637.159	1007.72	1229.64	1299.68	653.942	994.246	511.82	226.039	379.576	639.998	752.032	782.252	1915.2	3009.5	1281.94	1952.47
574	637.278	973.091	1212.17	1174.52	653.773	912.848	488.467	0	442.858	639.998	936.268	1306.28	1915.2	3009.5	1255.64	1894.81	637.166	1007.75	1229.66	1299.73	653.957	994.283	511.356	225.61	379.334	639.998	751.558	781.843	1915.2	3009.5	1281.99	1952.57
575	637.29	973.165	1212.21	1174.72	653.799	912.989	486.57	0	442.485	639.998	935.662	1306.27	1915.2	3009.5	1255.73	1894.96	637.174	1007.78	1229.69	1299.77	653.973	994.32	510.893	225.183	379.093	639.998	751.084	781.435	1915.2	3009.5	1282.03	1952.67
576	637.303	973.239	1212.26	1174.93	653.825	913.13	484.671	0	442.113	639.998	935.056	1306.25	1915.2	3009.5	1255.81	1895.11	637.182	1007.8	1229.71	1299.82	653.989	994.357	510.431	224.755	378.853	639.998	750.612	781.027	1915.2	3009.5	1282.07	1952.77
577	637.316	973.314	1212.31	1175.14	653.852	913.271	482.77	0	441.74	639.998	934.451	1306.24	1915.2	3009.5	1255.9	1895.26	637.189	1007.83	1229.73	1299.86	654.004	994.394	509.969	224.329	378.612	639.998	750.139	780.62	1915.2	3009.5	1282.12	1952.86
578	637.329	973.388	1212.36	1175.34	653.878	913.412	480.867	0	441.368	639.998	933.847	1306.23	1915.2	3009.5	1255.98	1895.41	637.197	1007.86	1229.75	1299.91	654.02	994.43	509.508	223.903	378.372	639.998	749.668	780.214	1915.2	3009.5	1282.16	1952.96
579	637.341	973.462	1212.41	1175.55	653.905	913.554	478.961	0	440.997	639.998	933.244	1306.21	1915.2	3009.5	1256.06	1895.56	637.204	1007.89	1229.78	1299.95	654.035	994.466	509.048	223.478	378.132	639.998	749.197	779.809	1915.2	3009.5	1282.2	1953.06
580	637.354	973.536	1212.46	1175.76	653.931	913.695	477.054	0	440.625	639.998	932.64	1306.2	1915.2	3009.5	1256.15	1895.71	637.212	1007.91	1229.8	1300	654.051	994.503	508.588	223.054	377.893	639.998	748.727	779.404	1915.2	3009.5	1282.25	1953.15
581	637.367	973.611	1212.51	1175.97	653.957	913.837	475.144	0	440.254	639.998	932.038	1306.19	1915.2	3009.5	1256.23	1895.86	637.219	1007.94	1229.82	1300.04	654.066	994.539	508.129	222.63	377.653	639.998	748.258	779.001	1915.2	3009.5	1282.29	1953.25
582	637.38	973.685	1212.56	1176.17	653.984	913.978	473.232	0	439.883	639.998	931.436	1306.17	1915.2	3009.5	1256.32	1896.01	637.227	1007.97	1229.84	1300.09	654.082	994.575	507.671	222.207	377.414	639.998	747.789	778.597	1915.2	3009.5	1282.33	1953.34
583	637.393	973.76	1212.61	1176.38	654.01	914.12	471.318	0	439.512	639.998	930.835	1306.16	1915.2	3009.5	1256.4	1896.16	637.234	1007.99	1229.87	1300.13	654.097	994.611	507.213	221.784	377.176	639.998	747.321	778.195	1915.2	3009.5	1282.38	1953.43
584	637.406	973.834	1212.66	1176.59	654.037	914.262	469.401	0	439.142	639.998	930.234	1306.14	1915.2	3009.5	1256.49	1896.31	637.242	1008.02	1229.89	1300.18	654.113	994.647	506.756	221.362	376.938	639.998	746.853	777.793	1915.2	3009.5	1282.42	1953.52
585	637.418	973.909	1212.7	1176.8	654.063	914.404	467.483	0	438.771	639.998	929.634	1306.13	1915.2	3009.5	1256.57	1896.46	637.249	1008.05	1229.91	1300.22	654.128	994.683	506.3	220.941	376.7	639.998	746.387	777.392	1915.2	3009.5	1282.46	1953.61
586	637.431	973.984	1212.75	1177.01	654.09	914.546	465.562	0	438.402	639.998	929.035	1306.12	1915.2	3009.5	1256.66	1896.61	637.257	1008.07	1229.93	1300.27	654.144	994.719	505.844	220.52	376.462	639.998	745.92	776.992	1915.2	3009.5	1282.5	1953.71
587	637.444	974.058	1212.8	1177.21	654.117	914.689	463.638	0	438.032	639.998	928.436	1306.1	1915.2	3009.5	1256.74	1896.76	637.264	1008.1	1229.95	1300.31	654.159	994.754	505.389	220.1	376.225	639.998	745.455	776.593	1915.2	3009.5	1282.55	1953.8
588	637.457	974.133	1212.85	1177.42	654.143	914.831	461.713	0	437.662	639.998	927.838	1306.09	1915.2	3009.5	1256.83	1896.91	637.271	1008.13	1229.98	1300.35	654.175	994.79	504.934	219.68	375.987	639.998	744.99	776.194	1915.2	3009.5	1282.59	1953.89
589	637.47	974.208	1212.9	1177.63	654.17	914.974	459.785	0	437.293	639.998	927.24	1306.08	1915.2	3009.5	1256.91	1897.06	637.279	1008.15	1230	1300.4	654.19	994.825	504.48	219.261	375.751	639.998	744.526	775.796	1915.2	3009.5	1282.63	1953.97
590	637.483	974.283	1212.95	1177.84	654.196	915.117	457.855	0	436.924	639.998	926.644	1306.06	1915.2	3009.5	1257	1897.22	637.286	1008.18	1230.02	1300.44	654.205	994.86	504.026	218.843	375.514	639.998	744.062	775.398	1915.2	3009.5	1282.67	1954.06
591	637.496	974.358	1213	1178.05	654.223	915.259	455.923	0	436.556	639.998	926.047	1306.05	1915.2	3009.5	1257.08	1897.37	637.294	1008.21	1230.04	1300.48	654.221	994.896	503.574	218.425	375.278	639.998	743.599	775.001	1915.2	3009.5	1282.71	1954.15
592	637.509	974.433	1213.05	1178.26	654.25	915.403	453.989	0	436.188	639.998	925.452	1306.03	1915.2	3009.5	1257.17	1897.52	637.301	1008.23	1230.07	1300.53	654.236	994.931	503.122	218.008	375.042	639.998	743.136	774.605	1915.2	3009.5	1282.76	1954.24
593	637.522	974.509	1213.1	1178.47	654.276	915.546	452.052	0	435.819	639.998	924.857	1306.02	1915.2	3009.5	1257.25	1897.67	637.309	1008.26	1230.09	1300.57	654.251	994.966	502.67	217.591	374.806	639.998	742.674	774.21	1915.2	3009.5	1282.8	1954.32
594	637.535	974.584	1213.15	1178.68	654.303	915.689	450.112	0	435.452	639.998	924.262	1306.01	1915.2	3009.5	1257.34	1897.82	637.316	1008.29	1230.11	1300.61	654.267	995.001	502.219	217.175	374.571	639.998	742.213	773.815	1915.2	3009.5	1282.84	1954.41
595	637.548	974.659	1213.2	1178.89	654.33	915.833	448.171	0	435.084	639.998	923.669	1305.99	1915.2	3009.5	1257.42	1897.97	637.323	1008.31	1230.13	1300.66	654.282	995.036	501.768	216.76	374.336	639.998	741.752	773.421	1915.2	3009.5	1282.88	1954.5
596	637.561	974.735	1213.25	1179.1	654.357	915.976	446.227	0	434.717	639.998	923.076	1305.98	1915.2	3009.5	1257.51	1898.12	637.331	1008.34	1230.15	1300.7	654.297	995.07	501.319	216.345	374.101	639.998	741.292	773.028	1915.2	3009.5	1282.92	1954.58
597	637.574	974.81	1213.3	1179.31	654.383	916.12	444.281	0	434.35	639.998	922.483	1305.97	1915.2	3009.5	1257.6	1898.28	637.338	1008.36	1230.18	1300.74	654.312	995.105	500.869	215.93	373.867	639.998	740.833	772.635	1915.2	3009.5	1282.96	1954.66
598	637.587	974.886	1213.35	1179.52	654.41	916.264	442.332	0	433.983	639.998	921.892	1305.95	1915.2	3009.5	1257.68	1898.43	637.346	1008.39	1230.2	1300.78	654.328	995.139	500.421	215.516	373.633	639.998	740.374	772.243	1915.2	3009.5	1283	1954.75
599	637.6	974.961	1213.4	1179.73	654.437	916.408	440.381	0	433.617	639.998	921.301	1305.94	1915.2	3009.5	1257.77	1898.58	637.353	1008.42	1230.22	1300.83	654.343	995.174	499.973	215.103	373.399	639.998	739.915	771.851	1915.2	3009.5	1283.04	1954.83
600	637.613	975.037	1213.45	1179.95	654.464	916.552	438.428	0	433.25	639.998	920.71	1305.93	1915.2	3009.5	1257.85	1898.73	637.36	1008.44	1230.24	1300.87	654.358	995.208	499.525	214.69	373.165	639.998	739.457	771.46	1915.2	3009.5	1283.09	1954.91
601	637.626	975.113	1213.5	1180.16	654.491	916.697	436.472	0	432.885	639.998	920.12	1305.91	1915.2	3009.5	1257.94	1898.88	637.368	1008.47	1230.26	1300.91	654.373	995.243	499.078	214.278	372.932	639.998	739	771.07	1915.2	3009.5	1283.13	1955
602	637.639	975.189	1213.55	1180.37	654.518	916.841	434.514	0	432.519	639.998	919.531	1305.9	1915.2	3009.5	1258.02	1899.04	637.375	1008.5	1230.28	1300.95	654.389	995.277	498.632	213.866	372.699	639.998	738.543	770.68	1915.2	3009.5	1283.17	1955.08
603	637.652	975.265	1213.6	1180.58	654.545	916.986	432.554	0	432.154	639.998	918.943	1305.89	1915.2	3009.5	1258.11	1899.19	637.382	1008.52	1230.31	1300.99	654.404	995.311	498.186	213.455	372.466	639.998	738.087	770.291	1915.2	3009.5	1283.21	1955.16
604	637.665	975.341	1213.65	1180.79	654.572	917.13	430.591	0	431.789	639.998	918.355	1305.87	1915.2	3009.5	1258.2	1899.34	637.39	1008.55	1230.33	1301.04	654.419	995.345	497.74	213.044	372.233	639.998	737.631	769.903	1915.2	3009.5	1283.25	1955.24
605	637.678	975.417	1213.7	1181.01	654.599	917.275	428.626	0	431.424	639.998	917.768	1305.86	1915.2	3009.5	1258.28	1899.49	637.397	1008.57	1230.35	1301.08	654.434	995.379	497.296	212.634	372.001	639.998	737.176	769.515	1915.2	3009.5	1283.29	1955.32
606	637.691	975.493	1213.75	1181.22	654.626	917.421	426.658	0	431.059	639.998	917.182	1305.84	1915.2	3009.5	1258.37	1899.65	637.404	1008.6	1230.37	1301.12	654.449	995.413	496.851	212.224	371.769	639.998	736.722	769.128	1915.2	3009.5	1283.33	1955.4
607	637.704	975.569	1213.8	1181.43	654.653	917.566	424.688	0	430.695	639.998	916.596	1305.83	1915.2	3009.5	1258.46	1899.8	637.412	1008.62	1230.39	1301.16	654.464	995.446	496.408	211.815	371.537	639.998	736.268	768.741	1915.2	3009.5	1283.37	1955.48
608	637.717	975.645	1213.85	1181.65	654.68	917.711	422.715	0	430.331	639.998	916.011	1305.82	1915.2	3009.5	1258.54	1899.95	637.419	1008.65	1230.41	1301.2	654.48	995.48	495.965	211.406	371.306	639.998	735.814	768.355	1915.2	3009.5	1283.41	1955.56
609	637.73	975.722	1213.9	1181.86	654.707	917.857	420.74	0	429.967	639.998	915.427	1305.8	1915.2	3009.5	1258.63	1900.11	637.426	1008.68	1230.44	1301.24	654.495	995.514	495.522	210.998	371.075	639.998	735.361	767.97	1915.2	3009.5	1283.45	1955.64
610	637.743	975.798	1213.95	1182.07	654.734	918.003	418.762	0	429.604	639.998	914.843	1305.79	1915.2	3009.5	1258.72	1900.26	637.434	1008.7	1230.46	1301.28	654.51	995.547	495.08	210.59	370.844	639.998	734.909	767.585	1915.2	3009.5	1283.48	1955.71
611	637.757	975.875	1214	1182.29	654.761	918.148	416.782	0	429.241	639.998	914.26	1305.78	1915.2	3009.5	1258.8	1900.41	637.441	1008.73	1230.48	1301.32	654.525	995.581	494.638	210.183	370.613	639.998	734.457	767.201	1915.2	3009.5	1283.52	1955.79
612	637.77	975.951	1214.05	1182.5	654.788	918.294	414.799	0	428.878	639.998	913.678	1305.76	1915.2	3009.5	1258.89	1900.57	637.448	1008.75	1230.5	1301.36	654.54	995.614	494.197	209.776	370.383	639.998	734.005	766.817	1915.2	3009.5	1283.56	1955.87
613	637.783	976.028	1214.1	1182.72	654.816	918.441	412.814	0	428.515	639.998	913.097	1305.75	1915.2	3009.5	1258.98	1900.72	637.455	1008.78	1230.52	1301.4	654.555	995.647	493.757	209.37	370.152	639.998	733.554	766.434	1915.2	3009.5	1283.6	1955.94
614	637.796	976.105	1214.15	1182.93	654.843	918.587	410.826	0	428.153	639.998	912.516	1305.74	1915.2	3009.5	1259.06	1900.88	637.463	1008.8	1230.54	1301.44	654.57	995.68	493.317	208.964	369.922	639.998	733.104	766.052	1915.2	3009.5	1283.64	1956.02
615	637.809	976.182	1214.2	1183.15	654.87	918.734	408.836	0	427.791	639.998	911.936	1305.72	1915.2	3009.5	1259.15	1901.03	637.47	1008.83	1230.56	1301.48	654.585	995.713	492.877	208.558	369.693	639.998	732.654	765.67	1915.2	3009.5	1283.68	1956.09
616	637.822	976.259	1214.25	1183.36	654.897	918.88	406.843	0	427.43	639.998	911.356	1305.71	1915.2	3009.5	1259.24	1901.18	637.477	1008.85	1230.58	1301.52	654.6	995.746	492.438	208.153	369.463	639.998	732.204	765.289	1915.2	3009.5	1283.72	1956.17
617	637.836	976.336	1214.31	1183.58	654.925	919.027	404.848	0	427.068	639.998	910.777	1305.7	1915.2	3009.5	1259.32	1901.34	637.484	1008.88	1230.61	1301.56	654.615	995.779	492	207.749	369.234	639.998	731.755	764.908	1915.2	3009.5	1283.76	1956.24
618	637.849	976.413	1214.36	1183.79	654.952	919.174	402.85	0	426.707	639.998	910.199	1305.68	1915.2	3009.5	1259.41	1901.49	637.492	1008.9	1230.63	1301.6	654.63	995.812	491.562	207.345	369.005	639.998	731.307	764.528	1915.2	3009.5	1283.8	1956.32
619	637.862	976.49	1214.41	1184.01	654.979	919.321	400.85	0	426.346	639.998	909.622	1305.67	1915.2	3009.5	1259.5	1901.65	637.499	1008.93	1230.65	1301.64	654.645	995.845	491.124	206.941	368.777	639.998	730.859	764.148	1915.2	3009.5	1283.83	1956.39
620	637.875	976.567	1214.46	1184.22	655.007	919.469	398.846	0	425.986	639.998	909.046	1305.66	1915.2	3009.5	1259.59	1901.8	637.506	1008.95	1230.67	1301.68	654.66	995.877	490.687	206.538	368.548	639.998	730.411	763.769	1915.2	3009.5	1283.87	1956.46
621	637.889	976.644	1214.51	1184.44	655.034	919.616	396.841	0	425.625	639.998	908.47	1305.64	1915.2	3009.5	1259.67	1901.96	637.513	1008.98	1230.69	1301.72	654.675	995.91	490.251	206.135	368.32	639.998	729.964	763.391	1915.2	3009.5	1283.91	1956.54
622	637.902	976.722	1214.56	1184.66	655.061	919.764	394.832	0	425.266	639.998	907.895	1305.63	1915.2	3009.5	1259.76	1902.11	637.521	1009	1230.71	1301.76	654.69	995.943	489.815	205.732	368.092	639.998	729.518	763.013	1915.2	3009.5	1283.95	1956.61
623	637.915	976.799	1214.61	1184.87	655.089	919.912	392.821	0	424.906	639.998	907.32	1305.62	1915.2	3009.5	1259.85	1902.27	637.528	1009.03	1230.73	1301.8	654.704	995.975	489.379	205.33	367.864	639.998	729.072	762.635	1915.2	3009.5	1283.99	1956.68
624	637.929	976.877	1214.66	1185.09	655.116	920.06	390.808	0	424.547	639.998	906.747	1305.6	1915.2	3009.5	1259.94	1902.42	637.535	1009.05	1230.75	1301.84	654.719	996.007	488.944	204.929	367.637	639.998	728.626	762.258	1915.2	3009.5	1284.03	1956.75
625	637.942	976.955	1214.71	1185.31	655.144	920.208	388.792	0	424.187	639.998	906.174	1305.59	1915.2	3009.5	1260.03	1902.58	637.542	1009.08	1230.77	1301.88	654.734	996.04	488.51	204.528	367.41	639.998	728.181	761.882	1915.2	3009.5	1284.06	1956.82
626	637.955	977.032	1214.76	1185.53	655.171	920.356	386.773	0	423.829	639.998	905.602	1305.58	1915.2	3009.5	1260.11	1902.74	637.549	1009.1	1230.8	1301.92	654.749	996.072	488.076	204.127	367.183	639.998	727.736	761.506	1915.2	3009.5	1284.1	1956.9
627	637.969	977.11	1214.82	1185.75	655.199	920.505	384.751	0	423.47	639.998	905.03	1305.56	1915.2	3009.5	1260.2	1902.89	637.557	1009.13	1230.82	1301.95	654.764	996.104	487.642	203.727	366.956	639.998	727.292	761.131	1915.2	3009.5	1284.14	1956.97
628	637.982	977.188	1214.87	1185.96	655.227	920.654	382.727	0	423.112	639.998	904.46	1305.55	1915.2	3009.5	1260.29	1903.05	637.564	1009.15	1230.84	1301.99	654.779	996.136	487.209	203.327	366.73	639.998	726.848	760.756	1915.2	3009.5	1284.18	1957.04
629	637.995	977.266	1214.92	1186.18	655.254	920.802	380.7	0	422.754	639.998	903.89	1305.54	1915.2	3009.5	1260.38	1903.2	637.571	1009.18	1230.86	1302.03	654.793	996.168	486.776	202.927	366.503	639.998	726.405	760.382	1915.2	3009.5	1284.21	1957.1
630	638.009	977.344	1214.97	1186.4	655.282	920.952	378.67	0	422.397	639.998	903.321	1305.53	1915.2	3009.5	1260.47	1903.36	637.578	1009.2	1230.88	1302.07	654.808	996.2	486.344	202.528	366.277	639.998	725.962	760.008	1915.2	3009.5	1284.25	1957.17
631	638.022	977.422	1215.02	1186.62	655.309	921.101	376.637	0	422.039	639.998	902.752	1305.51	1915.2	3009.5	1260.55	1903.52	637.585	1009.23	1230.9	1302.11	654.823	996.231	485.912	202.129	366.052	639.998	725.519	759.635	1915.2	3009.5	1284.29	1957.24
632	638.036	977.5	1215.07	1186.84	655.337	921.25	374.602	0	421.683	639.998	902.185	1305.5	1915.2	3009.5	1260.64	1903.67	637.592	1009.25	1230.92	1302.15	654.838	996.263	485.481	201.731	365.826	639.998	725.077	759.262	1915.2	3009.5	1284.32	1957.31
633	638.049	977.579	1215.12	1187.06	655.365	921.4	372.564	0	421.326	639.998	901.618	1305.49	1915.2	3009.5	1260.73	1903.83	637.6	1009.28	1230.94	1302.18	654.853	996.295	485.05	201.333	365.601	639.998	724.636	758.89	1915.2	3009.5	1284.36	1957.38
634	638.062	977.657	1215.18	1187.28	655.393	921.55	370.523	0	420.97	639.998	901.052	1305.47	1915.2	3009.5	1260.82	1903.99	637.607	1009.3	1230.96	1302.22	654.867	996.326	484.62	200.935	365.376	639.998	724.195	758.518	1915.2	3009.5	1284.4	1957.45
635	638.076	977.736	1215.23	1187.5	655.42	921.7	368.48	0	420.614	639.998	900.486	1305.46	1915.2	3009.5	1260.91	1904.14	637.614	1009.32	1230.98	1302.26	654.882	996.358	484.19	200.538	365.151	639.998	723.754	758.147	1915.2	3009.5	1284.43	1957.51
636	638.089	977.814	1215.28	1187.72	655.448	921.85	366.434	0	420.258	639.998	899.922	1305.45	1915.2	3009.5	1261	1904.3	637.621	1009.35	1231	1302.3	654.897	996.389	483.761	200.141	364.926	639.998	723.314	757.776	1915.2	3009.5	1284.47	1957.58
637	638.103	977.893	1215.33	1187.94	655.476	922	364.384	0	419.902	639.998	899.358	1305.43	1915.2	3009.5	1261.09	1904.46	637.628	1009.37	1231.02	1302.33	654.911	996.42	483.332	199.744	364.702	639.998	722.874	757.406	1915.2	3009.5	1284.51	1957.65
638	638.116	977.972	1215.38	1188.16	655.504	922.151	362.332	0	419.547	639.998	898.795	1305.42	1915.2	3009.5	1261.18	1904.61	637.635	1009.4	1231.04	1302.37	654.926	996.452	482.903	199.348	364.478	639.998	722.434	757.037	1915.2	3009.5	1284.54	1957.71
639	638.13	978.051	1215.44	1188.39	655.532	922.301	360.278	0	419.193	639.998	898.233	1305.41	1915.2	3009.5	1261.26	1904.77	637.642	1009.42	1231.06	1302.41	654.941	996.483	482.475	198.952	364.254	639.998	721.995	756.667	1915.2	3009.5	1284.58	1957.78
640	638.143	978.13	1215.49	1188.61	655.56	922.452	358.22	0	418.838	639.998	897.671	1305.39	1915.2	3009.5	1261.35	1904.93	637.649	1009.45	1231.09	1302.45	654.955	996.514	482.047	198.557	364.03	639.998	721.557	756.299	1915.2	3009.5	1284.62	1957.85
641	638.157	978.209	1215.54	1188.83	655.588	922.603	356.159	0	418.484	639.998	897.111	1305.38	1915.2	3009.5	1261.44	1905.09	637.657	1009.47	1231.11	1302.48	654.97	996.545	481.62	198.162	363.806	639.998	721.119	755.931	1915.2	3009.5	1284.65	1957.91
642	638.17	978.288	1215.59	1189.05	655.616	922.755	354.096	0	418.13	639.998	896.551	1305.37	1915.2	3009.5	1261.53	1905.25	637.664	1009.49	1231.13	1302.52	654.985	996.576	481.193	197.767	363.583	639.998	720.681	755.563	1915.2	3009.5	1284.69	1957.98
643	638.184	978.367	1215.64	1189.28	655.644	922.906	352.029	0	417.777	639.998	895.992	1305.36	1915.2	3009.5	1261.62	1905.4	637.671	1009.52	1231.15	1302.56	654.999	996.607	480.767	197.372	363.36	639.998	720.243	755.196	1915.2	3009.5	1284.72	1958.04
644	638.198	978.446	1215.7	1189.5	655.672	923.058	349.96	0	417.424	639.998	895.434	1305.34	1915.2	3009.5	1261.71	1905.56	637.678	1009.54	1231.17	1302.59	655.014	996.638	480.341	196.978	363.137	639.998	719.806	754.829	1915.2	3009.5	1284.76	1958.1
645	638.211	978.526	1215.75	1189.72	655.7	923.21	347.888	0	417.071	639.998	894.876	1305.33	1915.2	3009.5	1261.8	1905.72	637.685	1009.57	1231.19	1302.63	655.029	996.668	479.915	196.585	362.915	639.998	719.37	754.463	1915.2	3009.5	1284.8	1958.17
646	638.225	978.605	1215.8	1189.95	655.728	923.362	345.813	0	416.718	639.998	894.32	1305.32	1915.2	3009.5	1261.89	1905.88	637.692	1009.59	1231.21	1302.67	655.043	996.699	479.49	196.191	362.692	639.998	718.934	754.097	1915.2	3009.5	1284.83	1958.23
647	638.238	978.685	1215.85	1190.17	655.756	923.514	343.735	0	416.366	639.998	893.764	1305.3	1915.2	3009.5	1261.98	1906.04	637.699	1009.61	1231.23	1302.7	655.058	996.73	479.066	195.798	362.47	639.998	718.498	753.732	1915.2	3009.5	1284.87	1958.29
648	638.252	978.764	1215.91	1190.39	655.784	923.666	341.654	0	416.014	639.998	893.209	1305.29	1915.2	3009.5	1262.07	1906.2	637.706	1009.64	1231.25	1302.74	655.072	996.76	478.641	195.405	362.248	639.998	718.063	753.367	1915.2	3009.5	1284.9	1958.36
649	638.266	978.844	1215.96	1190.62	655.812	923.819	339.57	0	415.663	639.998	892.655	1305.28	1915.2	3009.5	1262.16	1906.36	637.713	1009.66	1231.27	1302.77	655.087	996.791	478.218	195.013	362.026	639.998	717.628	753.002	1915.2	3009.5	1284.94	1958.42
650	638.279	978.924	1216.01	1190.84	655.84	923.972	337.483	0	415.312	639.998	892.102	1305.26	1915.2	3009.5	1262.25	1906.52	637.72	1009.68	1231.29	1302.81	655.101	996.821	477.794	194.621	361.805	639.998	717.193	752.639	1915.2	3009.5	1284.97	1958.48
651	638.293	979.004	1216.06	1191.07	655.868	924.125	335.393	0	414.961	639.998	891.55	1305.25	1915.2	3009.5	1262.34	1906.67	637.727	1009.71	1231.31	1302.85	655.116	996.851	477.371	194.229	361.583	639.998	716.759	752.275	1915.2	3009.5	1285.01	1958.54
652	638.307	979.084	1216.12	1191.29	655.897	924.278	333.3	0	414.61	639.998	890.998	1305.24	1915.2	3009.5	1262.43	1906.83	637.734	1009.73	1231.33	1302.88	655.13	996.882	476.949	193.838	361.362	639.998	716.325	751.912	1915.2	3009.5	1285.04	1958.61
653	638.32	979.164	1216.17	1191.52	655.925	924.432	331.204	0	414.26	639.998	890.447	1305.23	1915.2	3009.5	1262.52	1906.99	637.741	1009.76	1231.35	1302.92	655.145	996.912	476.527	193.447	361.141	639.998	715.892	751.55	1915.2	3009.5	1285.08	1958.67
654	638.334	979.244	1216.22	1191.75	655.953	924.586	329.104	0	413.91	639.998	889.897	1305.21	1915.2	3009.5	1262.61	1907.15	637.748	1009.78	1231.37	1302.95	655.159	996.942	476.105	193.056	360.92	639.998	715.459	751.188	1915.2	3009.5	1285.11	1958.73
655	638.348	979.325	1216.27	1191.97	655.982	924.739	327.002	0	413.561	639.998	889.348	1305.2	1915.2	3009.5	1262.7	1907.31	637.755	1009.8	1231.39	1302.99	655.174	996.972	475.684	192.665	360.7	639.998	715.026	750.826	1915.2	3009.5	1285.15	1958.79
656	638.362	979.405	1216.33	1192.2	656.01	924.894	324.897	0	413.211	639.998	888.8	1305.19	1915.2	3009.5	1262.79	1907.47	637.762	1009.83	1231.41	1303.03	655.188	997.002	475.263	192.275	360.48	639.998	714.594	750.465	1915.2	3009.5	1285.18	1958.85
657	638.375	979.486	1216.38	1192.43	656.038	925.048	322.788	0	412.863	639.998	888.253	1305.17	1915.2	3009.5	1262.88	1907.63	637.769	1009.85	1231.43	1303.06	655.203	997.032	474.842	191.885	360.26	639.998	714.162	750.104	1915.2	3009.5	1285.22	1958.91
658	638.389	979.566	1216.43	1192.66	656.067	925.202	320.677	0	412.514	639.998	887.706	1305.16	1915.2	3009.5	1262.98	1907.79	637.776	1009.87	1231.45	1303.1	655.217	997.062	474.422	191.495	360.04	639.998	713.73	749.744	1915.2	3009.5	1285.25	1958.97
659	638.403	979.647	1216.49	1192.88	656.095	925.357	318.562	0	412.166	639.998	887.161	1305.15	1915.2	3009.5	1263.07	1907.96	637.783	1009.9	1231.47	1303.13	655.231	997.091	474.002	191.106	359.82	639.998	713.299	749.384	1915.2	3009.5	1285.29	1959.03
660	638.417	979.728	1216.54	1193.11	656.124	925.512	316.444	0	411.818	639.998	886.616	1305.14	1915.2	3009.5	1263.16	1908.12	637.79	1009.92	1231.49	1303.17	655.246	997.121	473.583	190.717	359.601	639.998	712.868	749.025	1915.2	3009.5	1285.32	1959.09
661	638.431	979.809	1216.59	1193.34	656.152	925.667	314.323	0	411.471	639.998	886.072	1305.12	1915.2	3009.5	1263.25	1908.28	637.797	1009.94	1231.51	1303.2	655.26	997.151	473.164	190.328	359.381	639.998	712.438	748.666	1915.2	3009.5	1285.36	1959.15
662	638.444	979.89	1216.65	1193.57	656.181	925.823	312.199	0	411.124	639.998	885.529	1305.11	1915.2	3009.5	1263.34	1908.44	637.804	1009.97	1231.53	1303.24	655.275	997.18	472.745	189.94	359.162	639.998	712.008	748.307	1915.2	3009.5	1285.39	1959.21
663	638.458	979.971	1216.7	1193.8	656.21	925.978	310.072	0	410.777	639.998	884.987	1305.1	1915.2	3009.5	1263.43	1908.6	637.811	1009.99	1231.55	1303.27	655.289	997.21	472.327	189.552	358.943	639.998	711.578	747.949	1915.2	3009.5	1285.42	1959.26
664	638.472	980.052	1216.75	1194.03	656.238	926.134	307.942	0	410.431	639.998	884.446	1305.08	1915.2	3009.5	1263.52	1908.76	637.818	1010.01	1231.57	1303.31	655.303	997.239	471.91	189.164	358.725	639.998	711.149	747.592	1915.2	3009.5	1285.46	1959.32
665	638.486	980.134	1216.81	1194.26	656.267	926.29	305.808	0	410.085	639.998	883.905	1305.07	1915.2	3009.5	1263.61	1908.92	637.825	1010.04	1231.59	1303.34	655.318	997.269	471.492	188.776	358.506	639.998	710.72	747.234	1915.2	3009.5	1285.49	1959.38
666	638.5	980.215	1216.86	1194.49	656.295	926.446	303.671	0	409.739	639.998	883.366	1305.06	1915.2	3009.5	1263.71	1909.08	637.832	1010.06	1231.61	1303.38	655.332	997.298	471.075	188.389	358.288	639.998	710.291	746.878	1915.2	3009.5	1285.53	1959.44
667	638.514	980.297	1216.91	1194.72	656.324	926.603	301.531	0	409.394	639.998	882.827	1305.05	1915.2	3009.5	1263.8	1909.25	637.839	1010.08	1231.63	1303.41	655.346	997.327	470.659	188.002	358.07	639.998	709.863	746.521	1915.2	3009.5	1285.56	1959.5
668	638.528	980.378	1216.97	1194.95	656.353	926.76	299.387	0	409.049	639.998	882.29	1305.03	1915.2	3009.5	1263.89	1909.41	637.846	1010.11	1231.65	1303.44	655.361	997.356	470.242	187.615	357.852	639.998	709.435	746.165	1915.2	3009.5	1285.59	1959.55
669	638.542	980.46	1217.02	1195.18	656.382	926.917	297.24	0	408.704	639.998	881.753	1305.02	1915.2	3009.5	1263.98	1909.57	637.853	1010.13	1231.67	1303.48	655.375	997.385	469.827	187.228	357.634	639.998	709.007	745.81	1915.2	3009.5	1285.63	1959.61
670	638.556	980.542	1217.08	1195.42	656.411	927.074	295.09	0	408.36	639.998	881.217	1305.01	1915.2	3009.5	1264.07	1909.73	637.86	1010.15	1231.69	1303.51	655.389	997.415	469.411	186.842	357.417	639.998	708.58	745.455	1915.2	3009.5	1285.66	1959.67
671	638.57	980.624	1217.13	1195.65	656.439	927.231	292.937	0	408.016	639.998	880.682	1304.99	1915.2	3009.5	1264.17	1909.9	637.867	1010.17	1231.71	1303.55	655.403	997.444	468.996	186.456	357.2	639.998	708.153	745.1	1915.2	3009.5	1285.69	1959.72
672	638.584	980.706	1217.18	1195.88	656.468	927.389	290.78	0	407.673	639.998	880.148	1304.98	1915.2	3009.5	1264.26	1910.06	637.874	1010.2	1231.73	1303.58	655.418	997.472	468.581	186.07	356.983	639.998	707.727	744.746	1915.2	3009.5	1285.73	1959.78
673	638.598	980.788	1217.24	1196.11	656.497	927.547	288.62	0	407.33	639.998	879.615	1304.97	1915.2	3009.5	1264.35	1910.22	637.88	1010.22	1231.75	1303.61	655.432	997.501	468.167	185.685	356.766	639.998	707.301	744.392	1915.2	3009.5	1285.76	1959.84
674	638.612	980.87	1217.29	1196.35	656.526	927.705	286.456	0	406.987	639.998	879.083	1304.96	1915.2	3009.5	1264.44	1910.39	637.887	1010.24	1231.77	1303.65	655.446	997.53	467.753	185.3	356.549	639.998	706.875	744.039	1915.2	3009.5	1285.79	1959.89
675	638.626	980.953	1217.35	1196.58	656.555	927.864	284.289	0	406.645	639.998	878.552	1304.94	1915.2	3009.5	1264.54	1910.55	637.894	1010.27	1231.79	1303.68	655.46	997.559	467.34	184.915	356.332	639.998	706.449	743.686	1915.2	3009.5	1285.83	1959.95
676	638.64	981.035	1217.4	1196.82	656.584	928.022	282.119	0	406.303	639.998	878.021	1304.93	1915.2	3009.5	1264.63	1910.71	637.901	1010.29	1231.81	1303.72	655.474	997.588	466.926	184.53	356.116	639.998	706.024	743.334	1915.2	3009.5	1285.86	1960
677	638.654	981.118	1217.45	1197.05	656.613	928.181	279.945	0	405.961	639.998	877.492	1304.92	1915.2	3009.5	1264.72	1910.88	637.908	1010.31	1231.82	1303.75	655.489	997.616	466.513	184.145	355.9	639.998	705.599	742.981	1915.2	3009.5	1285.89	1960.06
678	638.668	981.201	1217.51	1197.29	656.642	928.34	277.768	0	405.62	639.998	876.964	1304.91	1915.2	3009.5	1264.81	1911.04	637.915	1010.33	1231.84	1303.78	655.503	997.645	466.101	183.761	355.684	639.998	705.175	742.63	1915.2	3009.5	1285.92	1960.11
679	638.682	981.284	1217.56	1197.52	656.671	928.5	275.587	0	405.279	639.998	876.436	1304.89	1915.2	3009.5	1264.91	1911.2	637.922	1010.36	1231.86	1303.82	655.517	997.673	465.689	183.377	355.468	639.998	704.751	742.278	1915.2	3009.5	1285.96	1960.17
680	638.696	981.367	1217.62	1197.76	656.7	928.659	273.403	0	404.939	639.998	875.91	1304.88	1915.2	3009.5	1265	1911.37	637.929	1010.38	1231.88	1303.85	655.531	997.702	465.277	182.993	355.253	639.998	704.327	741.928	1915.2	3009.5	1285.99	1960.22
681	638.71	981.45	1217.67	1197.99	656.73	928.819	271.215	0	404.599	639.998	875.384	1304.87	1915.2	3009.5	1265.09	1911.53	637.935	1010.4	1231.9	1303.88	655.545	997.73	464.866	182.61	355.037	639.998	703.903	741.577	1915.2	3009.5	1286.02	1960.27
682	638.724	981.533	1217.73	1198.23	656.759	928.979	269.024	0	404.259	639.998	874.86	1304.86	1915.2	3009.5	1265.19	1911.7	637.942	1010.42	1231.92	1303.92	655.559	997.758	464.455	182.227	354.822	639.998	703.48	741.227	1915.2	3009.5	1286.06	1960.33
683	638.738	981.616	1217.78	1198.47	656.788	929.14	266.829	0	403.92	639.998	874.336	1304.84	1915.2	3009.5	1265.28	1911.86	637.949	1010.45	1231.94	1303.95	655.573	997.787	464.044	181.844	354.607	639.998	703.057	740.877	1915.2	3009.5	1286.09	1960.38
684	638.753	981.7	1217.84	1198.71	656.817	929.3	264.63	0	403.581	639.998	873.814	1304.83	1915.2	3009.5	1265.37	1912.03	637.956	1010.47	1231.96	1303.98	655.587	997.815	463.634	181.461	354.392	639.998	702.635	740.528	1915.2	3009.5	1286.12	1960.43
685	638.767	981.783	1217.89	1198.94	656.847	929.461	262.428	0	403.243	639.998	873.292	1304.82	1915.2	3009.5	1265.47	1912.19	637.963	1010.49	1231.98	1304.01	655.602	997.843	463.224	181.078	354.178	639.998	702.212	740.179	1915.2	3009.5	1286.15	1960.49
686	638.781	981.867	1217.95	1199.18	656.876	929.622	260.222	0	402.905	639.998	872.772	1304.8	1915.2	3009.5	1265.56	1912.36	637.97	1010.51	1232	1304.05	655.616	997.871	462.814	180.696	353.963	639.998	701.79	739.831	1915.2	3009.5	1286.18	1960.54
687	638.795	981.95	1218	1199.42	656.905	929.784	258.013	0	402.567	639.998	872.252	1304.79	1915.2	3009.5	1265.65	1912.52	637.976	1010.54	1232.02	1304.08	655.63	997.899	462.405	180.314	353.749	639.998	701.369	739.483	1915.2	3009.5	1286.22	1960.59
688	638.81	982.034	1218.06	1199.66	656.935	929.945	255.8	0	402.23	639.998	871.734	1304.78	1915.2	3009.5	1265.75	1912.69	637.983	1010.56	1232.04	1304.11	655.644	997.927	461.996	179.932	353.535	639.998	700.948	739.135	1915.2	3009.5	1286.25	1960.64
689	638.824	982.118	1218.11	1199.9	656.964	930.107	253.583	0	401.893	639.998	871.216	1304.77	1915.2	3009.5	1265.84	1912.85	637.99	1010.58	1232.06	1304.15	655.658	997.955	461.588	179.55	353.321	639.998	700.527	738.788	1915.2	3009.5	1286.28	1960.7
690	638.838	982.202	1218.17	1200.14	656.994	930.27	251.362	0	401.556	639.998	870.7	1304.75	1915.2	3009.5	1265.94	1913.02	637.997	1010.6	1232.08	1304.18	655.672	997.983	461.18	179.169	353.108	639.998	700.106	738.441	1915.2	3009.5	1286.31	1960.75
691	638.852	982.287	1218.22	1200.38	657.023	930.432	249.138	0	401.22	639.998	870.185	1304.74	1915.2	3009.5	1266.03	1913.19	638.004	1010.62	1232.1	1304.21	655.686	998.011	460.772	178.788	352.894	639.998	699.686	738.094	1915.2	3009.5	1286.34	1960.8
692	638.867	982.371	1218.28	1200.62	657.053	930.595	246.91	0	400.885	639.998	869.67	1304.73	1915.2	3009.5	1266.13	1913.35	638.011	1010.65	1232.11	1304.24	655.7	998.038	460.364	178.407	352.681	639.998	699.266	737.748	1915.2	3009.5	1286.38	1960.85
693	638.881	982.456	1218.33	1200.86	657.082	930.758	244.678	0	400.55	639.998	869.157	1304.72	1915.2	3009.5	1266.22	1913.52	638.017	1010.67	1232.13	1304.27	655.714	998.066	459.957	178.026	352.468	639.998	698.846	737.402	1915.2	3009.5	1286.41	1960.9
694	638.895	982.54	1218.39	1201.11	657.112	930.921	242.442	0	400.215	639.998	868.645	1304.7	1915.2	3009.5	1266.31	1913.69	638.024	1010.69	1232.15	1304.31	655.728	998.094	459.551	177.645	352.255	639.998	698.427	737.057	1915.2	3009.5	1286.44	1960.95
695	638.91	982.625	1218.44	1201.35	657.141	931.085	240.203	0	399.881	639.998	868.134	1304.69	1915.2	3009.5	1266.41	1913.85	638.031	1010.71	1232.17	1304.34	655.742	998.121	459.144	177.265	352.042	639.998	698.007	736.712	1915.2	3009.5	1286.47	1961.01
696	638.924	982.71	1218.5	1201.59	657.171	931.249	237.959	0	399.547	639.998	867.624	1304.68	1915.2	3009.5	1266.5	1914.02	638.038	1010.73	1232.19	1304.37	655.756	998.149	458.738	176.885	351.829	639.998	697.589	736.368	1915.2	3009.5	1286.5	1961.06
697	638.938	982.795	1218.56	1201.84	657.201	931.413	235.712	0	399.213	639.998	867.115	1304.67	1915.2	3009.5	1266.6	1914.19	638.044	1010.76	1232.21	1304.4	655.77	998.176	458.332	176.505	351.617	639.998	697.17	736.023	1915.2	3009.5	1286.53	1961.11
698	638.953	982.88	1218.61	1202.08	657.231	931.578	233.461	0	398.88	639.998	866.607	1304.65	1915.2	3009.5	1266.69	1914.35	638.051	1010.78	1232.23	1304.43	655.783	998.204	457.927	176.125	351.405	639.998	696.752	735.68	1915.2	3009.5	1286.56	1961.16
699	638.967	982.965	1218.67	1202.32	657.26	931.743	231.205	0	398.548	639.998	866.101	1304.64	1915.2	3009.5	1266.79	1914.52	638.058	1010.8	1232.25	1304.47	655.797	998.231	457.522	175.745	351.193	639.998	696.334	735.336	1915.2	3009.5	1286.6	1961.21
700	638.982	983.05	1218.72	1202.57	657.29	931.908	228.946	0	398.216	639.998	865.595	1304.63	1915.2	3009.5	1266.88	1914.69	638.065	1010.82	1232.27	1304.5	655.811	998.258	457.117	175.366	350.981	639.998	695.917	734.993	1915.2	3009.5	1286.63	1961.26
701	638.996	983.136	1218.78	1202.81	657.32	932.073	226.683	0	397.884	639.998	865.09	1304.62	1915.2	3009.5	1266.98	1914.86	638.071	1010.84	1232.29	1304.53	655.825	998.285	456.713	174.987	350.769	639.998	695.499	734.651	1915.2	3009.5	1286.66	1961.31
702	639.011	983.222	1218.84	1203.06	657.35	932.239	224.415	0	397.553	639.998	864.587	1304.6	1915.2	3009.5	1267.08	1915.03	638.078	1010.87	1232.3	1304.56	655.839	998.313	456.309	174.608	350.557	639.998	695.082	734.308	1915.2	3009.5	1286.69	1961.36
703	639.025	983.307	1218.89	1203.31	657.38	932.405	222.144	0	397.222	639.998	864.085	1304.59	1915.2	3009.5	1267.17	1915.19	638.085	1010.89	1232.32	1304.59	655.853	998.34	455.905	174.229	350.346	639.998	694.666	733.966	1915.2	3009.5	1286.72	1961.41
704	639.04	983.393	1218.95	1203.55	657.41	932.571	219.868	0	396.892	639.998	863.584	1304.58	1915.2	3009.5	1267.27	1915.36	638.092	1010.91	1232.34	1304.62	655.867	998.367	455.502	173.85	350.135	639.998	694.249	733.625	1915.2	3009.5	1286.75	1961.45
705	639.054	983.479	1219	1203.8	657.44	932.738	217.589	0	396.562	639.998	863.084	1304.57	1915.2	3009.5	1267.36	1915.53	638.098	1010.93	1232.36	1304.66	655.881	998.394	455.099	173.472	349.924	639.998	693.833	733.284	1915.2	3009.5	1286.78	1961.5
706	639.069	983.565	1219.06	1204.05	657.47	932.905	215.305	0	396.233	639.998	862.585	1304.56	1915.2	3009.5	1267.46	1915.7	638.105	1010.95	1232.38	1304.69	655.894	998.421	454.696	173.093	349.713	639.998	693.417	732.943	1915.2	3009.5	1286.81	1961.55
707	639.083	983.652	1219.12	1204.3	657.5	933.072	213.016	0	395.904	639.998	862.087	1304.54	1915.2	3009.5	1267.56	1915.87	638.112	1010.97	1232.4	1304.72	655.908	998.448	454.294	172.715	349.502	639.998	693.002	732.602	1915.2	3009.5	1286.84	1961.6
708	639.098	983.738	1219.17	1204.55	657.53	933.24	210.724	0	395.576	639.998	861.59	1304.53	1915.2	3009.5	1267.65	1916.04	638.118	1011	1232.42	1304.75	655.922	998.475	453.892	172.338	349.292	639.998	692.587	732.262	1915.2	3009.5	1286.87	1961.65
709	639.113	983.825	1219.23	1204.8	657.56	933.408	208.427	0	395.248	639.998	861.095	1304.52	1915.2	3009.5	1267.75	1916.21	638.125	1011.02	1232.44	1304.78	655.936	998.501	453.49	171.96	349.082	639.998	692.172	731.922	1915.2	3009.5	1286.9	1961.7
710	639.127	983.911	1219.29	1205.05	657.591	933.576	206.126	0	394.92	639.998	860.601	1304.51	1915.2	3009.5	1267.84	1916.38	638.132	1011.04	1232.45	1304.81	655.95	998.528	453.088	171.582	348.871	639.998	691.757	731.583	1915.2	3009.5	1286.93	1961.75
711	639.142	983.998	1219.34	1205.3	657.621	933.745	203.821	0	394.594	639.998	860.108	1304.49	1915.2	3009.5	1267.94	1916.55	638.139	1011.06	1232.47	1304.84	655.963	998.555	452.687	171.205	348.661	639.998	691.343	731.244	1915.2	3009.5	1286.97	1961.79
712	639.157	984.085	1219.4	1205.55	657.651	933.914	201.511	0	394.267	639.998	859.616	1304.48	1915.2	3009.5	1268.04	1916.72	638.145	1011.08	1232.49	1304.87	655.977	998.581	452.287	170.828	348.452	639.998	690.929	730.906	1915.2	3009.5	1287	1961.84
713	639.171	984.172	1219.46	1205.8	657.682	934.083	199.196	0	393.942	639.998	859.126	1304.47	1915.2	3009.5	1268.14	1916.89	638.152	1011.1	1232.51	1304.9	655.991	998.608	451.886	170.451	348.242	639.998	690.515	730.567	1915.2	3009.5	1287.03	1961.89
714	639.186	984.26	1219.52	1206.06	657.712	934.252	196.877	0	393.617	639.998	858.636	1304.46	1915.2	3009.5	1268.23	1917.06	638.159	1011.12	1232.53	1304.93	656.005	998.635	451.486	170.074	348.033	639.998	690.102	730.229	1915.2	3009.5	1287.06	1961.94
715	639.201	984.347	1219.57	1206.31	657.742	934.422	194.554	0	393.292	639.998	858.148	1304.44	1915.2	3009.5	1268.33	1917.23	638.165	1011.15	1232.55	1304.96	656.018	998.661	451.086	169.697	347.823	639.998	689.689	729.892	1915.2	3009.5	1287.09	1961.98
716	639.215	984.435	1219.63	1206.56	657.773	934.593	192.226	0	392.968	639.998	857.662	1304.43	1915.2	3009.5	1268.43	1917.4	638.172	1011.17	1232.57	1305	656.032	998.687	450.687	169.321	347.614	639.998	689.276	729.555	1915.2	3009.5	1287.12	1962.03
717	639.23	984.523	1219.69	1206.82	657.803	934.764	189.893	0	392.644	639.998	857.176	1304.42	1915.2	3009.5	1268.52	1917.58	638.179	1011.19	1232.58	1305.03	656.046	998.714	450.288	168.944	347.405	639.998	688.863	729.218	1915.2	3009.5	1287.15	1962.08
718	639.245	984.61	1219.74	1207.07	657.834	934.935	187.555	0	392.321	639.998	856.692	1304.41	1915.2	3009.5	1268.62	1917.75	638.185	1011.21	1232.6	1305.06	656.059	998.74	449.889	168.568	347.197	639.998	688.451	728.881	1915.2	3009.5	1287.18	1962.12
719	639.26	984.698	1219.8	1207.33	657.864	935.106	185.213	0	391.998	639.998	856.209	1304.39	1915.2	3009.5	1268.72	1917.92	638.192	1011.23	1232.62	1305.09	656.073	998.766	449.491	168.192	346.988	639.998	688.039	728.545	1915.2	3009.5	1287.21	1962.17
720	639.275	984.787	1219.86	1207.59	657.895	935.278	182.866	0	391.676	639.998	855.727	1304.38	1915.2	3009.5	1268.82	1918.09	638.198	1011.25	1232.64	1305.12	656.087	998.793	449.092	167.816	346.779	639.998	687.628	728.209	1915.2	3009.5	1287.24	1962.22
721	639.289	984.875	1219.92	1207.84	657.926	935.45	180.515	0	391.355	639.998	855.247	1304.37	1915.2	3009.5	1268.91	1918.26	638.205	1011.27	1232.66	1305.15	656.1	998.819	448.695	167.441	346.571	639.998	687.216	727.874	1915.2	3009.5	1287.27	1962.26
722	639.304	984.964	1219.98	1208.1	657.956	935.623	178.158	0	391.034	639.998	854.768	1304.36	1915.2	3009.5	1269.01	1918.44	638.212	1011.29	1232.68	1305.18	656.114	998.845	448.297	167.065	346.363	639.998	686.805	727.539	1915.2	3009.5	1287.29	1962.31
723	639.319	985.052	1220.03	1208.36	657.987	935.796	175.797	0	390.713	639.998	854.291	1304.35	1915.2	3009.5	1269.11	1918.61	638.218	1011.32	1232.7	1305.21	656.128	998.871	447.9	166.69	346.155	639.998	686.394	727.204	1915.2	3009.5	1287.32	1962.35
724	639.334	985.141	1220.09	1208.62	658.018	935.969	173.43	0	390.393	639.998	853.814	1304.33	1915.2	3009.5	1269.21	1918.78	638.225	1011.34	1232.71	1305.24	656.141	998.897	447.503	166.315	345.947	639.998	685.984	726.87	1915.2	3009.5	1287.35	1962.4
725	639.349	985.23	1220.15	1208.88	658.049	936.143	171.059	0	390.074	639.998	853.339	1304.32	1915.2	3009.5	1269.31	1918.95	638.232	1011.36	1232.73	1305.27	656.155	998.923	447.106	165.939	345.74	639.998	685.573	726.536	1915.2	3009.5	1287.38	1962.44
726	639.364	985.319	1220.21	1209.14	658.08	936.317	168.683	0	389.755	639.998	852.866	1304.31	1915.2	3009.5	1269.41	1919.13	638.238	1011.38	1232.75	1305.3	656.169	998.949	446.71	165.565	345.532	639.998	685.163	726.202	1915.2	3009.5	1287.41	1962.49
727	639.379	985.409	1220.27	1209.4	658.111	936.492	166.301	0	389.437	639.998	852.394	1304.3	1915.2	3009.5	1269.51	1919.3	638.245	1011.4	1232.77	1305.33	656.182	998.975	446.314	165.19	345.325	639.998	684.754	725.869	1915.2	3009.5	1287.44	1962.53
728	639.394	985.498	1220.32	1209.66	658.142	936.667	163.915	0	389.12	639.998	851.923	1304.28	1915.2	3009.5	1269.6	1919.48	638.251	1011.42	1232.79	1305.36	656.196	999.001	445.919	164.815	345.118	639.998	684.344	725.536	1915.2	3009.5	1287.47	1962.58
729	639.409	985.588	1220.38	1209.92	658.173	936.842	161.523	0	388.803	639.998	851.454	1304.27	1915.2	3009.5	1269.7	1919.65	638.258	1011.44	1232.81	1305.39	656.209	999.027	445.523	164.441	344.911	639.998	683.935	725.203	1915.2	3009.5	1287.5	1962.62
730	639.424	985.678	1220.44	1210.19	658.204	937.018	159.126	0	388.486	639.998	850.986	1304.26	1915.2	3009.5	1269.8	1919.82	638.265	1011.46	1232.82	1305.42	656.223	999.052	445.128	164.066	344.704	639.998	683.526	724.871	1915.2	3009.5	1287.53	1962.67
731	639.439	985.768	1220.5	1210.45	658.235	937.194	156.724	0	388.171	639.998	850.519	1304.25	1915.2	3009.5	1269.9	1920	638.271	1011.48	1232.84	1305.45	656.236	999.078	444.734	163.692	344.498	639.998	683.118	724.539	1915.2	3009.5	1287.56	1962.71
732	639.454	985.858	1220.56	1210.72	658.266	937.371	154.316	0	387.855	639.998	850.054	1304.24	1915.2	3009.5	1270	1920.17	638.278	1011.5	1232.86	1305.47	656.25	999.104	444.339	163.318	344.291	639.998	682.709	724.207	1915.2	3009.5	1287.59	1962.76
733	639.469	985.948	1220.62	1210.98	658.297	937.548	151.903	0	387.541	639.998	849.59	1304.22	1915.2	3009.5	1270.1	1920.35	638.284	1011.53	1232.88	1305.5	656.263	999.129	443.945	162.944	344.085	639.998	682.301	723.876	1915.2	3009.5	1287.62	1962.8
734	639.484	986.039	1220.68	1211.25	658.328	937.726	149.485	0	387.227	639.998	849.128	1304.21	1915.2	3009.5	1270.2	1920.52	638.291	1011.55	1232.9	1305.53	656.277	999.155	443.551	162.57	343.879	639.998	681.894	723.545	1915.2	3009.5	1287.65	1962.85
735	639.5	986.13	1220.74	1211.52	658.36	937.904	147.061	0	386.914	639.998	848.668	1304.2	1915.2	3009.5	1270.3	1920.7	638.297	1011.57	1232.91	1305.56	656.29	999.18	443.158	162.196	343.673	639.998	681.486	723.214	1915.2	3009.5	1287.67	1962.89
736	639.515	986.221	1220.8	1211.78	658.391	938.083	144.631	0	386.602	639.998	848.209	1304.19	1915.2	3009.5	1270.4	1920.88	638.304	1011.59	1232.93	1305.59	656.304	999.206	442.765	161.823	343.467	639.998	681.079	722.884	1915.2	3009.5	1287.7	1962.93
737	639.53	986.312	1220.85	1212.05	658.422	938.262	142.195	0	386.29	639.998	847.751	1304.17	1915.2	3009.5	1270.5	1921.05	638.311	1011.61	1232.95	1305.62	656.317	999.231	442.372	161.449	343.261	639.998	680.672	722.554	1915.2	3009.5	1287.73	1962.98
738	639.545	986.403	1220.91	1212.32	658.454	938.441	139.753	0	385.979	639.998	847.295	1304.16	1915.2	3009.5	1270.6	1921.23	638.317	1011.63	1232.97	1305.65	656.331	999.256	441.979	161.076	343.056	639.998	680.266	722.225	1915.2	3009.5	1287.76	1963.02
739	639.56	986.494	1220.97	1212.59	658.485	938.621	137.305	0	385.669	639.998	846.841	1304.15	1915.2	3009.5	1270.7	1921.41	638.324	1011.65	1232.99	1305.68	656.344	999.282	441.587	160.703	342.85	639.998	679.859	721.895	1915.2	3009.5	1287.79	1963.06
740	639.576	986.586	1221.03	1212.87	658.517	938.802	134.852	0	385.36	639.998	846.388	1304.14	1915.2	3009.5	1270.8	1921.58	638.33	1011.67	1233	1305.71	656.358	999.307	441.195	160.33	342.645	639.998	679.453	721.566	1915.2	3009.5	1287.82	1963.11
741	639.591	986.678	1221.09	1213.14	658.548	938.983	132.392	0	385.051	639.998	845.937	1304.13	1915.2	3009.5	1270.9	1921.76	638.337	1011.69	1233.02	1305.74	656.371	999.332	440.803	159.957	342.44	639.998	679.047	721.238	1915.2	3009.5	1287.85	1963.15
742	639.606	986.77	1221.15	1213.41	658.58	939.164	129.926	0	384.744	639.998	845.488	1304.11	1915.2	3009.5	1271	1921.94	638.343	1011.71	1233.04	1305.77	656.385	999.357	440.412	159.584	342.235	639.998	678.642	720.91	1915.2	3009.5	1287.87	1963.19
743	639.622	986.862	1221.21	1213.69	658.612	939.346	127.453	0	384.437	639.998	845.04	1304.1	1915.2	3009.5	1271.11	1922.12	638.35	1011.73	1233.06	1305.79	656.398	999.383	440.021	159.211	342.031	639.998	678.236	720.582	1915.2	3009.5	1287.9	1963.24
744	639.637	986.955	1221.27	1213.96	658.644	939.529	124.975	0	384.131	639.998	844.595	1304.09	1915.2	3009.5	1271.21	1922.29	638.356	1011.75	1233.08	1305.82	656.411	999.408	439.63	158.838	341.826	639.998	677.831	720.254	1915.2	3009.5	1287.93	1963.28
745	639.652	987.048	1221.33	1214.24	658.675	939.712	122.489	0	383.825	639.998	844.15	1304.08	1915.2	3009.5	1271.31	1922.47	638.363	1011.77	1233.09	1305.85	656.425	999.433	439.24	158.466	341.622	639.998	677.427	719.927	1915.2	3009.5	1287.96	1963.32
746	639.668	987.141	1221.39	1214.52	658.707	939.896	119.997	0	383.521	639.998	843.708	1304.07	1915.2	3009.5	1271.41	1922.65	638.369	1011.79	1233.11	1305.88	656.438	999.458	438.849	158.093	341.418	639.998	677.022	719.6	1915.2	3009.5	1287.99	1963.36
747	639.683	987.234	1221.45	1214.8	658.739	940.08	117.499	0	383.217	639.998	843.267	1304.05	1915.2	3009.5	1271.51	1922.83	638.376	1011.81	1233.13	1305.91	656.451	999.483	438.46	157.721	341.214	639.998	676.618	719.273	1915.2	3009.5	1288.02	1963.4
748	639.699	987.327	1221.52	1215.07	658.771	940.265	114.994	0	382.914	639.998	842.829	1304.04	1915.2	3009.5	1271.61	1923.01	638.382	1011.83	1233.15	1305.94	656.465	999.508	438.07	157.349	341.01	639.998	676.214	718.947	1915.2	3009.5	1288.04	1963.45
749	639.714	987.421	1221.58	1215.36	658.803	940.451	112.481	0	382.612	639.998	842.392	1304.03	1915.2	3009.5	1271.72	1923.19	638.389	1011.85	1233.17	1305.97	656.478	999.532	437.681	156.977	340.806	639.998	675.811	718.621	1915.2	3009.5	1288.07	1963.49
750	639.73	987.515	1221.64	1215.64	658.835	940.637	109.962	0	382.31	639.998	841.957	1304.02	1915.2	3009.5	1271.82	1923.37	638.395	1011.87	1233.18	1305.99	656.492	999.557	437.292	156.605	340.602	639.998	675.407	718.295	1915.2	3009.5	1288.1	1963.53
751	639.745	987.609	1221.7	1215.92	658.867	940.824	107.435	0	382.01	639.998	841.524	1304.01	1915.2	3009.5	1271.92	1923.55	638.402	1011.89	1233.2	1306.02	656.505	999.582	436.903	156.233	340.399	639.998	675.004	717.97	1915.2	3009.5	1288.13	1963.57
752	639.761	987.703	1221.76	1216.2	658.9	941.011	104.901	0	381.711	639.998	841.093	1303.99	1915.2	3009.5	1272.02	1923.73	638.408	1011.91	1233.22	1306.05	656.518	999.607	436.515	155.861	340.196	639.998	674.601	717.645	1915.2	3009.5	1288.16	1963.61
753	639.777	987.798	1221.82	1216.49	658.932	941.199	102.36	0	381.412	639.998	840.664	1303.98	1915.2	3009.5	1272.13	1923.91	638.415	1011.93	1233.24	1306.08	656.531	999.631	436.127	155.49	339.993	639.998	674.199	717.32	1915.2	3009.5	1288.18	1963.65
754	639.792	987.893	1221.88	1216.78	658.964	941.388	99.8111	0	381.114	639.998	840.237	1303.97	1915.2	3009.5	1272.23	1924.09	638.421	1011.96	1233.26	1306.11	656.545	999.656	435.739	155.118	339.79	639.998	673.797	716.996	1915.2	3009.5	1288.21	1963.7
755	639.808	987.988	1221.94	1217.06	658.997	941.577	97.2545	0	380.818	639.998	839.812	1303.96	1915.2	3009.5	1272.33	1924.27	638.428	1011.98	1233.27	1306.13	656.558	999.681	435.351	154.746	339.587	639.998	673.395	716.672	1915.2	3009.5	1288.24	1963.74
756	639.824	988.083	1222.01	1217.35	659.029	941.767	94.6899	0	380.522	639.998	839.389	1303.95	1915.2	3009.5	1272.44	1924.45	638.434	1012	1233.29	1306.16	656.571	999.705	434.964	154.375	339.384	639.998	672.993	716.348	1915.2	3009.5	1288.27	1963.78
757	639.839	988.179	1222.07	1217.64	659.062	941.958	92.1174	0	380.227	639.998	838.969	1303.93	1915.2	3009.5	1272.54	1924.64	638.441	1012.02	1233.31	1306.19	656.585	999.73	434.577	154.004	339.182	639.998	672.591	716.025	1915.2	3009.5	1288.29	1963.82
758	639.855	988.275	1222.13	1217.93	659.094	942.15	89.5368	0	379.933	639.998	838.55	1303.92	1915.2	3009.5	1272.64	1924.82	638.447	1012.04	1233.33	1306.22	656.598	999.754	434.19	153.632	338.979	639.998	672.19	715.702	1915.2	3009.5	1288.32	1963.86
759	639.871	988.371	1222.19	1218.23	659.127	942.342	86.948	0	379.641	639.998	838.134	1303.91	1915.2	3009.5	1272.75	1925	638.453	1012.06	1233.34	1306.25	656.611	999.779	433.804	153.261	338.777	639.998	671.789	715.379	1915.2	3009.5	1288.35	1963.9
760	639.887	988.467	1222.25	1218.52	659.16	942.535	84.3508	0	379.349	639.998	837.72	1303.9	1915.2	3009.5	1272.85	1925.18	638.46	1012.08	1233.36	1306.27	656.624	999.803	433.418	152.89	338.575	639.998	671.389	715.057	1915.2	3009.5	1288.38	1963.94
761	639.903	988.564	1222.32	1218.82	659.192	942.729	81.7451	0	379.059	639.998	837.309	1303.89	1915.2	3009.5	1272.96	1925.37	638.466	1012.1	1233.38	1306.3	656.637	999.827	433.032	152.519	338.373	639.998	670.988	714.735	1915.2	3009.5	1288.4	1963.98
762	639.919	988.661	1222.38	1219.12	659.225	942.924	79.1307	0	378.769	639.998	836.9	1303.87	1915.2	3009.5	1273.06	1925.55	638.473	1012.12	1233.4	1306.33	656.651	999.852	432.647	152.148	338.171	639.998	670.588	714.413	1915.2	3009.5	1288.43	1964.02
763	639.935	988.758	1222.44	1219.41	659.258	943.119	76.5072	0	378.481	639.998	836.493	1303.86	1915.2	3009.5	1273.17	1925.74	638.479	1012.14	1233.41	1306.36	656.664	999.876	432.261	151.778	337.97	639.998	670.188	714.092	1915.2	3009.5	1288.46	1964.06
764	639.95	988.856	1222.51	1219.72	659.291	943.316	73.8743	0	378.194	639.998	836.09	1303.85	1915.2	3009.5	1273.27	1925.92	638.486	1012.16	1233.43	1306.38	656.677	999.9	431.877	151.407	337.768	639.998	669.789	713.77	1915.2	3009.5	1288.49	1964.1
765	639.966	988.954	1222.57	1220.02	659.324	943.513	71.2316	0	377.909	639.998	835.688	1303.84	1915.2	3009.5	1273.38	1926.1	638.492	1012.18	1233.45	1306.41	656.69	999.924	431.492	151.036	337.567	639.998	669.389	713.45	1915.2	3009.5	1288.51	1964.14
766	639.982	989.052	1222.63	1220.32	659.357	943.711	68.5788	0	377.625	639.998	835.29	1303.83	1915.2	3009.5	1273.48	1926.29	638.498	1012.19	1233.47	1306.44	656.703	999.948	431.108	150.666	337.366	639.998	668.99	713.129	1915.2	3009.5	1288.54	1964.18
767	639.999	989.15	1222.69	1220.63	659.39	943.91	65.9156	0	377.343	639.998	834.895	1303.81	1915.2	3009.5	1273.59	1926.48	638.505	1012.21	1233.48	1306.47	656.717	999.972	430.723	150.295	337.165	639.998	668.592	712.809	1915.2	3009.5	1288.57	1964.22
768	640.015	989.249	1222.76	1220.94	659.424	944.11	63.2419	0	377.062	639.998	834.503	1303.8	1915.2	3009.5	1273.69	1926.66	638.511	1012.23	1233.5	1306.49	656.73	999.996	430.34	149.925	336.964	639.998	668.193	712.489	1915.2	3009.5	1288.59	1964.26
769	640.031	989.348	1222.82	1221.24	659.457	944.312	60.5572	0	376.783	639.998	834.113	1303.79	1915.2	3009.5	1273.8	1926.85	638.518	1012.25	1233.52	1306.52	656.743	1000.02	429.956	149.554	336.764	639.998	667.795	712.169	1915.2	3009.5	1288.62	1964.3
770	640.047	989.448	1222.89	1221.56	659.49	944.514	57.8612	0	376.505	639.998	833.727	1303.78	1915.2	3009.5	1273.91	1927.03	638.524	1012.27	1233.54	1306.55	656.756	1000.04	429.573	149.184	336.563	639.998	667.397	711.85	1915.2	3009.5	1288.65	1964.34
771	640.063	989.548	1222.95	1221.87	659.524	944.717	55.1537	0	376.229	639.998	833.344	1303.77	1915.2	3009.5	1274.01	1927.22	638.53	1012.29	1233.55	1306.58	656.769	1000.07	429.19	148.814	336.363	639.998	666.999	711.531	1915.2	3009.5	1288.67	1964.38
772	640.079	989.648	1223.01	1222.19	659.557	944.921	52.4341	0	375.955	639.998	832.965	1303.76	1915.2	3009.5	1274.12	1927.41	638.537	1012.31	1233.57	1306.6	656.782	1000.09	428.807	148.444	336.163	639.998	666.602	711.213	1915.2	3009.5	1288.7	1964.42
773	640.095	989.749	1223.08	1222.5	659.591	945.127	49.7018	0	375.683	639.998	832.589	1303.74	1915.2	3009.5	1274.23	1927.6	638.543	1012.33	1233.59	1306.63	656.795	1000.12	428.425	148.074	335.962	639.998	666.204	710.894	1915.2	3009.5	1288.73	1964.45
774	640.112	989.85	1223.14	1222.83	659.624	945.334	46.9564	0	375.412	639.998	832.216	1303.73	1915.2	3009.5	1274.33	1927.79	638.549	1012.35	1233.61	1306.66	656.808	1000.14	428.043	147.704	335.763	639.998	665.807	710.576	1915.2	3009.5	1288.75	1964.49
775	640.128	989.951	1223.21	1223.15	659.658	945.542	44.1972	0	375.144	639.998	831.848	1303.72	1915.2	3009.5	1274.44	1927.98	638.556	1012.37	1233.62	1306.68	656.821	1000.16	427.661	147.334	335.563	639.998	665.411	710.259	1915.2	3009.5	1288.78	1964.53
776	640.144	990.053	1223.27	1223.48	659.692	945.752	41.4239	0	374.877	639.998	831.482	1303.71	1915.2	3009.5	1274.55	1928.17	638.562	1012.39	1233.64	1306.71	656.834	1000.19	427.28	146.964	335.363	639.998	665.014	709.941	1915.2	3009.5	1288.81	1964.57
777	640.161	990.156	1223.34	1223.81	659.726	945.964	38.6356	0	374.613	639.998	831.121	1303.7	1915.2	3009.5	1274.66	1928.36	638.569	1012.41	1233.66	1306.74	656.848	1000.21	426.898	146.594	335.164	639.998	664.618	709.624	1915.2	3009.5	1288.83	1964.61
778	640.177	990.259	1223.41	1224.14	659.76	946.177	35.8312	0	374.35	639.998	830.764	1303.69	1915.2	3009.5	1274.77	1928.55	638.575	1012.43	1233.67	1306.76	656.861	1000.23	426.518	146.224	334.964	639.998	664.222	709.307	1915.2	3009.5	1288.86	1964.65
779	640.194	990.362	1223.47	1224.48	659.794	946.392	33.0095	0	374.09	639.998	830.412	1303.67	1915.2	3009.5	1274.87	1928.74	638.581	1012.45	1233.69	1306.79	656.874	1000.26	426.137	145.854	334.765	639.998	663.827	708.991	1915.2	3009.5	1288.89	1964.69
780	640.21	990.466	1223.54	1224.82	659.828	946.609	30.1691	0	373.832	639.998	830.064	1303.66	1915.2	3009.5	1274.98	1928.93	638.588	1012.47	1233.71	1306.82	656.887	1000.28	425.756	145.485	334.566	639.998	663.431	708.675	1915.2	3009.5	1288.91	1964.72
781	640.227	990.571	1223.6	1225.16	659.862	946.828	27.3078	0	373.578	639.998	829.722	1303.65	1915.2	3009.5	1275.09	1929.12	638.594	1012.49	1233.73	1306.84	656.9	1000.31	425.376	145.115	334.367	639.998	663.036	708.359	1915.2	3009.5	1288.94	1964.76
782	640.243	990.676	1223.67	1225.51	659.897	947.05	24.4234	0	373.326	639.998	829.386	1303.64	1915.2	3009.5	1275.2	1929.32	638.6	1012.51	1233.74	1306.87	656.913	1000.33	424.997	144.746	334.169	639.998	662.641	708.044	1915.2	3009.5	1288.97	1964.8
783	640.26	990.783	1223.74	1225.87	659.931	947.274	21.5135	0	373.078	639.998	829.056	1303.63	1915.2	3009.5	1275.31	1929.51	638.607	1012.53	1233.76	1306.9	656.926	1000.35	424.617	144.376	333.97	639.998	662.247	707.728	1915.2	3009.5	1288.99	1964.84
784	640.277	990.89	1223.81	1226.23	659.966	947.502	18.5747	0	372.834	639.998	828.734	1303.62	1915.2	3009.5	1275.42	1929.71	638.613	1012.55	1233.78	1306.92	656.939	1000.38	424.238	144.006	333.772	639.998	661.853	707.413	1915.2	3009.5	1289.02	1964.87
785	640.294	990.998	1223.87	1226.6	660.001	947.733	15.6038	0	372.595	639.998	828.419	1303.6	1915.2	3009.5	1275.54	1929.9	638.619	1012.57	1233.79	1306.95	656.952	1000.4	423.859	143.637	333.573	639.998	661.459	707.099	1915.2	3009.5	1289.04	1964.91
786	640.311	991.108	1223.94	1226.97	660.036	947.969	12.5954	0	372.36	639.998	828.112	1303.59	1915.2	3009.5	1275.65	1930.1	638.626	1012.59	1233.81	1306.98	656.965	1000.42	423.48	143.268	333.375	639.998	661.065	706.784	1915.2	3009.5	1289.07	1964.95
787	640.328	991.219	1224.01	1227.36	660.071	948.211	9.54042	0	372.132	639.998	827.815	1303.58	1915.2	3009.5	1275.76	1930.3	638.632	1012.61	1233.83	1307	656.978	1000.45	423.102	142.898	333.177	639.998	660.671	706.47	1915.2	3009.5	1289.1	1964.99
788	640.345	991.333	1224.08	1227.77	660.107	948.461	6.42189	0	371.911	639.998	827.531	1303.57	1915.2	3009.5	1275.88	1930.5	638.638	1012.62	1233.85	1307.03	656.99	1000.47	422.723	142.529	332.979	639.998	660.278	706.157	1915.2	3009.5	1289.12	1965.02
789	640.363	991.45	1224.16	1228.2	660.143	948.725	3.20363	0	371.702	639.998	827.266	1303.56	1915.2	3009.5	1275.99	1930.71	638.644	1012.64	1233.86	1307.06	657.003	1000.49	422.345	142.16	332.782	639.998	659.885	705.843	1915.2	3009.5	1289.15	1965.06
790	640.38	991.567	1224.23	1228.63	660.179	948.988	0	0	371.49	639.998	826.998	1303.55	1915.2	3009.5	1276.11	1930.91	638.651	1012.66	1233.88	1307.08	657.016	1000.52	421.968	141.79	332.584	639.998	659.492	705.53	1915.2	3009.5	1289.17	1965.1
791	640.396	991.652	1224.29	1228.83	660.211	949.137	0	0	370.787	639.998	824.65	1303.53	1915.2	3009.5	1276.2	1931.07	638.657	1012.68	1233.9	1307.11	657.029	1000.54	421.59	141.421	332.387	639.998	659.1	705.217	1915.2	3009.5	1289.2	1965.13
792	640.411	991.737	1224.35	1229.03	660.243	949.286	0	0	370.092	639.998	822.298	1303.52	1915.2	3009.5	1276.3	1931.24	638.663	1012.7	1233.91	1307.13	657.042	1000.56	421.213	141.052	332.19	639.998	658.708	704.905	1915.2	3009.5	1289.23	1965.17
793	640.427	991.821	1224.4	1229.24	660.275	949.435	0	0	369.401	639.998	819.944	1303.51	1915.2	3009.5	1276.4	1931.4	638.67	1012.72	1233.93	1307.16	657.055	1000.58	420.837	140.683	331.993	639.998	658.316	704.593	1915.2	3009.5	1289.25	1965.21
794	640.442	991.906	1224.46	1229.44	660.307	949.584	0	0	368.712	639.998	817.587	1303.5	1915.2	3009.5	1276.49	1931.56	638.676	1012.74	1233.95	1307.19	657.068	1000.61	420.46	140.313	331.796	639.998	657.924	704.281	1915.2	3009.5	1289.28	1965.24
795	640.457	991.99	1224.52	1229.65	660.339	949.733	0	0	368.024	639.998	815.229	1303.49	1915.2	3009.5	1276.59	1931.72	638.682	1012.76	1233.96	1307.21	657.081	1000.63	420.084	139.944	331.599	639.998	657.533	703.969	1915.2	3009.5	1289.3	1965.28
796	640.473	992.075	1224.58	1229.85	660.371	949.882	0	0	367.336	639.998	812.869	1303.47	1915.2	3009.5	1276.69	1931.88	638.688	1012.78	1233.98	1307.24	657.094	1000.65	419.708	139.575	331.402	639.998	657.142	703.658	1915.2	3009.5	1289.33	1965.32
797	640.488	992.159	1224.64	1230.06	660.402	950.031	0	0	366.647	639.998	810.508	1303.46	1915.2	3009.5	1276.78	1932.05	638.695	1012.8	1234	1307.26	657.107	1000.68	419.332	139.206	331.206	639.998	656.751	703.347	1915.2	3009.5	1289.35	1965.35
798	640.504	992.244	1224.69	1230.26	660.434	950.181	0	0	365.959	639.998	808.146	1303.45	1915.2	3009.5	1276.88	1932.21	638.701	1012.82	1234.02	1307.29	657.119	1000.7	418.957	138.837	331.009	639.998	656.36	703.036	1915.2	3009.5	1289.38	1965.39
799	640.519	992.329	1224.75	1230.47	660.466	950.331	0	0	365.27	639.998	805.782	1303.44	1915.2	3009.5	1276.98	1932.37	638.707	1012.84	1234.03	1307.31	657.132	1000.72	418.582	138.468	330.813	639.998	655.97	702.726	1915.2	3009.5	1289.41	1965.43
800	640.535	992.414	1224.81	1230.67	660.498	950.481	0	0	364.58	639.998	803.416	1303.43	1915.2	3009.5	1277.07	1932.53	638.713	1012.85	1234.05	1307.34	657.145	1000.74	418.207	138.099	330.617	639.998	655.58	702.416	1915.2	3009.5	1289.43	1965.46
801	640.55	992.499	1224.87	1230.88	660.53	950.631	0	0	363.891	639.998	801.048	1303.41	1915.2	3009.5	1277.17	1932.7	638.72	1012.87	1234.07	1307.37	657.158	1000.77	417.832	137.73	330.421	639.998	655.19	702.106	1915.2	3009.5	1289.46	1965.5
802	640.566	992.585	1224.93	1231.08	660.562	950.781	0	0	363.201	639.998	798.678	1303.4	1915.2	3009.5	1277.27	1932.86	638.726	1012.89	1234.08	1307.39	657.171	1000.79	417.458	137.361	330.225	639.998	654.8	701.797	1915.2	3009.5	1289.48	1965.53
803	640.581	992.67	1224.98	1231.29	660.594	950.932	0	0	362.511	639.998	796.306	1303.39	1915.2	3009.5	1277.37	1933.02	638.732	1012.91	1234.1	1307.42	657.183	1000.81	417.084	136.992	330.03	639.998	654.411	701.487	1915.2	3009.5	1289.51	1965.57
804	640.597	992.756	1225.04	1231.5	660.627	951.083	0	0	361.82	639.998	793.933	1303.38	1915.2	3009.5	1277.46	1933.18	638.738	1012.93	1234.12	1307.44	657.196	1000.84	416.71	136.623	329.834	639.998	654.022	701.179	1915.2	3009.5	1289.53	1965.6
805	640.613	992.841	1225.1	1231.7	660.659	951.234	0	0	361.13	639.998	791.557	1303.37	1915.2	3009.5	1277.56	1933.35	638.745	1012.95	1234.13	1307.47	657.209	1000.86	416.336	136.254	329.639	639.998	653.633	700.87	1915.2	3009.5	1289.56	1965.64
806	640.628	992.927	1225.16	1231.91	660.691	951.385	0	0	360.439	639.998	789.18	1303.35	1915.2	3009.5	1277.66	1933.51	638.751	1012.97	1234.15	1307.49	657.222	1000.88	415.963	135.885	329.443	639.998	653.245	700.562	1915.2	3009.5	1289.58	1965.68
807	640.644	993.013	1225.22	1232.12	660.723	951.537	0	0	359.748	639.998	786.8	1303.34	1915.2	3009.5	1277.76	1933.68	638.757	1012.99	1234.17	1307.52	657.235	1000.9	415.59	135.516	329.248	639.998	652.857	700.254	1915.2	3009.5	1289.61	1965.71
808	640.66	993.099	1225.28	1232.33	660.756	951.688	0	0	359.056	639.998	784.419	1303.33	1915.2	3009.5	1277.86	1933.84	638.763	1013	1234.18	1307.54	657.247	1000.93	415.217	135.147	329.053	639.998	652.469	699.946	1915.2	3009.5	1289.63	1965.75
809	640.675	993.185	1225.34	1232.53	660.788	951.84	0	0	358.364	639.998	782.035	1303.32	1915.2	3009.5	1277.95	1934	638.769	1013.02	1234.2	1307.57	657.26	1000.95	414.845	134.778	328.859	639.998	652.081	699.639	1915.2	3009.5	1289.66	1965.78
810	640.691	993.272	1225.4	1232.74	660.821	951.993	0	0	357.672	639.998	779.65	1303.31	1915.2	3009.5	1278.05	1934.17	638.776	1013.04	1234.22	1307.59	657.273	1000.97	414.473	134.409	328.664	639.998	651.694	699.331	1915.2	3009.5	1289.68	1965.82
811	640.707	993.358	1225.46	1232.95	660.853	952.145	0	0	356.98	639.998	777.262	1303.29	1915.2	3009.5	1278.15	1934.33	638.782	1013.06	1234.23	1307.62	657.285	1000.99	414.101	134.04	328.47	639.998	651.307	699.025	1915.2	3009.5	1289.71	1965.85
812	640.723	993.445	1225.52	1233.16	660.886	952.298	0	0	356.287	639.998	774.872	1303.28	1915.2	3009.5	1278.25	1934.5	638.788	1013.08	1234.25	1307.65	657.298	1001.02	413.729	133.671	328.275	639.998	650.92	698.718	1915.2	3009.5	1289.73	1965.89
813	640.738	993.531	1225.57	1233.37	660.918	952.451	0	0	355.594	639.998	772.481	1303.27	1915.2	3009.5	1278.35	1934.66	638.794	1013.1	1234.27	1307.67	657.311	1001.04	413.358	133.302	328.081	639.998	650.533	698.412	1915.2	3009.5	1289.76	1965.92
814	640.754	993.618	1225.63	1233.58	660.951	952.604	0	0	354.901	639.998	770.087	1303.26	1915.2	3009.5	1278.45	1934.83	638.8	1013.12	1234.28	1307.7	657.324	1001.06	412.987	132.933	327.887	639.998	650.147	698.106	1915.2	3009.5	1289.78	1965.95
815	640.77	993.705	1225.69	1233.79	660.984	952.757	0	0	354.208	639.998	767.691	1303.25	1915.2	3009.5	1278.55	1934.99	638.807	1013.14	1234.3	1307.72	657.336	1001.08	412.616	132.564	327.693	639.998	649.761	697.8	1915.2	3009.5	1289.81	1965.99
816	640.786	993.792	1225.75	1234	661.016	952.911	0	0	353.514	639.998	765.294	1303.24	1915.2	3009.5	1278.65	1935.16	638.813	1013.15	1234.32	1307.75	657.349	1001.1	412.245	132.194	327.499	639.998	649.375	697.495	1915.2	3009.5	1289.83	1966.02
817	640.802	993.879	1225.81	1234.21	661.049	953.064	0	0	352.82	639.998	762.894	1303.22	1915.2	3009.5	1278.74	1935.33	638.819	1013.17	1234.33	1307.77	657.362	1001.13	411.875	131.825	327.306	639.998	648.989	697.19	1915.2	3009.5	1289.86	1966.06
818	640.818	993.967	1225.87	1234.42	661.082	953.218	0	0	352.126	639.998	760.492	1303.21	1915.2	3009.5	1278.84	1935.49	638.825	1013.19	1234.35	1307.79	657.374	1001.15	411.505	131.456	327.112	639.998	648.604	696.885	1915.2	3009.5	1289.88	1966.09
819	640.834	994.054	1225.93	1234.63	661.115	953.373	0	0	351.432	639.998	758.088	1303.2	1915.2	3009.5	1278.94	1935.66	638.831	1013.21	1234.37	1307.82	657.387	1001.17	411.135	131.087	326.919	639.998	648.219	696.581	1915.2	3009.5	1289.91	1966.13
820	640.85	994.142	1225.99	1234.84	661.148	953.527	0	0	350.737	639.998	755.682	1303.19	1915.2	3009.5	1279.04	1935.82	638.837	1013.23	1234.38	1307.84	657.4	1001.19	410.766	130.718	326.726	639.998	647.834	696.276	1915.2	3009.5	1289.93	1966.16
821	640.866	994.23	1226.05	1235.05	661.181	953.682	0	0	350.042	639.998	753.273	1303.18	1915.2	3009.5	1279.14	1935.99	638.844	1013.25	1234.4	1307.87	657.412	1001.22	410.396	130.349	326.532	639.998	647.45	695.973	1915.2	3009.5	1289.95	1966.19
822	640.882	994.318	1226.11	1235.27	661.214	953.837	0	0	349.347	639.998	750.863	1303.16	1915.2	3009.5	1279.24	1936.16	638.85	1013.27	1234.42	1307.89	657.425	1001.24	410.027	129.98	326.34	639.998	647.066	695.669	1915.2	3009.5	1289.98	1966.23
823	640.898	994.406	1226.17	1235.48	661.247	953.992	0	0	348.651	639.998	748.45	1303.15	1915.2	3009.5	1279.34	1936.32	638.856	1013.28	1234.43	1307.92	657.437	1001.26	409.659	129.61	326.147	639.998	646.682	695.366	1915.2	3009.5	1290	1966.26
824	640.914	994.494	1226.23	1235.69	661.28	954.148	0	0	347.956	639.998	746.036	1303.14	1915.2	3009.5	1279.44	1936.49	638.862	1013.3	1234.45	1307.94	657.45	1001.28	409.29	129.241	325.954	639.998	646.298	695.063	1915.2	3009.5	1290.03	1966.3
825	640.93	994.582	1226.29	1235.9	661.313	954.303	0	0	347.26	639.998	743.619	1303.13	1915.2	3009.5	1279.54	1936.66	638.868	1013.32	1234.46	1307.97	657.463	1001.3	408.922	128.872	325.762	639.998	645.915	694.76	1915.2	3009.5	1290.05	1966.33
826	640.946	994.671	1226.36	1236.12	661.346	954.459	0	0	346.563	639.998	741.2	1303.12	1915.2	3009.5	1279.64	1936.83	638.874	1013.34	1234.48	1307.99	657.475	1001.33	408.554	128.502	325.569	639.998	645.532	694.458	1915.2	3009.5	1290.08	1966.36
827	640.962	994.759	1226.42	1236.33	661.38	954.616	0	0	345.867	639.998	738.779	1303.11	1915.2	3009.5	1279.74	1936.99	638.88	1013.36	1234.5	1308.02	657.488	1001.35	408.186	128.133	325.377	639.998	645.149	694.155	1915.2	3009.5	1290.1	1966.4
828	640.978	994.848	1226.48	1236.55	661.413	954.772	0	0	345.17	639.998	736.356	1303.09	1915.2	3009.5	1279.84	1937.16	638.887	1013.38	1234.51	1308.04	657.5	1001.37	407.819	127.764	325.185	639.998	644.766	693.854	1915.2	3009.5	1290.12	1966.43
829	640.994	994.937	1226.54	1236.76	661.446	954.929	0	0	344.473	639.998	733.93	1303.08	1915.2	3009.5	1279.94	1937.33	638.893	1013.39	1234.53	1308.07	657.513	1001.39	407.452	127.394	324.993	639.998	644.384	693.552	1915.2	3009.5	1290.15	1966.46
830	641.011	995.026	1226.6	1236.98	661.48	955.086	0	0	343.776	639.998	731.503	1303.07	1915.2	3009.5	1280.05	1937.5	638.899	1013.41	1234.55	1308.09	657.525	1001.41	407.085	127.025	324.801	639.998	644.002	693.251	1915.2	3009.5	1290.17	1966.5
831	641.027	995.115	1226.66	1237.19	661.513	955.243	0	0	343.078	639.998	729.073	1303.06	1915.2	3009.5	1280.15	1937.67	638.905	1013.43	1234.56	1308.11	657.538	1001.43	406.718	126.655	324.609	639.998	643.62	692.95	1915.2	3009.5	1290.2	1966.53
832	641.043	995.204	1226.72	1237.41	661.547	955.4	0	0	342.38	639.998	726.641	1303.05	1915.2	3009.5	1280.25	1937.84	638.911	1013.45	1234.58	1308.14	657.55	1001.46	406.352	126.286	324.418	639.998	643.239	692.649	1915.2	3009.5	1290.22	1966.56
833	641.059	995.294	1226.78	1237.62	661.58	955.558	0	0	341.682	639.998	724.206	1303.03	1915.2	3009.5	1280.35	1938.01	638.917	1013.47	1234.59	1308.16	657.563	1001.48	405.986	125.916	324.227	639.998	642.857	692.349	1915.2	3009.5	1290.25	1966.6
834	641.076	995.383	1226.84	1237.84	661.614	955.716	0	0	340.984	639.998	721.77	1303.02	1915.2	3009.5	1280.45	1938.18	638.923	1013.48	1234.61	1308.19	657.575	1001.5	405.62	125.546	324.035	639.998	642.476	692.049	1915.2	3009.5	1290.27	1966.63
835	641.092	995.473	1226.91	1238.06	661.648	955.874	0	0	340.285	639.998	719.331	1303.01	1915.2	3009.5	1280.55	1938.34	638.929	1013.5	1234.63	1308.21	657.588	1001.52	405.255	125.176	323.844	639.998	642.096	691.749	1915.2	3009.5	1290.29	1966.66
836	641.108	995.563	1226.97	1238.27	661.682	956.033	0	0	339.586	639.998	716.89	1303	1915.2	3009.5	1280.65	1938.51	638.935	1013.52	1234.64	1308.23	657.6	1001.54	404.889	124.807	323.653	639.998	641.715	691.449	1915.2	3009.5	1290.32	1966.69
837	641.125	995.653	1227.03	1238.49	661.715	956.192	0	0	338.887	639.998	714.446	1302.99	1915.2	3009.5	1280.76	1938.68	638.941	1013.54	1234.66	1308.26	657.613	1001.56	404.524	124.437	323.462	639.998	641.335	691.15	1915.2	3009.5	1290.34	1966.73
838	641.141	995.743	1227.09	1238.71	661.749	956.351	0	0	338.188	639.998	712	1302.98	1915.2	3009.5	1280.86	1938.85	638.948	1013.56	1234.68	1308.28	657.625	1001.59	404.16	124.067	323.272	639.998	640.955	690.851	1915.2	3009.5	1290.36	1966.76
839	641.158	995.834	1227.15	1238.93	661.783	956.51	0	0	337.488	639.998	709.552	1302.96	1915.2	3009.5	1280.96	1939.02	638.954	1013.58	1234.69	1308.31	657.638	1001.61	403.795	123.697	323.081	639.998	640.576	690.553	1915.2	3009.5	1290.39	1966.79
840	641.174	995.924	1227.21	1239.14	661.817	956.669	0	0	336.788	639.998	707.102	1302.95	1915.2	3009.5	1281.06	1939.19	638.96	1013.59	1234.71	1308.33	657.65	1001.63	403.431	123.327	322.891	639.998	640.196	690.254	1915.2	3009.5	1290.41	1966.83
841	641.191	996.015	1227.28	1239.36	661.851	956.829	0	0	336.088	639.998	704.649	1302.94	1915.2	3009.5	1281.16	1939.37	638.966	1013.61	1234.72	1308.35	657.663	1001.65	403.067	122.957	322.701	639.998	639.817	689.956	1915.2	3009.5	1290.44	1966.86
842	641.207	996.106	1227.34	1239.58	661.885	956.989	0	0	335.388	639.998	702.194	1302.93	1915.2	3009.5	1281.27	1939.54	638.972	1013.63	1234.74	1308.38	657.675	1001.67	402.703	122.586	322.51	639.998	639.439	689.658	1915.2	3009.5	1290.46	1966.89
843	641.224	996.197	1227.4	1239.8	661.919	957.15	0	0	334.687	639.998	699.737	1302.92	1915.2	3009.5	1281.37	1939.71	638.978	1013.65	1234.76	1308.4	657.688	1001.69	402.34	122.216	322.321	639.998	639.06	689.361	1915.2	3009.5	1290.48	1966.92
844	641.24	996.288	1227.46	1240.02	661.953	957.31	0	0	333.987	639.998	697.277	1302.91	1915.2	3009.5	1281.47	1939.88	638.984	1013.67	1234.77	1308.43	657.7	1001.71	401.977	121.846	322.131	639.998	638.682	689.064	1915.2	3009.5	1290.51	1966.95
845	641.257	996.379	1227.53	1240.24	661.988	957.471	0	0	333.286	639.998	694.814	1302.89	1915.2	3009.5	1281.58	1940.05	638.99	1013.68	1234.79	1308.45	657.712	1001.74	401.614	121.475	321.941	639.998	638.304	688.767	1915.2	3009.5	1290.53	1966.99
846	641.273	996.47	1227.59	1240.46	662.022	957.633	0	0	332.584	639.998	692.35	1302.88	1915.2	3009.5	1281.68	1940.22	638.996	1013.7	1234.8	1308.47	657.725	1001.76	401.251	121.105	321.751	639.998	637.926	688.47	1915.2	3009.5	1290.55	1967.02
847	641.29	996.562	1227.65	1240.68	662.056	957.794	0	0	331.883	639.998	689.883	1302.87	1915.2	3009.5	1281.78	1940.39	639.002	1013.72	1234.82	1308.5	657.737	1001.78	400.889	120.734	321.562	639.998	637.549	688.174	1915.2	3009.5	1290.58	1967.05
848	641.307	996.654	1227.71	1240.9	662.091	957.956	0	0	331.181	639.998	687.413	1302.86	1915.2	3009.5	1281.89	1940.57	639.008	1013.74	1234.84	1308.52	657.75	1001.8	400.527	120.364	321.373	639.998	637.172	687.878	1915.2	3009.5	1290.6	1967.08
849	641.323	996.746	1227.78	1241.13	662.125	958.118	0	0	330.479	639.998	684.941	1302.85	1915.2	3009.5	1281.99	1940.74	639.014	1013.75	1234.85	1308.54	657.762	1001.82	400.165	119.993	321.184	639.998	636.795	687.582	1915.2	3009.5	1290.62	1967.11
850	641.34	996.838	1227.84	1241.35	662.16	958.28	0	0	329.777	639.998	682.467	1302.84	1915.2	3009.5	1282.09	1940.91	639.02	1013.77	1234.87	1308.57	657.774	1001.84	399.803	119.622	320.995	639.998	636.419	687.286	1915.2	3009.5	1290.65	1967.15
851	641.357	996.93	1227.9	1241.57	662.194	958.443	0	0	329.074	639.998	679.99	1302.82	1915.2	3009.5	1282.2	1941.08	639.026	1013.79	1234.88	1308.59	657.787	1001.86	399.442	119.251	320.806	639.998	636.042	686.991	1915.2	3009.5	1290.67	1967.18
852	641.374	997.022	1227.97	1241.79	662.229	958.606	0	0	328.371	639.998	677.51	1302.81	1915.2	3009.5	1282.3	1941.26	639.032	1013.81	1234.9	1308.61	657.799	1001.88	399.081	118.88	320.617	639.998	635.666	686.696	1915.2	3009.5	1290.69	1967.21
853	641.391	997.115	1228.03	1242.02	662.264	958.769	0	0	327.668	639.998	675.028	1302.8	1915.2	3009.5	1282.4	1941.43	639.038	1013.83	1234.92	1308.64	657.811	1001.9	398.72	118.509	320.428	639.998	635.291	686.402	1915.2	3009.5	1290.72	1967.24
854	641.407	997.208	1228.09	1242.24	662.298	958.933	0	0	326.965	639.998	672.544	1302.79	1915.2	3009.5	1282.51	1941.6	639.044	1013.84	1234.93	1308.66	657.824	1001.93	398.36	118.138	320.24	639.998	634.915	686.107	1915.2	3009.5	1290.74	1967.27
855	641.424	997.3	1228.16	1242.47	662.333	959.096	0	0	326.262	639.998	670.057	1302.78	1915.2	3009.5	1282.61	1941.78	639.05	1013.86	1234.95	1308.69	657.836	1001.95	397.999	117.767	320.052	639.998	634.54	685.813	1915.2	3009.5	1290.76	1967.3
856	641.441	997.394	1228.22	1242.69	662.368	959.26	0	0	325.558	639.998	667.567	1302.77	1915.2	3009.5	1282.72	1941.95	639.056	1013.88	1234.96	1308.71	657.848	1001.97	397.639	117.395	319.863	639.998	634.165	685.52	1915.2	3009.5	1290.79	1967.33
857	641.458	997.487	1228.28	1242.92	662.403	959.425	0	0	324.854	639.998	665.075	1302.75	1915.2	3009.5	1282.82	1942.12	639.062	1013.9	1234.98	1308.73	657.861	1001.99	397.28	117.024	319.675	639.998	633.791	685.226	1915.2	3009.5	1290.81	1967.37
858	641.475	997.58	1228.35	1243.14	662.438	959.59	0	0	324.15	639.998	662.58	1302.74	1915.2	3009.5	1282.93	1942.3	639.068	1013.91	1235	1308.75	657.873	1002.01	396.92	116.652	319.488	639.998	633.416	684.933	1915.2	3009.5	1290.83	1967.4
859	641.492	997.674	1228.41	1243.37	662.473	959.755	0	0	323.446	639.998	660.083	1302.73	1915.2	3009.5	1283.03	1942.47	639.074	1013.93	1235.01	1308.78	657.885	1002.03	396.561	116.281	319.3	639.998	633.042	684.64	1915.2	3009.5	1290.86	1967.43
860	641.509	997.767	1228.48	1243.59	662.508	959.92	0	0	322.741	639.998	657.583	1302.72	1915.2	3009.5	1283.14	1942.65	639.08	1013.95	1235.03	1308.8	657.898	1002.05	396.202	115.909	319.112	639.998	632.669	684.347	1915.2	3009.5	1290.88	1967.46
861	641.526	997.861	1228.54	1243.82	662.543	960.086	0	0	322.036	639.998	655.081	1302.71	1915.2	3009.5	1283.24	1942.82	639.086	1013.97	1235.04	1308.82	657.91	1002.07	395.843	115.537	318.925	639.998	632.295	684.055	1915.2	3009.5	1290.9	1967.49
862	641.543	997.955	1228.61	1244.05	662.579	960.251	0	0	321.331	639.998	652.575	1302.7	1915.2	3009.5	1283.35	1943	639.092	1013.98	1235.06	1308.85	657.922	1002.09	395.485	115.165	318.737	639.998	631.922	683.763	1915.2	3009.5	1290.92	1967.52
863	641.56	998.05	1228.67	1244.27	662.614	960.418	0	0	320.626	639.998	650.068	1302.68	1915.2	3009.5	1283.45	1943.17	639.098	1014	1235.08	1308.87	657.934	1002.11	395.127	114.793	318.55	639.998	631.549	683.471	1915.2	3009.5	1290.95	1967.55
864	641.577	998.144	1228.73	1244.5	662.649	960.584	0	0	319.92	639.998	647.557	1302.67	1915.2	3009.5	1283.56	1943.35	639.104	1014.02	1235.09	1308.89	657.947	1002.13	394.769	114.42	318.363	639.998	631.177	683.18	1915.2	3009.5	1290.97	1967.58
865	641.595	998.239	1228.8	1244.73	662.685	960.751	0	0	319.214	639.998	645.044	1302.66	1915.2	3009.5	1283.67	1943.53	639.11	1014.04	1235.11	1308.92	657.959	1002.15	394.411	114.048	318.176	639.998	630.805	682.889	1915.2	3009.5	1290.99	1967.61
866	641.612	998.334	1228.86	1244.96	662.72	960.918	0	0	318.508	639.998	642.528	1302.65	1915.2	3009.5	1283.77	1943.7	639.116	1014.06	1235.12	1308.94	657.971	1002.18	394.054	113.675	317.989	639.998	630.433	682.598	1915.2	3009.5	1291.02	1967.64
867	641.629	998.429	1228.93	1245.19	662.756	961.086	0	0	317.802	639.998	640.009	1302.64	1915.2	3009.5	1283.88	1943.88	639.122	1014.07	1235.14	1308.96	657.983	1002.2	393.697	113.303	317.803	639.998	630.061	682.307	1915.2	3009.5	1291.04	1967.67
868	641.646	998.524	1228.99	1245.42	662.791	961.254	0	0	317.096	639.998	637.488	1302.63	1915.2	3009.5	1283.98	1944.05	639.128	1014.09	1235.15	1308.99	657.995	1002.22	393.34	112.93	317.616	639.998	629.69	682.017	1915.2	3009.5	1291.06	1967.7
869	641.664	998.619	1229.06	1245.65	662.827	961.422	0	0	316.389	639.998	634.964	1302.62	1915.2	3009.5	1284.09	1944.23	639.134	1014.11	1235.17	1309.01	658.008	1002.24	392.984	112.557	317.43	639.998	629.318	681.727	1915.2	3009.5	1291.08	1967.73
870	641.681	998.715	1229.13	1245.88	662.863	961.59	0	0	315.682	639.998	632.437	1302.6	1915.2	3009.5	1284.2	1944.41	639.14	1014.12	1235.19	1309.03	658.02	1002.26	392.627	112.184	317.244	639.998	628.948	681.437	1915.2	3009.5	1291.11	1967.76
871	641.698	998.81	1229.19	1246.11	662.899	961.759	0	0	314.975	639.998	629.907	1302.59	1915.2	3009.5	1284.31	1944.59	639.146	1014.14	1235.2	1309.05	658.032	1002.28	392.271	111.811	317.058	639.998	628.577	681.148	1915.2	3009.5	1291.13	1967.79
872	641.716	998.906	1229.26	1246.34	662.934	961.928	0	0	314.268	639.998	627.375	1302.58	1915.2	3009.5	1284.41	1944.76	639.152	1014.16	1235.22	1309.08	658.044	1002.3	391.915	111.437	316.872	639.998	628.207	680.858	1915.2	3009.5	1291.15	1967.82
873	641.733	999.002	1229.32	1246.58	662.97	962.098	0	0	313.56	639.998	624.839	1302.57	1915.2	3009.5	1284.52	1944.94	639.158	1014.18	1235.23	1309.1	658.056	1002.32	391.56	111.064	316.686	639.998	627.837	680.57	1915.2	3009.5	1291.17	1967.85
874	641.75	999.099	1229.39	1246.81	663.006	962.268	0	0	312.852	639.998	622.301	1302.56	1915.2	3009.5	1284.63	1945.12	639.164	1014.19	1235.25	1309.12	658.069	1002.34	391.205	110.69	316.5	639.998	627.467	680.281	1915.2	3009.5	1291.2	1967.88
875	641.768	999.195	1229.45	1247.04	663.042	962.438	0	0	312.144	639.998	619.76	1302.55	1915.2	3009.5	1284.73	1945.3	639.17	1014.21	1235.26	1309.14	658.081	1002.36	390.85	110.317	316.315	639.998	627.098	679.993	1915.2	3009.5	1291.22	1967.91
876	641.785	999.292	1229.52	1247.27	663.079	962.609	0	0	311.436	639.998	617.217	1302.54	1915.2	3009.5	1284.84	1945.48	639.176	1014.23	1235.28	1309.17	658.093	1002.38	390.495	109.943	316.129	639.998	626.729	679.705	1915.2	3009.5	1291.24	1967.94
877	641.803	999.389	1229.59	1247.51	663.115	962.779	0	0	310.728	639.998	614.67	1302.52	1915.2	3009.5	1284.95	1945.65	639.181	1014.25	1235.29	1309.19	658.105	1002.4	390.141	109.569	315.944	639.998	626.36	679.417	1915.2	3009.5	1291.26	1967.97
878	641.821	999.486	1229.65	1247.74	663.151	962.951	0	0	310.019	639.998	612.12	1302.51	1915.2	3009.5	1285.06	1945.83	639.187	1014.26	1235.31	1309.21	658.117	1002.42	389.786	109.194	315.759	639.998	625.992	679.13	1915.2	3009.5	1291.29	1968
879	641.838	999.583	1229.72	1247.98	663.187	963.122	0	0	309.31	639.998	609.568	1302.5	1915.2	3009.5	1285.17	1946.01	639.193	1014.28	1235.33	1309.23	658.129	1002.44	389.432	108.82	315.574	639.998	625.624	678.842	1915.2	3009.5	1291.31	1968.03
880	641.856	999.68	1229.79	1248.21	663.224	963.294	0	0	308.601	639.998	607.012	1302.49	1915.2	3009.5	1285.27	1946.19	639.199	1014.3	1235.34	1309.26	658.141	1002.46	389.079	108.445	315.389	639.998	625.256	678.556	1915.2	3009.5	1291.33	1968.06
881	641.874	999.778	1229.85	1248.45	663.26	963.466	0	0	307.892	639.998	604.454	1302.48	1915.2	3009.5	1285.38	1946.37	639.205	1014.32	1235.36	1309.28	658.153	1002.48	388.725	108.071	315.205	639.998	624.888	678.269	1915.2	3009.5	1291.35	1968.09
882	641.891	999.876	1229.92	1248.69	663.297	963.639	0	0	307.182	639.998	601.892	1302.47	1915.2	3009.5	1285.49	1946.55	639.211	1014.33	1235.37	1309.3	658.166	1002.5	388.372	107.696	315.02	639.998	624.521	677.983	1915.2	3009.5	1291.37	1968.12
883	641.909	999.974	1229.99	1248.92	663.334	963.812	0	0	306.472	639.998	599.328	1302.46	1915.2	3009.5	1285.6	1946.73	639.217	1014.35	1235.39	1309.32	658.178	1002.52	388.019	107.321	314.836	639.998	624.154	677.697	1915.2	3009.5	1291.4	1968.15
884	641.927	1000.07	1230.05	1249.16	663.37	963.985	0	0	305.763	639.998	596.761	1302.44	1915.2	3009.5	1285.71	1946.91	639.223	1014.37	1235.4	1309.35	658.19	1002.54	387.667	106.946	314.651	639.998	623.788	677.411	1915.2	3009.5	1291.42	1968.18
885	641.945	1000.17	1230.12	1249.4	663.407	964.159	0	0	305.052	639.998	594.19	1302.43	1915.2	3009.5	1285.82	1947.09	639.229	1014.38	1235.42	1309.37	658.202	1002.56	387.315	106.57	314.467	639.998	623.421	677.126	1915.2	3009.5	1291.44	1968.21
886	641.962	1000.27	1230.19	1249.64	663.444	964.333	0	0	304.342	639.998	591.617	1302.42	1915.2	3009.5	1285.93	1947.27	639.235	1014.4	1235.43	1309.39	658.214	1002.58	386.963	106.195	314.283	639.998	623.055	676.841	1915.2	3009.5	1291.46	1968.24
887	641.98	1000.37	1230.26	1249.87	663.481	964.508	0	0	303.631	639.998	589.04	1302.41	1915.2	3009.5	1286.04	1947.45	639.241	1014.42	1235.45	1309.41	658.226	1002.6	386.611	105.819	314.1	639.998	622.689	676.556	1915.2	3009.5	1291.49	1968.27
888	641.998	1000.47	1230.33	1250.11	663.518	964.683	0	0	302.921	639.998	586.461	1302.4	1915.2	3009.5	1286.15	1947.64	639.246	1014.44	1235.46	1309.43	658.238	1002.62	386.259	105.443	313.916	639.998	622.324	676.271	1915.2	3009.5	1291.51	1968.3
889	642.016	1000.57	1230.39	1250.35	663.555	964.858	0	0	302.209	639.998	583.878	1302.39	1915.2	3009.5	1286.26	1947.82	639.252	1014.45	1235.48	1309.46	658.25	1002.64	385.908	105.067	313.732	639.998	621.959	675.987	1915.2	3009.5	1291.53	1968.33
890	642.034	1000.67	1230.46	1250.59	663.592	965.034	0	0	301.498	639.998	581.292	1302.38	1915.2	3009.5	1286.37	1948	639.258	1014.47	1235.5	1309.48	658.262	1002.66	385.557	104.69	313.549	639.998	621.594	675.703	1915.2	3009.5	1291.55	1968.36
891	642.052	1000.77	1230.53	1250.84	663.629	965.21	0	0	300.787	639.998	578.703	1302.36	1915.2	3009.5	1286.48	1948.18	639.264	1014.49	1235.51	1309.5	658.274	1002.68	385.206	104.314	313.366	639.998	621.23	675.419	1915.2	3009.5	1291.57	1968.39
892	642.07	1000.87	1230.6	1251.08	663.666	965.386	0	0	300.075	639.998	576.112	1302.35	1915.2	3009.5	1286.59	1948.36	639.27	1014.5	1235.53	1309.52	658.286	1002.7	384.856	103.937	313.182	639.998	620.865	675.136	1915.2	3009.5	1291.59	1968.41
893	642.088	1000.97	1230.67	1251.32	663.704	965.563	0	0	299.362	639.998	573.517	1302.34	1915.2	3009.5	1286.7	1948.55	639.276	1014.52	1235.54	1309.55	658.298	1002.72	384.506	103.56	312.999	639.998	620.502	674.853	1915.2	3009.5	1291.62	1968.44
894	642.107	1001.07	1230.74	1251.56	663.741	965.74	0	0	298.65	639.998	570.918	1302.33	1915.2	3009.5	1286.81	1948.73	639.282	1014.54	1235.56	1309.57	658.31	1002.74	384.156	103.183	312.817	639.998	620.138	674.57	1915.2	3009.5	1291.64	1968.47
895	642.125	1001.17	1230.8	1251.81	663.779	965.917	0	0	297.937	639.998	568.317	1302.32	1915.2	3009.5	1286.92	1948.91	639.287	1014.55	1235.57	1309.59	658.322	1002.76	383.806	102.806	312.634	639.998	619.775	674.288	1915.2	3009.5	1291.66	1968.5
896	642.143	1001.27	1230.87	1252.05	663.816	966.095	0	0	297.224	639.998	565.713	1302.31	1915.2	3009.5	1287.03	1949.09	639.293	1014.57	1235.59	1309.61	658.334	1002.78	383.457	102.428	312.451	639.998	619.412	674.006	1915.2	3009.5	1291.68	1968.53
897	642.161	1001.37	1230.94	1252.29	663.854	966.274	0	0	296.511	639.998	563.105	1302.3	1915.2	3009.5	1287.14	1949.28	639.299	1014.59	1235.6	1309.63	658.346	1002.8	383.108	102.051	312.269	639.998	619.049	673.724	1915.2	3009.5	1291.7	1968.56
898	642.18	1001.47	1231.01	1252.54	663.892	966.453	0	0	295.797	639.998	560.494	1302.28	1915.2	3009.5	1287.25	1949.46	639.305	1014.6	1235.62	1309.65	658.358	1002.82	382.759	101.673	312.087	639.998	618.687	673.442	1915.2	3009.5	1291.73	1968.59
899	642.198	1001.57	1231.08	1252.78	663.93	966.632	0	0	295.084	639.998	557.88	1302.27	1915.2	3009.5	1287.36	1949.65	639.311	1014.62	1235.63	1309.68	658.37	1002.84	382.411	101.295	311.904	639.998	618.325	673.161	1915.2	3009.5	1291.75	1968.61
900	642.216	1001.67	1231.15	1253.03	663.968	966.811	0	0	294.369	639.998	555.263	1302.26	1915.2	3009.5	1287.47	1949.83	639.317	1014.64	1235.65	1309.7	658.382	1002.86	382.062	100.916	311.722	639.998	617.963	672.88	1915.2	3009.5	1291.77	1968.64
901	642.235	1001.77	1231.22	1253.28	664.005	966.991	0	0	293.655	639.998	552.643	1302.25	1915.2	3009.5	1287.59	1950.02	639.322	1014.66	1235.66	1309.72	658.394	1002.88	381.714	100.538	311.541	639.998	617.602	672.599	1915.2	3009.5	1291.79	1968.67
902	642.253	1001.88	1231.29	1253.52	664.044	967.172	0	0	292.94	639.998	550.019	1302.24	1915.2	3009.5	1287.7	1950.2	639.328	1014.67	1235.68	1309.74	658.406	1002.9	381.367	100.159	311.359	639.998	617.241	672.319	1915.2	3009.5	1291.81	1968.7
903	642.272	1001.98	1231.36	1253.77	664.082	967.353	0	0	292.225	639.998	547.392	1302.23	1915.2	3009.5	1287.81	1950.39	639.334	1014.69	1235.69	1309.76	658.418	1002.92	381.019	99.7799	311.177	639.998	616.88	672.038	1915.2	3009.5	1291.83	1968.73
904	642.29	1002.08	1231.43	1254.02	664.12	967.534	0	0	291.51	639.998	544.761	1302.22	1915.2	3009.5	1287.92	1950.57	639.34	1014.71	1235.71	1309.78	658.43	1002.94	380.672	99.4006	310.996	639.998	616.52	671.759	1915.2	3009.5	1291.85	1968.76
905	642.309	1002.18	1231.5	1254.27	664.158	967.716	0	0	290.795	639.998	542.128	1302.21	1915.2	3009.5	1288.04	1950.76	639.346	1014.72	1235.72	1309.81	658.441	1002.96	380.325	99.0211	310.815	639.998	616.16	671.479	1915.2	3009.5	1291.88	1968.78
906	642.327	1002.29	1231.57	1254.52	664.197	967.898	0	0	290.079	639.998	539.491	1302.19	1915.2	3009.5	1288.15	1950.94	639.352	1014.74	1235.74	1309.83	658.453	1002.98	379.979	98.6414	310.634	639.998	615.8	671.2	1915.2	3009.5	1291.9	1968.81
907	642.346	1002.39	1231.64	1254.77	664.235	968.08	0	0	289.363	639.998	536.85	1302.18	1915.2	3009.5	1288.26	1951.13	639.357	1014.76	1235.75	1309.85	658.465	1003	379.632	98.2614	310.453	639.998	615.441	670.921	1915.2	3009.5	1291.92	1968.84
908	642.365	1002.49	1231.71	1255.02	664.274	968.263	0	0	288.647	639.998	534.206	1302.17	1915.2	3009.5	1288.37	1951.31	639.363	1014.77	1235.77	1309.87	658.477	1003.02	379.286	97.8811	310.272	639.998	615.082	670.642	1915.2	3009.5	1291.94	1968.87
909	642.383	1002.6	1231.78	1255.27	664.312	968.447	0	0	287.93	639.998	531.558	1302.16	1915.2	3009.5	1288.49	1951.5	639.369	1014.79	1235.78	1309.89	658.489	1003.04	378.94	97.5007	310.091	639.998	614.723	670.364	1915.2	3009.5	1291.96	1968.9
910	642.402	1002.7	1231.86	1255.52	664.351	968.631	0	0	287.213	639.998	528.907	1302.15	1915.2	3009.5	1288.6	1951.69	639.375	1014.81	1235.8	1309.91	658.501	1003.06	378.595	97.1199	309.91	639.998	614.365	670.086	1915.2	3009.5	1291.98	1968.92
911	642.421	1002.81	1231.93	1255.78	664.39	968.815	0	0	286.497	639.998	526.253	1302.14	1915.2	3009.5	1288.72	1951.88	639.381	1014.82	1235.82	1309.94	658.513	1003.08	378.25	96.7389	309.73	639.998	614.007	669.808	1915.2	3009.5	1292	1968.95
912	642.44	1002.91	1232	1256.03	664.429	969	0	0	285.779	639.998	523.595	1302.13	1915.2	3009.5	1288.83	1952.06	639.386	1014.84	1235.83	1309.96	658.525	1003.1	377.905	96.3577	309.55	639.998	613.649	669.53	1915.2	3009.5	1292.03	1968.98
913	642.459	1003.02	1232.07	1256.28	664.468	969.185	0	0	285.062	639.998	520.933	1302.12	1915.2	3009.5	1288.94	1952.25	639.392	1014.86	1235.85	1309.98	658.536	1003.12	377.56	95.9762	309.37	639.998	613.292	669.253	1915.2	3009.5	1292.05	1969.01
914	642.478	1003.12	1232.14	1256.54	664.507	969.371	0	0	284.344	639.998	518.268	1302.1	1915.2	3009.5	1289.06	1952.44	639.398	1014.87	1235.86	1310	658.548	1003.13	377.216	95.5944	309.19	639.998	612.935	668.976	1915.2	3009.5	1292.07	1969.03
915	642.497	1003.23	1232.21	1256.79	664.546	969.557	0	0	283.627	639.998	515.599	1302.09	1915.2	3009.5	1289.17	1952.63	639.404	1014.89	1235.88	1310.02	658.56	1003.15	376.872	95.2124	309.01	639.998	612.578	668.7	1915.2	3009.5	1292.09	1969.06
916	642.516	1003.33	1232.29	1257.05	664.585	969.744	0	0	282.909	639.998	512.926	1302.08	1915.2	3009.5	1289.29	1952.82	639.41	1014.91	1235.89	1310.04	658.572	1003.17	376.528	94.83	308.83	639.998	612.222	668.424	1915.2	3009.5	1292.11	1969.09
917	642.535	1003.44	1232.36	1257.31	664.625	969.931	0	0	282.19	639.998	510.25	1302.07	1915.2	3009.5	1289.4	1953.01	639.415	1014.92	1235.91	1310.06	658.584	1003.19	376.184	94.4475	308.65	639.998	611.866	668.148	1915.2	3009.5	1292.13	1969.12
918	642.554	1003.54	1232.43	1257.56	664.664	970.119	0	0	281.472	639.998	507.57	1302.06	1915.2	3009.5	1289.52	1953.19	639.421	1014.94	1235.92	1310.08	658.596	1003.21	375.841	94.0646	308.471	639.998	611.51	667.872	1915.2	3009.5	1292.15	1969.14
919	642.573	1003.65	1232.5	1257.82	664.704	970.307	0	0	280.753	639.998	504.887	1302.05	1915.2	3009.5	1289.63	1953.38	639.427	1014.96	1235.94	1310.11	658.607	1003.23	375.498	93.6814	308.292	639.998	611.155	667.597	1915.2	3009.5	1292.17	1969.17
920	642.592	1003.76	1232.58	1258.08	664.743	970.496	0	0	280.034	639.998	502.199	1302.04	1915.2	3009.5	1289.75	1953.57	639.433	1014.97	1235.95	1310.13	658.619	1003.25	375.155	93.298	308.113	639.998	610.8	667.322	1915.2	3009.5	1292.19	1969.2
921	642.611	1003.86	1232.65	1258.34	664.783	970.685	0	0	279.315	639.998	499.508	1302.03	1915.2	3009.5	1289.86	1953.76	639.438	1014.99	1235.97	1310.15	658.631	1003.27	374.813	92.9142	307.934	639.998	610.445	667.047	1915.2	3009.5	1292.22	1969.23
922	642.631	1003.97	1232.72	1258.6	664.823	970.874	0	0	278.596	639.998	496.813	1302.02	1915.2	3009.5	1289.98	1953.95	639.444	1015.01	1235.98	1310.17	658.643	1003.29	374.471	92.5302	307.755	639.998	610.091	666.772	1915.2	3009.5	1292.24	1969.25
923	642.65	1004.08	1232.8	1258.86	664.863	971.064	0	0	277.876	639.998	494.114	1302	1915.2	3009.5	1290.09	1954.14	639.45	1015.02	1235.99	1310.19	658.654	1003.31	374.129	92.1459	307.576	639.998	609.737	666.498	1915.2	3009.5	1292.26	1969.28
924	642.669	1004.19	1232.87	1259.12	664.903	971.255	0	0	277.157	639.998	491.412	1301.99	1915.2	3009.5	1290.21	1954.33	639.456	1015.04	1236.01	1310.21	658.666	1003.33	373.787	91.7612	307.398	639.998	609.384	666.224	1915.2	3009.5	1292.28	1969.31
925	642.689	1004.29	1232.94	1259.38	664.943	971.446	0	0	276.437	639.998	488.705	1301.98	1915.2	3009.5	1290.33	1954.53	639.461	1015.05	1236.02	1310.23	658.678	1003.35	373.446	91.3763	307.219	639.998	609.03	665.951	1915.2	3009.5	1292.3	1969.33
926	642.708	1004.4	1233.02	1259.65	664.983	971.638	0	0	275.716	639.998	485.995	1301.97	1915.2	3009.5	1290.44	1954.72	639.467	1015.07	1236.04	1310.25	658.69	1003.36	373.105	90.991	307.041	639.998	608.678	665.678	1915.2	3009.5	1292.32	1969.36
927	642.728	1004.51	1233.09	1259.91	665.023	971.83	0	0	274.996	639.998	483.281	1301.96	1915.2	3009.5	1290.56	1954.91	639.473	1015.09	1236.05	1310.27	658.701	1003.38	372.765	90.6055	306.863	639.998	608.325	665.405	1915.2	3009.5	1292.34	1969.39
928	642.747	1004.62	1233.17	1260.17	665.064	972.023	0	0	274.275	639.998	480.563	1301.95	1915.2	3009.5	1290.68	1955.1	639.479	1015.1	1236.07	1310.3	658.713	1003.4	372.424	90.2196	306.685	639.998	607.973	665.132	1915.2	3009.5	1292.36	1969.42
929	642.767	1004.73	1233.24	1260.44	665.104	972.216	0	0	273.555	639.998	477.84	1301.94	1915.2	3009.5	1290.79	1955.29	639.484	1015.12	1236.08	1310.32	658.725	1003.42	372.084	89.8334	306.507	639.998	607.621	664.86	1915.2	3009.5	1292.38	1969.44
930	642.787	1004.84	1233.32	1260.7	665.145	972.41	0	0	272.834	639.998	475.114	1301.93	1915.2	3009.5	1290.91	1955.49	639.49	1015.14	1236.1	1310.34	658.737	1003.44	371.744	89.4468	306.33	639.998	607.27	664.588	1915.2	3009.5	1292.4	1969.47
931	642.806	1004.95	1233.39	1260.97	665.185	972.604	0	0	272.112	639.998	472.384	1301.91	1915.2	3009.5	1291.03	1955.68	639.496	1015.15	1236.11	1310.36	658.748	1003.46	371.405	89.06	306.152	639.998	606.919	664.316	1915.2	3009.5	1292.42	1969.5
932	642.826	1005.06	1233.47	1261.24	665.226	972.799	0	0	271.391	639.998	469.65	1301.9	1915.2	3009.5	1291.15	1955.87	639.501	1015.17	1236.13	1310.38	658.76	1003.48	371.066	88.6728	305.975	639.998	606.568	664.045	1915.2	3009.5	1292.44	1969.52
933	642.846	1005.17	1233.54	1261.51	665.267	972.994	0	0	270.669	639.998	466.912	1301.89	1915.2	3009.5	1291.26	1956.06	639.507	1015.19	1236.14	1310.4	658.772	1003.5	370.727	88.2852	305.797	639.998	606.218	663.774	1915.2	3009.5	1292.47	1969.55
934	642.866	1005.28	1233.62	1261.77	665.308	973.19	0	0	269.947	639.998	464.169	1301.88	1915.2	3009.5	1291.38	1956.26	639.513	1015.2	1236.16	1310.42	658.783	1003.52	370.388	87.8973	305.62	639.998	605.868	663.503	1915.2	3009.5	1292.49	1969.58
935	642.886	1005.39	1233.69	1262.04	665.349	973.386	0	0	269.225	639.998	461.423	1301.87	1915.2	3009.5	1291.5	1956.45	639.519	1015.22	1236.17	1310.44	658.795	1003.54	370.05	87.5091	305.444	639.998	605.518	663.232	1915.2	3009.5	1292.51	1969.6
936	642.906	1005.5	1233.77	1262.31	665.39	973.583	0	0	268.503	639.998	458.672	1301.86	1915.2	3009.5	1291.62	1956.65	639.524	1015.23	1236.19	1310.46	658.807	1003.55	369.712	87.1205	305.267	639.998	605.169	662.962	1915.2	3009.5	1292.53	1969.63
937	642.926	1005.61	1233.85	1262.59	665.432	973.781	0	0	267.781	639.998	455.917	1301.85	1915.2	3009.5	1291.74	1956.84	639.53	1015.25	1236.2	1310.48	658.818	1003.57	369.374	86.7316	305.09	639.998	604.82	662.692	1915.2	3009.5	1292.55	1969.66
938	642.946	1005.73	1233.92	1262.86	665.473	973.979	0	0	267.058	639.998	453.158	1301.84	1915.2	3009.5	1291.86	1957.04	639.536	1015.27	1236.22	1310.5	658.83	1003.59	369.037	86.3423	304.914	639.998	604.472	662.423	1915.2	3009.5	1292.57	1969.68
939	642.966	1005.84	1234	1263.13	665.515	974.178	0	0	266.335	639.998	450.395	1301.83	1915.2	3009.5	1291.98	1957.23	639.541	1015.28	1236.23	1310.52	658.842	1003.61	368.699	85.9526	304.737	639.998	604.124	662.154	1915.2	3009.5	1292.59	1969.71
940	642.986	1005.95	1234.08	1263.4	665.556	974.377	0	0	265.612	639.998	447.627	1301.82	1915.2	3009.5	1292.09	1957.43	639.547	1015.3	1236.25	1310.54	658.853	1003.63	368.363	85.5626	304.561	639.998	603.776	661.885	1915.2	3009.5	1292.61	1969.73
941	643.006	1006.06	1234.15	1263.68	665.598	974.577	0	0	264.889	639.998	444.855	1301.8	1915.2	3009.5	1292.21	1957.62	639.553	1015.31	1236.26	1310.56	658.865	1003.65	368.026	85.1722	304.385	639.998	603.429	661.616	1915.2	3009.5	1292.63	1969.76
942	643.026	1006.18	1234.23	1263.95	665.64	974.778	0	0	264.165	639.998	442.079	1301.79	1915.2	3009.5	1292.33	1957.82	639.558	1015.33	1236.28	1310.58	658.877	1003.67	367.69	84.7814	304.21	639.998	603.082	661.348	1915.2	3009.5	1292.65	1969.79
943	643.047	1006.29	1234.31	1264.23	665.682	974.979	0	0	263.442	639.998	439.299	1301.78	1915.2	3009.5	1292.45	1958.01	639.564	1015.35	1236.29	1310.61	658.888	1003.69	367.354	84.3902	304.034	639.998	602.736	661.08	1915.2	3009.5	1292.67	1969.81
944	643.067	1006.4	1234.39	1264.51	665.724	975.181	0	0	262.718	639.998	436.514	1301.77	1915.2	3009.5	1292.57	1958.21	639.57	1015.36	1236.31	1310.63	658.9	1003.7	367.018	83.9986	303.858	639.998	602.39	660.813	1915.2	3009.5	1292.69	1969.84
945	643.088	1006.52	1234.46	1264.78	665.766	975.383	0	0	261.993	639.998	433.725	1301.76	1915.2	3009.5	1292.69	1958.41	639.575	1015.38	1236.32	1310.65	658.912	1003.72	366.683	83.6067	303.683	639.998	602.044	660.545	1915.2	3009.5	1292.71	1969.87
946	643.108	1006.63	1234.54	1265.06	665.808	975.586	0	0	261.269	639.998	430.931	1301.75	1915.2	3009.5	1292.81	1958.61	639.581	1015.4	1236.33	1310.67	658.923	1003.74	366.348	83.2143	303.508	639.998	601.699	660.278	1915.2	3009.5	1292.73	1969.89
947	643.129	1006.75	1234.62	1265.34	665.851	975.789	0	0	260.545	639.998	428.133	1301.74	1915.2	3009.5	1292.94	1958.8	639.587	1015.41	1236.35	1310.69	658.935	1003.76	366.013	82.8216	303.333	639.998	601.354	660.012	1915.2	3009.5	1292.75	1969.92
948	643.149	1006.86	1234.7	1265.62	665.893	975.994	0	0	259.82	639.998	425.331	1301.73	1915.2	3009.5	1293.06	1959	639.592	1015.43	1236.36	1310.71	658.946	1003.78	365.679	82.4284	303.158	639.998	601.009	659.745	1915.2	3009.5	1292.77	1969.94
949	643.17	1006.98	1234.78	1265.9	665.936	976.198	0	0	259.095	639.998	422.524	1301.72	1915.2	3009.5	1293.18	1959.2	639.598	1015.44	1236.38	1310.73	658.958	1003.8	365.345	82.0348	302.983	639.998	600.665	659.479	1915.2	3009.5	1292.79	1969.97
950	643.191	1007.09	1234.86	1266.19	665.979	976.404	0	0	258.37	639.998	419.712	1301.7	1915.2	3009.5	1293.3	1959.4	639.604	1015.46	1236.39	1310.75	658.969	1003.82	365.011	81.6408	302.808	639.998	600.322	659.214	1915.2	3009.5	1292.81	1969.99
951	643.211	1007.21	1234.94	1266.47	666.022	976.61	0	0	257.644	639.998	416.896	1301.69	1915.2	3009.5	1293.42	1959.6	639.609	1015.48	1236.41	1310.77	658.981	1003.83	364.678	81.2464	302.634	639.998	599.978	658.948	1915.2	3009.5	1292.83	1970.02
952	643.232	1007.33	1235.02	1266.75	666.065	976.817	0	0	256.919	639.998	414.075	1301.68	1915.2	3009.5	1293.54	1959.8	639.615	1015.49	1236.42	1310.79	658.993	1003.85	364.345	80.8516	302.46	639.998	599.635	658.683	1915.2	3009.5	1292.85	1970.05
953	643.253	1007.44	1235.1	1267.04	666.108	977.024	0	0	256.193	639.998	411.25	1301.67	1915.2	3009.5	1293.66	1959.99	639.621	1015.51	1236.44	1310.81	659.004	1003.87	364.012	80.4563	302.286	639.998	599.293	658.419	1915.2	3009.5	1292.87	1970.07
954	643.274	1007.56	1235.18	1267.32	666.151	977.232	0	0	255.467	639.998	408.42	1301.66	1915.2	3009.5	1293.79	1960.19	639.626	1015.52	1236.45	1310.83	659.016	1003.89	363.679	80.0606	302.112	639.998	598.951	658.154	1915.2	3009.5	1292.89	1970.1
955	643.295	1007.68	1235.26	1267.61	666.195	977.441	0	0	254.74	639.998	405.585	1301.65	1915.2	3009.5	1293.91	1960.39	639.632	1015.54	1236.47	1310.85	659.027	1003.91	363.347	79.6644	301.938	639.998	598.609	657.89	1915.2	3009.5	1292.91	1970.12
956	643.316	1007.8	1235.34	1267.9	666.238	977.65	0	0	254.014	639.998	402.746	1301.64	1915.2	3009.5	1294.03	1960.59	639.638	1015.56	1236.48	1310.87	659.039	1003.93	363.015	79.2678	301.764	639.998	598.268	657.627	1915.2	3009.5	1292.93	1970.15
957	643.337	1007.91	1235.42	1268.19	666.282	977.86	0	0	253.287	639.998	399.902	1301.63	1915.2	3009.5	1294.16	1960.79	639.643	1015.57	1236.49	1310.89	659.05	1003.95	362.684	78.8707	301.591	639.998	597.927	657.363	1915.2	3009.5	1292.95	1970.17
958	643.358	1008.03	1235.5	1268.48	666.325	978.071	0	0	252.561	639.998	397.053	1301.62	1915.2	3009.5	1294.28	1961	639.649	1015.59	1236.51	1310.91	659.062	1003.96	362.353	78.4732	301.417	639.998	597.587	657.1	1915.2	3009.5	1292.97	1970.2
959	643.38	1008.15	1235.58	1268.77	666.369	978.282	0	0	251.834	639.998	394.199	1301.61	1915.2	3009.5	1294.4	1961.2	639.655	1015.6	1236.52	1310.93	659.073	1003.98	362.022	78.0752	301.244	639.998	597.247	656.838	1915.2	3009.5	1292.99	1970.23
960	643.401	1008.27	1235.66	1269.06	666.413	978.495	0	0	251.107	639.998	391.34	1301.6	1915.2	3009.5	1294.53	1961.4	639.66	1015.62	1236.54	1310.95	659.085	1004	361.691	77.6767	301.071	639.998	596.908	656.575	1915.2	3009.5	1293.01	1970.25
961	643.422	1008.39	1235.74	1269.35	666.458	978.708	0	0	250.38	639.998	388.476	1301.58	1915.2	3009.5	1294.65	1961.6	639.666	1015.63	1236.55	1310.97	659.096	1004.02	361.361	77.2778	300.898	639.998	596.569	656.313	1915.2	3009.5	1293.03	1970.28
962	643.444	1008.51	1235.83	1269.64	666.502	978.921	0	0	249.652	639.998	385.607	1301.57	1915.2	3009.5	1294.77	1961.8	639.671	1015.65	1236.57	1310.99	659.108	1004.04	361.031	76.8784	300.726	639.998	596.23	656.052	1915.2	3009.5	1293.05	1970.3
963	643.465	1008.63	1235.91	1269.94	666.546	979.136	0	0	248.925	639.998	382.733	1301.56	1915.2	3009.5	1294.9	1962.01	639.677	1015.67	1236.58	1311.01	659.119	1004.06	360.702	76.4785	300.553	639.998	595.892	655.79	1915.2	3009.5	1293.07	1970.33
964	643.487	1008.75	1235.99	1270.23	666.591	979.351	0	0	248.197	639.998	379.854	1301.55	1915.2	3009.5	1295.02	1962.21	639.683	1015.68	1236.6	1311.03	659.131	1004.07	360.372	76.0781	300.381	639.998	595.554	655.529	1915.2	3009.5	1293.09	1970.35
965	643.509	1008.88	1236.07	1270.53	666.636	979.566	0	0	247.47	639.998	376.97	1301.54	1915.2	3009.5	1295.15	1962.41	639.688	1015.7	1236.61	1311.05	659.142	1004.09	360.044	75.6772	300.209	639.998	595.217	655.269	1915.2	3009.5	1293.11	1970.38
966	643.53	1009	1236.16	1270.83	666.68	979.783	0	0	246.742	639.998	374.08	1301.53	1915.2	3009.5	1295.27	1962.61	639.694	1015.71	1236.62	1311.07	659.154	1004.11	359.715	75.2757	300.037	639.998	594.88	655.008	1915.2	3009.5	1293.13	1970.4
967	643.552	1009.12	1236.24	1271.13	666.725	980	0	0	246.014	639.998	371.186	1301.52	1915.2	3009.5	1295.4	1962.82	639.699	1015.73	1236.64	1311.09	659.165	1004.13	359.387	74.8738	299.865	639.998	594.544	654.748	1915.2	3009.5	1293.15	1970.43
968	643.574	1009.24	1236.33	1271.43	666.77	980.218	0	0	245.285	639.998	368.286	1301.51	1915.2	3009.5	1295.52	1963.02	639.705	1015.74	1236.65	1311.11	659.177	1004.15	359.059	74.4714	299.693	639.998	594.208	654.489	1915.2	3009.5	1293.17	1970.45
969	643.596	1009.37	1236.41	1271.73	666.816	980.437	0	0	244.557	639.998	365.382	1301.5	1915.2	3009.5	1295.65	1963.23	639.711	1015.76	1236.67	1311.13	659.188	1004.16	358.731	74.0684	299.522	639.998	593.872	654.229	1915.2	3009.5	1293.19	1970.48
970	643.618	1009.49	1236.49	1272.03	666.861	980.657	0	0	243.828	639.998	362.472	1301.49	1915.2	3009.5	1295.77	1963.43	639.716	1015.78	1236.68	1311.15	659.199	1004.18	358.404	73.6649	299.35	639.998	593.537	653.97	1915.2	3009.5	1293.21	1970.5
971	643.64	1009.61	1236.58	1272.33	666.907	980.877	0	0	243.099	639.998	359.557	1301.47	1915.2	3009.5	1295.9	1963.64	639.722	1015.79	1236.7	1311.17	659.211	1004.2	358.077	73.2609	299.179	639.998	593.203	653.712	1915.2	3009.5	1293.23	1970.53
972	643.662	1009.74	1236.66	1272.64	666.952	981.098	0	0	242.369	639.998	356.637	1301.46	1915.2	3009.5	1296.03	1963.84	639.727	1015.81	1236.71	1311.19	659.222	1004.22	357.751	72.8563	299.008	639.998	592.869	653.454	1915.2	3009.5	1293.25	1970.55
973	643.684	1009.86	1236.75	1272.94	666.998	981.32	0	0	241.64	639.998	353.711	1301.45	1915.2	3009.5	1296.15	1964.05	639.733	1015.82	1236.72	1311.21	659.234	1004.24	357.425	72.4511	298.837	639.998	592.535	653.196	1915.2	3009.5	1293.27	1970.58
974	643.706	1009.99	1236.83	1273.25	667.044	981.543	0	0	240.91	639.998	350.78	1301.44	1915.2	3009.5	1296.28	1964.25	639.739	1015.84	1236.74	1311.23	659.245	1004.25	357.099	72.0455	298.667	639.998	592.202	652.938	1915.2	3009.5	1293.29	1970.6
975	643.729	1010.11	1236.92	1273.56	667.09	981.767	0	0	240.18	639.998	347.844	1301.43	1915.2	3009.5	1296.41	1964.46	639.744	1015.85	1236.75	1311.25	659.257	1004.27	356.773	71.6392	298.496	639.998	591.869	652.681	1915.2	3009.5	1293.31	1970.63
976	643.751	1010.24	1237.01	1273.87	667.137	981.991	0	0	239.449	639.998	344.903	1301.42	1915.2	3009.5	1296.53	1964.67	639.75	1015.87	1236.77	1311.27	659.268	1004.29	356.448	71.2324	298.326	639.998	591.537	652.424	1915.2	3009.5	1293.33	1970.65
977	643.774	1010.37	1237.09	1274.18	667.183	982.217	0	0	238.718	639.998	341.956	1301.41	1915.2	3009.5	1296.66	1964.87	639.755	1015.89	1236.78	1311.29	659.279	1004.31	356.124	70.825	298.156	639.998	591.205	652.168	1915.2	3009.5	1293.35	1970.68
978	643.796	1010.49	1237.18	1274.49	667.23	982.443	0	0	237.987	639.998	339.005	1301.4	1915.2	3009.5	1296.79	1965.08	639.761	1015.9	1236.8	1311.31	659.291	1004.33	355.799	70.417	297.986	639.998	590.874	651.912	1915.2	3009.5	1293.37	1970.7
979	643.819	1010.62	1237.27	1274.8	667.276	982.67	0	0	237.255	639.998	336.048	1301.39	1915.2	3009.5	1296.92	1965.29	639.766	1015.92	1236.81	1311.33	659.302	1004.34	355.475	70.0084	297.816	639.998	590.543	651.656	1915.2	3009.5	1293.39	1970.72
980	643.841	1010.75	1237.35	1275.11	667.323	982.898	0	0	236.523	639.998	333.085	1301.38	1915.2	3009.5	1297.04	1965.5	639.772	1015.93	1236.82	1311.34	659.313	1004.36	355.152	69.5992	297.646	639.998	590.213	651.401	1915.2	3009.5	1293.41	1970.75
981	643.864	1010.88	1237.44	1275.43	667.37	983.126	0	0	235.79	639.998	330.117	1301.37	1915.2	3009.5	1297.17	1965.7	639.778	1015.95	1236.84	1311.36	659.325	1004.38	354.828	69.1894	297.477	639.998	589.883	651.146	1915.2	3009.5	1293.42	1970.77
982	643.887	1011.01	1237.53	1275.74	667.417	983.356	0	0	235.057	639.998	327.144	1301.36	1915.2	3009.5	1297.3	1965.91	639.783	1015.96	1236.85	1311.38	659.336	1004.4	354.505	68.779	297.308	639.998	589.554	650.891	1915.2	3009.5	1293.44	1970.8
983	643.91	1011.14	1237.62	1276.06	667.465	983.586	0	0	234.323	639.998	324.166	1301.34	1915.2	3009.5	1297.43	1966.12	639.789	1015.98	1236.87	1311.4	659.347	1004.42	354.183	68.368	297.139	639.998	589.225	650.637	1915.2	3009.5	1293.46	1970.82
984	643.933	1011.27	1237.71	1276.38	667.512	983.818	0	0	233.588	639.998	321.182	1301.33	1915.2	3009.5	1297.56	1966.33	639.794	1015.99	1236.88	1311.42	659.359	1004.43	353.861	67.9563	296.97	639.998	588.897	650.383	1915.2	3009.5	1293.48	1970.85
985	643.956	1011.4	1237.8	1276.7	667.56	984.05	0	0	232.854	639.998	318.193	1301.32	1915.2	3009.5	1297.69	1966.54	639.8	1016.01	1236.9	1311.44	659.37	1004.45	353.539	67.544	296.801	639.998	588.569	650.129	1915.2	3009.5	1293.5	1970.87
986	643.979	1011.53	1237.89	1277.02	667.608	984.283	0	0	232.118	639.998	315.198	1301.31	1915.2	3009.5	1297.82	1966.75	639.805	1016.03	1236.91	1311.46	659.381	1004.47	353.217	67.1311	296.632	639.998	588.242	649.876	1915.2	3009.5	1293.52	1970.9
987	644.003	1011.66	1237.98	1277.34	667.656	984.517	0	0	231.382	639.998	312.197	1301.3	1915.2	3009.5	1297.95	1966.96	639.811	1016.04	1236.92	1311.48	659.393	1004.49	352.896	66.7175	296.464	639.998	587.915	649.624	1915.2	3009.5	1293.54	1970.92
988	644.026	1011.79	1238.07	1277.67	667.704	984.752	0	0	230.646	639.998	309.191	1301.29	1915.2	3009.5	1298.08	1967.17	639.816	1016.06	1236.94	1311.5	659.404	1004.5	352.576	66.3032	296.296	639.998	587.589	649.371	1915.2	3009.5	1293.56	1970.94
989	644.049	1011.92	1238.16	1277.99	667.753	984.988	0	0	229.909	639.998	306.18	1301.28	1915.2	3009.5	1298.21	1967.38	639.822	1016.07	1236.95	1311.52	659.415	1004.52	352.255	65.8883	296.128	639.998	587.263	649.119	1915.2	3009.5	1293.58	1970.97
990	644.073	1012.06	1238.25	1278.32	667.801	985.225	0	0	229.172	639.998	303.162	1301.27	1915.2	3009.5	1298.34	1967.59	639.827	1016.09	1236.97	1311.54	659.427	1004.54	351.936	65.4727	295.96	639.998	586.938	648.868	1915.2	3009.5	1293.6	1970.99
991	644.096	1012.19	1238.34	1278.64	667.85	985.463	0	0	228.434	639.998	300.138	1301.26	1915.2	3009.5	1298.47	1967.81	639.833	1016.1	1236.98	1311.56	659.438	1004.56	351.616	65.0564	295.792	639.998	586.614	648.616	1915.2	3009.5	1293.62	1971.02
992	644.12	1012.33	1238.43	1278.97	667.899	985.702	0	0	227.696	639.998	297.109	1301.25	1915.2	3009.5	1298.6	1968.02	639.838	1016.12	1236.99	1311.58	659.449	1004.58	351.297	64.6394	295.625	639.998	586.29	648.366	1915.2	3009.5	1293.64	1971.04
993	644.144	1012.46	1238.52	1279.3	667.948	985.942	0	0	226.958	639.998	294.073	1301.24	1915.2	3009.5	1298.73	1968.23	639.844	1016.13	1237.01	1311.6	659.461	1004.59	350.978	64.2218	295.458	639.998	585.966	648.115	1915.2	3009.5	1293.66	1971.06
994	644.168	1012.6	1238.61	1279.64	667.997	986.183	0	0	226.22	639.998	291.03	1301.23	1915.2	3009.5	1298.86	1968.44	639.85	1016.15	1237.02	1311.62	659.472	1004.61	350.66	63.8033	295.291	639.998	585.643	647.865	1915.2	3009.5	1293.67	1971.09
995	644.192	1012.73	1238.71	1279.97	668.047	986.425	0	0	225.482	639.998	287.981	1301.21	1915.2	3009.5	1299	1968.66	639.855	1016.16	1237.04	1311.63	659.483	1004.63	350.342	63.3842	295.124	639.998	585.321	647.615	1915.2	3009.5	1293.69	1971.11
996	644.216	1012.87	1238.8	1280.3	668.096	986.668	0	0	224.743	639.998	284.925	1301.2	1915.2	3009.5	1299.13	1968.87	639.861	1016.18	1237.05	1311.65	659.494	1004.65	350.024	62.9644	294.957	639.998	584.999	647.366	1915.2	3009.5	1293.71	1971.14
997	644.24	1013.01	1238.89	1280.64	668.146	986.912	0	0	224.005	639.998	281.862	1301.19	1915.2	3009.5	1299.26	1969.08	639.866	1016.2	1237.06	1311.67	659.506	1004.66	349.707	62.5438	294.791	639.998	584.678	647.117	1915.2	3009.5	1293.73	1971.16
998	644.264	1013.14	1238.99	1280.98	668.196	987.157	0	0	223.266	639.998	278.792	1301.18	1915.2	3009.5	1299.39	1969.3	639.872	1016.21	1237.08	1311.69	659.517	1004.68	349.39	62.1224	294.625	639.998	584.357	646.869	1915.2	3009.5	1293.75	1971.18
999	644.288	1013.28	1239.08	1281.32	668.247	987.404	0	0	222.528	639.998	275.716	1301.17	1915.2	3009.5	1299.53	1969.51	639.877	1016.23	1237.09	1311.71	659.528	1004.7	349.074	61.7003	294.458	639.998	584.037	646.621	1915.2	3009.5	1293.77	1971.21
1000	644.313	1013.42	1239.18	1281.66	668.297	987.651	0	0	221.789	639.998	272.632	1301.16	1915.2	3009.5	1299.66	1969.73	639.883	1016.24	1237.11	1311.73	659.539	1004.72	348.758	61.2774	294.293	639.998	583.717	646.373	1915.2	3009.5	1293.79	1971.23
1001	644.337	1013.56	1239.27	1282	668.348	987.9	0	0	221.051	639.998	269.541	1301.15	1915.2	3009.5	1299.79	1969.94	639.888	1016.26	1237.12	1311.75	659.551	1004.73	348.443	60.8538	294.127	639.998	583.398	646.126	1915.2	3009.5	1293.81	1971.26
1002	644.362	1013.7	1239.37	1282.35	668.399	988.15	0	0	220.312	639.998	266.443	1301.14	1915.2	3009.5	1299.93	1970.16	639.894	1016.27	1237.13	1311.77	659.562	1004.75	348.128	60.4293	293.961	639.998	583.079	645.879	1915.2	3009.5	1293.83	1971.28
1003	644.387	1013.84	1239.46	1282.69	668.45	988.401	0	0	219.574	639.998	263.338	1301.13	1915.2	3009.5	1300.06	1970.37	639.899	1016.29	1237.15	1311.79	659.573	1004.77	347.813	60.004	293.796	639.998	582.762	645.632	1915.2	3009.5	1293.85	1971.3
1004	644.412	1013.98	1239.56	1283.04	668.501	988.653	0	0	218.835	639.998	260.225	1301.12	1915.2	3009.5	1300.19	1970.59	639.905	1016.3	1237.16	1311.81	659.584	1004.79	347.499	59.578	293.631	639.998	582.444	645.386	1915.2	3009.5	1293.86	1971.33
1005	644.436	1014.12	1239.66	1283.39	668.553	988.906	0	0	218.096	639.998	257.105	1301.11	1915.2	3009.5	1300.33	1970.81	639.91	1016.32	1237.18	1311.83	659.595	1004.8	347.185	59.1511	293.466	639.998	582.128	645.141	1915.2	3009.5	1293.88	1971.35
1006	644.462	1014.27	1239.76	1283.74	668.604	989.161	0	0	217.358	639.998	253.978	1301.1	1915.2	3009.5	1300.46	1971.03	639.915	1016.33	1237.19	1311.84	659.607	1004.82	346.872	58.7234	293.301	639.998	581.812	644.896	1915.2	3009.5	1293.9	1971.37
1007	644.487	1014.41	1239.85	1284.09	668.656	989.416	0	0	216.619	639.998	250.844	1301.08	1915.2	3009.5	1300.6	1971.24	639.921	1016.35	1237.2	1311.86	659.618	1004.84	346.559	58.2948	293.137	639.998	581.496	644.651	1915.2	3009.5	1293.92	1971.4
1008	644.512	1014.55	1239.95	1284.45	668.709	989.673	0	0	215.88	639.998	247.702	1301.07	1915.2	3009.5	1300.73	1971.46	639.926	1016.36	1237.22	1311.88	659.629	1004.86	346.246	57.8654	292.973	639.998	581.181	644.407	1915.2	3009.5	1293.94	1971.42
1009	644.537	1014.7	1240.05	1284.8	668.761	989.932	0	0	215.141	639.998	244.553	1301.06	1915.2	3009.5	1300.87	1971.68	639.932	1016.38	1237.23	1311.9	659.64	1004.87	345.934	57.4351	292.809	639.998	580.867	644.163	1915.2	3009.5	1293.96	1971.44
1010	644.563	1014.84	1240.15	1285.16	668.814	990.191	0	0	214.401	639.998	241.397	1301.05	1915.2	3009.5	1301	1971.9	639.937	1016.39	1237.25	1311.92	659.651	1004.89	345.623	57.0039	292.645	639.998	580.553	643.919	1915.2	3009.5	1293.98	1971.47
1011	644.588	1014.99	1240.25	1285.52	668.867	990.452	0	0	213.662	639.998	238.234	1301.04	1915.2	3009.5	1301.14	1972.12	639.943	1016.41	1237.26	1311.94	659.663	1004.91	345.311	56.5718	292.481	639.998	580.24	643.676	1915.2	3009.5	1294	1971.49
1012	644.614	1015.14	1240.35	1285.88	668.92	990.714	0	0	212.921	639.998	235.063	1301.03	1915.2	3009.5	1301.28	1972.34	639.948	1016.42	1237.27	1311.96	659.674	1004.93	345.001	56.1389	292.318	639.998	579.928	643.433	1915.2	3009.5	1294.01	1971.51
1013	644.64	1015.28	1240.45	1286.24	668.973	990.977	0	0	212.181	639.998	231.886	1301.02	1915.2	3009.5	1301.41	1972.56	639.954	1016.44	1237.29	1311.98	659.685	1004.94	344.69	55.705	292.155	639.998	579.616	643.191	1915.2	3009.5	1294.03	1971.54
1014	644.666	1015.43	1240.55	1286.61	669.027	991.242	0	0	211.44	639.998	228.701	1301.01	1915.2	3009.5	1301.55	1972.78	639.959	1016.45	1237.3	1312	659.696	1004.96	344.381	55.2702	291.992	639.998	579.305	642.95	1915.2	3009.5	1294.05	1971.56
1015	644.692	1015.58	1240.65	1286.98	669.081	991.508	0	0	210.698	639.998	225.509	1301	1915.2	3009.5	1301.69	1973	639.965	1016.47	1237.32	1312.01	659.707	1004.98	344.071	54.8344	291.829	639.998	578.995	642.708	1915.2	3009.5	1294.07	1971.58
1016	644.718	1015.73	1240.76	1287.34	669.135	991.775	0	0	209.955	639.998	222.31	1300.99	1915.2	3009.5	1301.82	1973.22	639.97	1016.48	1237.33	1312.03	659.718	1004.99	343.762	54.3977	291.666	639.998	578.685	642.467	1915.2	3009.5	1294.09	1971.61
1017	644.744	1015.88	1240.86	1287.72	669.189	992.044	0	0	209.212	639.998	219.105	1300.98	1915.2	3009.5	1301.96	1973.44	639.976	1016.5	1237.34	1312.05	659.729	1005.01	343.454	53.96	291.504	639.998	578.376	642.227	1915.2	3009.5	1294.11	1971.63
1018	644.771	1016.03	1240.96	1288.09	669.244	992.314	0	0	208.468	639.998	215.892	1300.97	1915.2	3009.5	1302.1	1973.66	639.981	1016.51	1237.36	1312.07	659.741	1005.03	343.146	53.5213	291.342	639.998	578.068	641.987	1915.2	3009.5	1294.13	1971.65
1019	644.797	1016.18	1241.07	1288.46	669.299	992.585	0	0	207.723	639.998	212.671	1300.96	1915.2	3009.5	1302.24	1973.88	639.986	1016.53	1237.37	1312.09	659.752	1005.05	342.839	53.0817	291.18	639.998	577.76	641.748	1915.2	3009.5	1294.15	1971.68
1020	644.824	1016.34	1241.17	1288.84	669.354	992.858	0	0	206.979	639.998	209.442	1300.94	1915.2	3009.5	1302.37	1974.1	639.992	1016.54	1237.38	1312.11	659.763	1005.06	342.532	52.641	291.018	639.998	577.453	641.509	1915.2	3009.5	1294.16	1971.7
1021	644.851	1016.49	1241.28	1289.22	669.409	993.132	0	0	206.234	639.998	206.205	1300.93	1915.2	3009.5	1302.51	1974.33	639.997	1016.56	1237.4	1312.13	659.774	1005.08	342.225	52.1993	290.857	639.998	577.146	641.27	1915.2	3009.5	1294.18	1971.72
1022	644.878	1016.65	1241.38	1289.6	669.465	993.408	0	0	205.49	639.998	202.959	1300.92	1915.2	3009.5	1302.65	1974.55	640.003	1016.57	1237.41	1312.14	659.785	1005.1	341.919	51.7566	290.696	639.998	576.841	641.032	1915.2	3009.5	1294.2	1971.75
1023	644.905	1016.8	1241.49	1289.98	669.521	993.685	0	0	204.745	639.998	199.705	1300.91	1915.2	3009.5	1302.79	1974.77	640.008	1016.59	1237.43	1312.16	659.796	1005.11	341.614	51.3128	290.535	639.998	576.536	640.794	1915.2	3009.5	1294.22	1971.77
1024	644.932	1016.96	1241.6	1290.36	669.577	993.964	0	0	204	639.998	196.442	1300.9	1915.2	3009.5	1302.93	1975	640.014	1016.6	1237.44	1312.18	659.807	1005.13	341.309	50.868	290.374	639.998	576.232	640.557	1915.2	3009.5	1294.24	1971.79
1025	644.959	1017.11	1241.7	1290.75	669.633	994.244	0	0	203.255	639.998	193.17	1300.89	1915.2	3009.5	1303.07	1975.22	640.019	1016.62	1237.45	1312.2	659.818	1005.15	341.005	50.422	290.213	639.998	575.928	640.321	1915.2	3009.5	1294.26	1971.81
1026	644.987	1017.27	1241.81	1291.14	669.69	994.526	0	0	202.51	639.998	189.889	1300.88	1915.2	3009.5	1303.21	1975.45	640.025	1016.63	1237.47	1312.22	659.829	1005.17	340.701	49.975	290.053	639.998	575.625	640.084	1915.2	3009.5	1294.27	1971.84
1027	645.014	1017.43	1241.92	1291.53	669.747	994.81	0	0	201.764	639.998	186.599	1300.87	1915.2	3009.5	1303.35	1975.67	640.03	1016.65	1237.48	1312.24	659.84	1005.18	340.397	49.5268	289.893	639.998	575.323	639.849	1915.2	3009.5	1294.29	1971.86
1028	645.042	1017.59	1242.03	1291.92	669.805	995.095	0	0	201.018	639.998	183.3	1300.86	1915.2	3009.5	1303.49	1975.9	640.035	1016.66	1237.49	1312.26	659.852	1005.2	340.094	49.0776	289.733	639.998	575.022	639.614	1915.2	3009.5	1294.31	1971.88
1029	645.07	1017.75	1242.14	1292.32	669.863	995.382	0	0	200.272	639.998	179.992	1300.85	1915.2	3009.5	1303.63	1976.12	640.041	1016.68	1237.51	1312.27	659.863	1005.22	339.792	48.6271	289.574	639.998	574.721	639.379	1915.2	3009.5	1294.33	1971.91
1030	645.098	1017.91	1242.25	1292.72	669.921	995.67	0	0	199.527	639.998	176.673	1300.84	1915.2	3009.5	1303.77	1976.35	640.046	1016.69	1237.52	1312.29	659.874	1005.23	339.49	48.1755	289.415	639.998	574.421	639.145	1915.2	3009.5	1294.35	1971.93
1031	645.126	1018.07	1242.36	1293.12	669.979	995.961	0	0	198.781	639.998	173.345	1300.83	1915.2	3009.5	1303.91	1976.58	640.052	1016.71	1237.54	1312.31	659.885	1005.25	339.189	47.7227	289.256	639.998	574.122	638.911	1915.2	3009.5	1294.37	1971.95
1032	645.155	1018.24	1242.48	1293.52	670.038	996.253	0	0	198.035	639.998	170.006	1300.82	1915.2	3009.5	1304.06	1976.8	640.057	1016.72	1237.55	1312.33	659.896	1005.27	338.888	47.2687	289.097	639.998	573.824	638.678	1915.2	3009.5	1294.38	1971.97
1033	645.183	1018.4	1242.59	1293.93	670.097	996.546	0	0	197.291	639.998	166.656	1300.8	1915.2	3009.5	1304.2	1977.03	640.062	1016.74	1237.56	1312.35	659.907	1005.28	338.588	46.8135	288.938	639.998	573.526	638.445	1915.2	3009.5	1294.4	1972
1034	645.212	1018.57	1242.7	1294.34	670.156	996.842	0	0	196.547	639.998	163.295	1300.79	1915.2	3009.5	1304.34	1977.26	640.068	1016.75	1237.58	1312.37	659.918	1005.3	338.289	46.3571	288.78	639.998	573.229	638.213	1915.2	3009.5	1294.42	1972.02
1035	645.241	1018.74	1242.82	1294.75	670.216	997.14	0	0	195.804	639.998	159.922	1300.78	1915.2	3009.5	1304.48	1977.49	640.073	1016.77	1237.59	1312.38	659.929	1005.32	337.99	45.8993	288.622	639.998	572.933	637.981	1915.2	3009.5	1294.44	1972.04
1036	645.27	1018.9	1242.93	1295.16	670.276	997.44	0	0	195.062	639.998	156.536	1300.77	1915.2	3009.5	1304.63	1977.72	640.079	1016.78	1237.6	1312.4	659.94	1005.34	337.691	45.4403	288.464	639.998	572.638	637.75	1915.2	3009.5	1294.46	1972.06
1037	645.299	1019.07	1243.05	1295.58	670.337	997.741	0	0	194.323	639.998	153.137	1300.76	1915.2	3009.5	1304.77	1977.95	640.084	1016.8	1237.62	1312.42	659.951	1005.35	337.393	44.9801	288.307	639.998	572.343	637.52	1915.2	3009.5	1294.48	1972.09
1038	645.328	1019.24	1243.17	1295.99	670.398	998.045	0	0	193.585	639.998	149.724	1300.75	1915.2	3009.5	1304.91	1978.18	640.089	1016.81	1237.63	1312.44	659.962	1005.37	337.096	44.5184	288.15	639.998	572.05	637.29	1915.2	3009.5	1294.49	1972.11
1039	645.358	1019.41	1243.29	1296.42	670.459	998.351	0	0	192.85	639.998	146.297	1300.74	1915.2	3009.5	1305.06	1978.41	640.095	1016.83	1237.64	1312.46	659.973	1005.39	336.799	44.0555	287.993	639.998	571.757	637.06	1915.2	3009.5	1294.51	1972.13
1040	645.388	1019.59	1243.4	1296.84	670.521	998.66	0	0	192.118	639.998	142.855	1300.73	1915.2	3009.5	1305.2	1978.64	640.1	1016.84	1237.66	1312.48	659.984	1005.4	336.503	43.5912	287.836	639.998	571.465	636.831	1915.2	3009.5	1294.53	1972.15
1041	645.418	1019.76	1243.53	1297.27	670.583	998.97	0	0	191.388	639.998	139.398	1300.72	1915.2	3009.5	1305.35	1978.87	640.106	1016.86	1237.67	1312.49	659.995	1005.42	336.208	43.1255	287.68	639.998	571.174	636.603	1915.2	3009.5	1294.55	1972.18
1042	645.448	1019.94	1243.65	1297.7	670.646	999.283	0	0	190.662	639.998	135.925	1300.71	1915.2	3009.5	1305.49	1979.1	640.111	1016.87	1237.68	1312.51	660.006	1005.44	335.913	42.6584	287.523	639.998	570.884	636.375	1915.2	3009.5	1294.57	1972.2
1043	645.479	1020.11	1243.77	1298.14	670.709	999.598	0	0	189.939	639.998	132.437	1300.7	1915.2	3009.5	1305.64	1979.33	640.116	1016.89	1237.7	1312.53	660.017	1005.45	335.618	42.1898	287.368	639.998	570.594	636.148	1915.2	3009.5	1294.59	1972.22
1044	645.509	1020.29	1243.89	1298.58	670.772	999.916	0	0	189.218	639.998	128.934	1300.69	1915.2	3009.5	1305.78	1979.57	640.122	1016.9	1237.71	1312.55	660.028	1005.47	335.325	41.7198	287.212	639.998	570.306	635.921	1915.2	3009.5	1294.6	1972.24
1045	645.54	1020.47	1244.02	1299.02	670.836	1000.24	0	0	188.499	639.998	125.419	1300.68	1915.2	3009.5	1305.93	1979.8	640.127	1016.92	1237.73	1312.57	660.039	1005.49	335.032	41.2483	287.057	639.998	570.018	635.695	1915.2	3009.5	1294.62	1972.27
1046	645.571	1020.65	1244.14	1299.46	670.9	1000.56	0	0	187.781	639.998	121.891	1300.67	1915.2	3009.5	1306.07	1980.03	640.132	1016.93	1237.74	1312.58	660.05	1005.5	334.739	40.7754	286.902	639.998	569.731	635.47	1915.2	3009.5	1294.64	1972.29
1047	645.602	1020.83	1244.27	1299.91	670.965	1000.88	0	0	187.063	639.998	118.353	1300.66	1915.2	3009.5	1306.22	1980.27	640.138	1016.94	1237.75	1312.6	660.061	1005.52	334.447	40.3008	286.747	639.998	569.445	635.245	1915.2	3009.5	1294.66	1972.31
1048	645.634	1021.01	1244.39	1300.36	671.03	1001.21	0	0	186.345	639.998	114.804	1300.65	1915.2	3009.5	1306.37	1980.5	640.143	1016.96	1237.77	1312.62	660.072	1005.54	334.156	39.8248	286.593	639.998	569.16	635.021	1915.2	3009.5	1294.68	1972.33
1049	645.666	1021.2	1244.52	1300.81	671.096	1001.54	0	0	185.628	639.998	111.242	1300.63	1915.2	3009.5	1306.51	1980.73	640.149	1016.97	1237.78	1312.64	660.083	1005.55	333.866	39.3471	286.439	639.998	568.876	634.797	1915.2	3009.5	1294.69	1972.35
1050	645.697	1021.38	1244.65	1301.27	671.162	1001.87	0	0	184.912	639.998	107.669	1300.62	1915.2	3009.5	1306.66	1980.97	640.154	1016.99	1237.79	1312.66	660.094	1005.57	333.576	38.8678	286.285	639.998	568.593	634.574	1915.2	3009.5	1294.71	1972.38
1051	645.73	1021.57	1244.78	1301.73	671.228	1002.2	0	0	184.195	639.998	104.085	1300.61	1915.2	3009.5	1306.81	1981.2	640.159	1017	1237.81	1312.68	660.105	1005.59	333.287	38.3868	286.132	639.998	568.311	634.351	1915.2	3009.5	1294.73	1972.4
1052	645.762	1021.76	1244.91	1302.19	671.295	1002.54	0	0	183.48	639.998	100.487	1300.6	1915.2	3009.5	1306.96	1981.44	640.165	1017.02	1237.82	1312.69	660.116	1005.6	332.999	37.9042	285.978	639.998	568.029	634.13	1915.2	3009.5	1294.75	1972.42
1053	645.794	1021.95	1245.05	1302.66	671.363	1002.87	0	0	182.765	639.998	96.8773	1300.59	1915.2	3009.5	1307.1	1981.68	640.17	1017.03	1237.83	1312.71	660.126	1005.62	332.711	37.4199	285.826	639.998	567.749	633.908	1915.2	3009.5	1294.77	1972.44
1054	645.827	1022.14	1245.18	1303.12	671.431	1003.21	0	0	182.049	639.998	93.2563	1300.58	1915.2	3009.5	1307.25	1981.91	640.175	1017.05	1237.85	1312.73	660.137	1005.64	332.424	36.9338	285.673	639.998	567.47	633.688	1915.2	3009.5	1294.78	1972.46
1055	645.86	1022.33	1245.31	1303.6	671.499	1003.56	0	0	181.331	639.998	89.6251	1300.57	1915.2	3009.5	1307.4	1982.15	640.181	1017.06	1237.86	1312.75	660.148	1005.65	332.138	36.4459	285.521	639.998	567.191	633.468	1915.2	3009.5	1294.8	1972.49
1056	645.893	1022.53	1245.45	1304.07	671.568	1003.9	0	0	180.611	639.998	85.9832	1300.56	1915.2	3009.5	1307.55	1982.39	640.186	1017.08	1237.87	1312.77	660.159	1005.67	331.852	35.9563	285.369	639.998	566.914	633.249	1915.2	3009.5	1294.82	1972.51
1057	645.927	1022.72	1245.59	1304.55	671.637	1004.25	0	0	179.889	639.998	82.3292	1300.55	1915.2	3009.5	1307.7	1982.63	640.191	1017.09	1237.89	1312.78	660.17	1005.69	331.568	35.4648	285.218	639.998	566.638	633.03	1915.2	3009.5	1294.84	1972.53
1058	645.961	1022.92	1245.73	1305.03	671.707	1004.6	0	0	179.167	639.998	78.6611	1300.54	1915.2	3009.5	1307.85	1982.86	640.197	1017.11	1237.9	1312.8	660.181	1005.7	331.284	34.9714	285.066	639.998	566.362	632.812	1915.2	3009.5	1294.85	1972.55
1059	645.995	1023.12	1245.87	1305.52	671.778	1004.95	0	0	178.447	639.998	74.9762	1300.53	1915.2	3009.5	1308	1983.1	640.202	1017.12	1237.91	1312.82	660.192	1005.72	331	34.476	284.916	639.998	566.088	632.595	1915.2	3009.5	1294.87	1972.57
1060	646.029	1023.32	1246.01	1306	671.849	1005.31	0	0	177.729	639.998	71.2723	1300.52	1915.2	3009.5	1308.15	1983.34	640.207	1017.13	1237.93	1312.84	660.203	1005.74	330.718	33.9787	284.765	639.998	565.815	632.378	1915.2	3009.5	1294.89	1972.6
1061	646.064	1023.52	1246.15	1306.5	671.921	1005.66	0	0	177.017	639.998	67.5477	1300.51	1915.2	3009.5	1308.3	1983.58	640.213	1017.15	1237.94	1312.85	660.214	1005.75	330.436	33.4795	284.615	639.998	565.543	632.162	1915.2	3009.5	1294.91	1972.62
1062	646.099	1023.73	1246.3	1306.99	671.994	1006.02	0	0	176.31	639.998	63.7999	1300.5	1915.2	3009.5	1308.45	1983.82	640.218	1017.16	1237.95	1312.87	660.225	1005.77	330.155	32.9781	284.465	639.998	565.272	631.947	1915.2	3009.5	1294.93	1972.64
1063	646.134	1023.93	1246.45	1307.5	672.067	1006.39	0	0	175.61	639.998	60.0268	1300.49	1915.2	3009.5	1308.6	1984.07	640.223	1017.18	1237.97	1312.89	660.236	1005.79	329.875	32.4747	284.316	639.998	565.002	631.733	1915.2	3009.5	1294.94	1972.66
1064	646.17	1024.14	1246.59	1308	672.141	1006.76	0	0	174.918	639.998	56.2277	1300.48	1915.2	3009.5	1308.76	1984.31	640.229	1017.19	1237.98	1312.91	660.246	1005.8	329.596	31.9691	284.167	639.998	564.733	631.519	1915.2	3009.5	1294.96	1972.68
1065	646.206	1024.35	1246.75	1308.51	672.215	1007.13	0	0	174.233	639.998	52.4031	1300.47	1915.2	3009.5	1308.91	1984.55	640.234	1017.21	1237.99	1312.93	660.257	1005.82	329.318	31.4614	284.018	639.998	564.466	631.306	1915.2	3009.5	1294.98	1972.71
1066	646.242	1024.57	1246.9	1309.03	672.291	1007.51	0	0	173.554	639.998	48.5533	1300.46	1915.2	3009.5	1309.06	1984.79	640.239	1017.22	1238.01	1312.94	660.268	1005.84	329.04	30.9514	283.87	639.998	564.199	631.094	1915.2	3009.5	1295	1972.73
1067	646.279	1024.78	1247.05	1309.55	672.367	1007.89	0	0	172.881	639.998	44.6811	1300.44	1915.2	3009.5	1309.22	1985.04	640.245	1017.24	1238.02	1312.96	660.279	1005.85	328.763	30.4392	283.722	639.998	563.934	630.882	1915.2	3009.5	1295.01	1972.75
1068	646.316	1025	1247.21	1310.08	672.444	1008.27	0	0	172.212	639.998	40.7875	1300.43	1915.2	3009.5	1309.37	1985.28	640.25	1017.25	1238.03	1312.98	660.29	1005.87	328.488	29.9246	283.574	639.998	563.67	630.672	1915.2	3009.5	1295.03	1972.77
1069	646.353	1025.22	1247.37	1310.61	672.522	1008.65	0	0	171.549	639.998	36.87	1300.42	1915.2	3009.5	1309.52	1985.53	640.255	1017.27	1238.05	1313	660.301	1005.89	328.213	29.4077	283.427	639.998	563.407	630.462	1915.2	3009.5	1295.05	1972.79
1070	646.391	1025.44	1247.53	1311.14	672.6	1009.04	0	0	170.891	639.998	32.9292	1300.41	1915.2	3009.5	1309.68	1985.77	640.261	1017.28	1238.06	1313.01	660.312	1005.9	327.939	28.8883	283.281	639.998	563.145	630.253	1915.2	3009.5	1295.07	1972.81
1071	646.429	1025.67	1247.7	1311.68	672.68	1009.44	0	0	170.235	639.998	28.9647	1300.4	1915.2	3009.5	1309.83	1986.02	640.266	1017.29	1238.07	1313.03	660.322	1005.92	327.666	28.3664	283.134	639.998	562.885	630.044	1915.2	3009.5	1295.09	1972.84
1072	646.468	1025.89	1247.86	1312.23	672.761	1009.84	0	0	169.585	639.998	24.973	1300.39	1915.2	3009.5	1309.99	1986.26	640.271	1017.31	1238.09	1313.05	660.333	1005.93	327.394	27.8419	282.989	639.998	562.626	629.837	1915.2	3009.5	1295.1	1972.86
1073	646.507	1026.13	1248.03	1312.78	672.842	1010.24	0	0	168.944	639.998	20.9488	1300.38	1915.2	3009.5	1310.14	1986.51	640.277	1017.32	1238.1	1313.07	660.344	1005.95	327.122	27.3149	282.843	639.998	562.368	629.63	1915.2	3009.5	1295.12	1972.88
1074	646.547	1026.36	1248.21	1313.33	672.925	1010.64	0	0	168.315	639.998	16.8864	1300.37	1915.2	3009.5	1310.3	1986.76	640.282	1017.34	1238.11	1313.09	660.355	1005.97	326.852	26.7851	282.698	639.998	562.112	629.424	1915.2	3009.5	1295.14	1972.9
1075	646.588	1026.6	1248.39	1313.9	673.009	1011.06	0	0	167.703	639.998	12.7767	1300.36	1915.2	3009.5	1310.46	1987.01	640.287	1017.35	1238.13	1313.1	660.366	1005.98	326.583	26.2526	282.554	639.998	561.856	629.219	1915.2	3009.5	1295.16	1972.92
1076	646.629	1026.84	1248.57	1314.47	673.095	1011.48	0	0	167.123	639.998	8.59452	1300.35	1915.2	3009.5	1310.61	1987.26	640.293	1017.37	1238.14	1313.12	660.377	1006	326.315	25.7172	282.41	639.998	561.603	629.015	1915.2	3009.5	1295.17	1972.94
1077	646.671	1027.1	1248.76	1315.06	673.183	1011.91	0	0	166.591	639.998	4.30851	1300.34	1915.2	3009.5	1310.77	1987.51	640.298	1017.38	1238.15	1313.14	660.388	1006.02	326.048	25.1789	282.266	639.998	561.35	628.812	1915.2	3009.5	1295.19	1972.96
1078	646.714	1027.35	1248.95	1315.66	673.272	1012.34	0	0	166.065	639.998	0	1300.33	1915.2	3009.5	1310.93	1987.76	640.303	1017.4	1238.17	1313.16	660.398	1006.03	325.782	24.6376	282.123	639.998	561.099	628.61	1915.2	3009.5	1295.21	1972.99
1079	646.752	1027.56	1249.11	1316.11	673.351	1012.68	0	0	161.629	639.998	0	1300.32	1915.2	3009.5	1311.09	1988	640.308	1017.41	1238.18	1313.17	660.409	1006.05	325.517	24.0933	281.98	639.998	560.85	628.409	1915.2	3009.5	1295.23	1973.01
1080	646.791	1027.77	1249.26	1316.57	673.431	1013.03	0	0	157.159	639.998	0	1300.31	1915.2	3009.5	1311.24	1988.25	640.314	1017.42	1238.19	1313.19	660.42	1006.07	325.253	23.5458	281.838	639.998	560.602	628.208	1915.2	3009.5	1295.24	1973.03
1081	646.83	1027.98	1249.42	1317.04	673.511	1013.38	0	0	152.684	639.998	0	1300.3	1915.2	3009.5	1311.39	1988.49	640.319	1017.44	1238.21	1313.21	660.431	1006.08	324.99	22.9951	281.697	639.998	560.355	628.009	1915.2	3009.5	1295.26	1973.05
1082	646.869	1028.19	1249.57	1317.51	673.593	1013.74	0	0	148.189	639.998	0	1300.29	1915.2	3009.5	1311.55	1988.73	640.324	1017.45	1238.22	1313.23	660.442	1006.1	324.729	22.441	281.556	639.998	560.11	627.81	1915.2	3009.5	1295.28	1973.07
1083	646.909	1028.41	1249.73	1317.98	673.675	1014.09	0	0	143.68	639.998	0	1300.28	1915.2	3009.5	1311.71	1988.98	640.33	1017.47	1238.23	1313.24	660.452	1006.11	324.468	21.8835	281.415	639.998	559.867	627.613	1915.2	3009.5	1295.3	1973.09
1084	646.949	1028.63	1249.9	1318.46	673.759	1014.45	0	0	139.152	639.998	0	1300.27	1915.2	3009.5	1311.86	1989.22	640.335	1017.48	1238.25	1313.26	660.463	1006.13	324.209	21.3224	281.275	639.998	559.625	627.417	1915.2	3009.5	1295.31	1973.11
1085	646.99	1028.85	1250.06	1318.94	673.843	1014.82	0	0	134.602	639.998	0	1300.26	1915.2	3009.5	1312.02	1989.47	640.34	1017.5	1238.26	1313.28	660.474	1006.15	323.951	20.7577	281.136	639.998	559.385	627.222	1915.2	3009.5	1295.33	1973.13
1086	647.031	1029.08	1250.23	1319.43	673.929	1015.19	0	0	130.029	639.998	0	1300.25	1915.2	3009.5	1312.17	1989.72	640.346	1017.51	1238.27	1313.3	660.485	1006.16	323.695	20.1892	280.997	639.998	559.146	627.027	1915.2	3009.5	1295.35	1973.16
1087	647.073	1029.3	1250.4	1319.92	674.016	1015.56	0	0	125.434	639.998	0	1300.24	1915.2	3009.5	1312.33	1989.96	640.351	1017.52	1238.29	1313.31	660.496	1006.18	323.439	19.6169	280.858	639.998	558.909	626.834	1915.2	3009.5	1295.37	1973.18
1088	647.115	1029.53	1250.57	1320.42	674.104	1015.94	0	0	120.815	639.998	0	1300.23	1915.2	3009.5	1312.49	1990.21	640.356	1017.54	1238.3	1313.33	660.506	1006.2	323.185	19.0405	280.721	639.998	558.674	626.642	1915.2	3009.5	1295.38	1973.2
1089	647.158	1029.77	1250.75	1320.93	674.193	1016.32	0	0	116.171	639.998	0	1300.22	1915.2	3009.5	1312.65	1990.46	640.361	1017.55	1238.31	1313.35	660.517	1006.21	322.933	18.4601	280.584	639.998	558.44	626.451	1915.2	3009.5	1295.4	1973.22
1090	647.202	1030	1250.93	1321.44	674.283	1016.7	0	0	111.502	639.998	0	1300.21	1915.2	3009.5	1312.81	1990.71	640.367	1017.57	1238.33	1313.37	660.528	1006.23	322.682	17.8753	280.447	639.998	558.209	626.262	1915.2	3009.5	1295.42	1973.24
1091	647.246	1030.25	1251.11	1321.96	674.375	1017.09	0	0	106.807	639.998	0	1300.2	1915.2	3009.5	1312.96	1990.96	640.372	1017.58	1238.34	1313.38	660.539	1006.24	322.432	17.2861	280.312	639.998	557.979	626.073	1915.2	3009.5	1295.44	1973.26
1092	647.291	1030.49	1251.3	1322.48	674.469	1017.49	0	0	102.085	639.998	0	1300.18	1915.2	3009.5	1313.12	1991.21	640.377	1017.6	1238.35	1313.4	660.55	1006.26	322.184	16.6923	280.177	639.998	557.751	625.886	1915.2	3009.5	1295.45	1973.28
1093	647.337	1030.74	1251.49	1323.02	674.564	1017.89	0	0	97.3369	639.998	0	1300.17	1915.2	3009.5	1313.28	1991.46	640.383	1017.61	1238.37	1313.42	660.56	1006.28	321.937	16.0936	280.042	639.998	557.525	625.7	1915.2	3009.5	1295.47	1973.3
1094	647.383	1030.99	1251.69	1323.55	674.661	1018.3	0	0	92.5617	639.998	0	1300.16	1915.2	3009.5	1313.44	1991.71	640.388	1017.62	1238.38	1313.44	660.571	1006.29	321.692	15.4899	279.909	639.998	557.301	625.516	1915.2	3009.5	1295.49	1973.33
1095	647.43	1031.25	1251.89	1324.1	674.759	1018.71	0	0	87.7593	639.998	0	1300.15	1915.2	3009.5	1313.6	1991.97	640.393	1017.64	1238.39	1313.45	660.582	1006.31	321.449	14.8811	279.776	639.998	557.08	625.332	1915.2	3009.5	1295.5	1973.35
1096	647.478	1031.51	1252.1	1324.65	674.859	1019.12	0	0	82.9282	639.998	0	1300.14	1915.2	3009.5	1313.77	1992.22	640.398	1017.65	1238.41	1313.47	660.593	1006.32	321.208	14.2667	279.644	639.998	556.86	625.151	1915.2	3009.5	1295.52	1973.37
1097	647.527	1031.77	1252.31	1325.21	674.961	1019.54	0	0	78.0674	639.998	0	1300.13	1915.2	3009.5	1313.93	1992.47	640.404	1017.67	1238.42	1313.49	660.603	1006.34	320.968	13.6466	279.512	639.998	556.642	624.97	1915.2	3009.5	1295.54	1973.39
1098	647.577	1032.04	1252.52	1325.77	675.064	1019.97	0	0	73.1751	639.998	0	1300.12	1915.2	3009.5	1314.09	1992.73	640.409	1017.68	1238.43	1313.51	660.614	1006.36	320.73	13.0206	279.382	639.998	556.427	624.791	1915.2	3009.5	1295.56	1973.41
1099	647.628	1032.32	1252.75	1326.35	675.17	1020.4	0	0	68.2502	639.998	0	1300.11	1915.2	3009.5	1314.25	1992.99	640.414	1017.7	1238.45	1313.52	660.625	1006.37	320.494	12.3882	279.252	639.998	556.215	624.614	1915.2	3009.5	1295.57	1973.43
1100	647.679	1032.6	1252.98	1326.92	675.278	1020.83	0	0	63.2908	639.998	0	1300.1	1915.2	3009.5	1314.42	1993.24	640.42	1017.71	1238.46	1313.54	660.636	1006.39	320.26	11.7493	279.124	639.998	556.004	624.438	1915.2	3009.5	1295.59	1973.45
1101	647.732	1032.88	1253.22	1327.51	675.388	1021.28	0	0	58.2947	639.998	0	1300.09	1915.2	3009.5	1314.58	1993.5	640.425	1017.72	1238.47	1313.56	660.647	1006.41	320.029	11.1033	278.996	639.998	555.797	624.264	1915.2	3009.5	1295.61	1973.47
1102	647.786	1033.17	1253.46	1328.11	675.501	1021.72	0	0	53.2597	639.998	0	1300.08	1915.2	3009.5	1314.74	1993.76	640.43	1017.74	1238.49	1313.58	660.657	1006.42	319.799	10.4499	278.87	639.998	555.592	624.092	1915.2	3009.5	1295.63	1973.49
1103	647.842	1033.47	1253.72	1328.71	675.616	1022.18	0	0	48.1836	639.998	0	1300.07	1915.2	3009.5	1314.91	1994.02	640.435	1017.75	1238.5	1313.59	660.668	1006.44	319.572	9.78867	278.744	639.998	555.389	623.922	1915.2	3009.5	1295.64	1973.52
1104	647.898	1033.78	1253.98	1329.32	675.735	1022.64	0	0	43.0632	639.998	0	1300.06	1915.2	3009.5	1315.07	1994.28	640.441	1017.77	1238.51	1313.61	660.679	1006.45	319.348	9.11902	278.62	639.998	555.19	623.754	1915.2	3009.5	1295.66	1973.54
1105	647.956	1034.1	1254.26	1329.94	675.857	1023.1	0	0	37.8955	639.998	0	1300.05	1915.2	3009.5	1315.24	1994.54	640.446	1017.78	1238.53	1313.63	660.69	1006.47	319.126	8.44036	278.497	639.998	554.994	623.588	1915.2	3009.5	1295.68	1973.56
1106	648.016	1034.42	1254.55	1330.57	675.982	1023.58	0	0	32.6771	639.998	0	1300.04	1915.2	3009.5	1315.41	1994.8	640.451	1017.8	1238.54	1313.65	660.701	1006.49	318.907	7.75198	278.375	639.998	554.801	623.424	1915.2	3009.5	1295.7	1973.58
1107	648.078	1034.76	1254.85	1331.21	676.111	1024.06	0	0	27.4045	639.998	0	1300.03	1915.2	3009.5	1315.57	1995.06	640.457	1017.81	1238.55	1313.66	660.711	1006.5	318.69	7.05302	278.254	639.998	554.611	623.262	1915.2	3009.5	1295.71	1973.6
1108	648.141	1035.1	1255.17	1331.86	676.244	1024.55	0	0	22.0729	639.998	0	1300.02	1915.2	3009.5	1315.74	1995.33	640.462	1017.82	1238.56	1313.68	660.722	1006.52	318.478	6.34248	278.135	639.998	554.426	623.103	1915.2	3009.5	1295.73	1973.62
1109	648.207	1035.46	1255.52	1332.51	676.382	1025.04	0	0	16.6759	639.998	0	1300.01	1915.2	3009.5	1315.91	1995.59	640.467	1017.84	1238.58	1313.7	660.733	1006.54	318.268	5.61915	278.018	639.998	554.244	622.947	1915.2	3009.5	1295.75	1973.64
1110	648.275	1035.84	1255.88	1333.18	676.525	1025.55	0	0	11.2035	639.998	0	1300	1915.2	3009.5	1316.08	1995.86	640.472	1017.85	1238.59	1313.72	660.744	1006.55	318.063	4.88151	277.903	639.998	554.067	622.795	1915.2	3009.5	1295.76	1973.66
1111	648.347	1036.23	1256.28	1333.87	676.676	1026.06	0	0	5.63607	639.998	0	1299.99	1915.2	3009.5	1316.25	1996.13	640.478	1017.87	1238.6	1313.73	660.755	1006.57	317.862	4.12762	277.789	639.998	553.895	622.645	1915.2	3009.5	1295.78	1973.68
1112	648.42	1036.65	1256.7	1334.56	676.831	1026.58	0	0	0	639.998	0	1299.98	1915.2	3009.5	1316.42	1996.4	640.483	1017.88	1238.62	1313.75	660.766	1006.58	317.666	3.3548	277.679	639.998	553.729	622.5	1915.2	3009.5	1295.8	1973.71
1113	648.426	1036.66	1256.71	1334.57	676.842	1026.59	0	0	0	639.998	0	1298.6	1915.2	3009.5	1316.43	1996.41	640.488	1017.9	1238.63	1313.77	660.776	1006.6	317.477	2.55894	277.571	639.998	553.569	622.36	1915.2	3009.5	1295.82	1973.73
1114	648.431	1036.67	1256.72	1334.58	676.852	1026.6	0	0	0	639.998	0	1297.21	1915.2	3009.5	1316.45	1996.42	640.494	1017.91	1238.64	1313.79	660.787	1006.62	317.295	1.73253	277.466	639.998	553.417	622.226	1915.2	3009.5	1295.84	1973.75
1115	648.436	1036.68	1256.73	1334.59	676.862	1026.61	0	0	0	639.998	0	1295.81	1915.2	3009.5	1316.46	1996.44	640.499	1017.93	1238.66	1313.8	660.798	1006.63	317.125	0.859686	277.368	639.998	553.278	622.101	1915.2	3009.5	1295.85	1973.77
1116	648.441	1036.69	1256.74	1334.6	676.872	1026.62	0	0	0	639.998	0	1294.42	1915.2	3009.5	1316.47	1996.45	640.505	1017.94	1238.67	1313.82	660.809	1006.65	316.952	0	277.268	639.998	553.136	621.974	1915.2	3009.5	1295.87	1973.79
1117	648.446	1036.7	1256.75	1334.62	676.882	1026.64	0	0	0	639.998	0	1293.03	1915.2	3009.5	1316.48	1996.46	640.51	1017.95	1238.68	1313.84	660.82	1006.67	316.567	0	277.08	639.998	552.691	621.675	1915.2	3009.5	1295.89	1973.81
1118	648.45	1036.71	1256.76	1334.63	676.892	1026.65	0	0	0	639.998	0	1291.65	1915.2	3009.5	1316.49	1996.47	640.515	1017.97	1238.7	1313.85	660.83	1006.68	316.183	0	276.892	639.998	552.244	621.378	1915.2	3009.5	1295.9	1973.83
1119	648.455	1036.72	1256.77	1334.64	676.902	1026.66	0	0	0	639.998	0	1290.26	1915.2	3009.5	1316.5	1996.48	640.52	1017.98	1238.71	1313.87	660.841	1006.7	315.8	0	276.705	639.998	551.798	621.081	1915.2	3009.5	1295.92	1973.85
1120	648.46	1036.73	1256.78	1334.65	676.912	1026.67	0	0	0	639.998	0	1288.87	1915.2	3009.5	1316.52	1996.49	640.525	1018	1238.72	1313.89	660.851	1006.71	315.418	0	276.518	639.998	551.353	620.784	1915.2	3009.5	1295.94	1973.87
1121	648.465	1036.74	1256.79	1334.66	676.921	1026.68	0	0	0	639.998	0	1287.49	1915.2	3009.5	1316.53	1996.5	640.53	1018.01	1238.73	1313.9	660.861	1006.73	315.036	0	276.332	639.998	550.909	620.488	1915.2	3009.5	1295.95	1973.89
1122	648.47	1036.75	1256.8	1334.67	676.931	1026.69	0	0	0	639.998	0	1286.11	1915.2	3009.5	1316.54	1996.52	640.535	1018.02	1238.75	1313.92	660.872	1006.74	314.654	0	276.145	639.998	550.466	620.192	1915.2	3009.5	1295.97	1973.91
1123	648.475	1036.76	1256.81	1334.68	676.941	1026.7	0	0	0	639.998	0	1284.74	1915.2	3009.5	1316.55	1996.53	640.54	1018.04	1238.76	1313.94	660.882	1006.76	314.272	0	275.959	639.998	550.023	619.897	1915.2	3009.5	1295.98	1973.93
1124	648.48	1036.77	1256.82	1334.69	676.951	1026.71	0	0	0	639.998	0	1283.36	1915.2	3009.5	1316.56	1996.54	640.545	1018.05	1238.77	1313.95	660.893	1006.77	313.891	0	275.773	639.998	549.581	619.602	1915.2	3009.5	1296	1973.95
1125	648.485	1036.78	1256.83	1334.7	676.961	1026.72	0	0	0	639.998	0	1281.98	1915.2	3009.5	1316.57	1996.55	640.55	1018.06	1238.79	1313.97	660.903	1006.79	313.51	0	275.587	639.998	549.139	619.307	1915.2	3009.5	1296.02	1973.97
1126	648.49	1036.79	1256.84	1334.71	676.971	1026.73	0	0	0	639.998	0	1280.61	1915.2	3009.5	1316.58	1996.56	640.556	1018.08	1238.8	1313.98	660.913	1006.8	313.13	0	275.401	639.998	548.699	619.014	1915.2	3009.5	1296.03	1973.99
1127	648.495	1036.8	1256.85	1334.72	676.981	1026.74	0	0	0	639.998	0	1279.23	1915.2	3009.5	1316.6	1996.57	640.561	1018.09	1238.81	1314	660.924	1006.82	312.75	0	275.215	639.998	548.259	618.72	1915.2	3009.5	1296.05	1974.01
1128	648.5	1036.82	1256.86	1334.73	676.991	1026.75	0	0	0	639.998	0	1277.85	1915.2	3009.5	1316.61	1996.58	640.566	1018.1	1238.82	1314.02	660.934	1006.83	312.37	0	275.029	639.998	547.82	618.427	1915.2	3009.5	1296.07	1974.03
1129	648.505	1036.83	1256.87	1334.74	677.001	1026.76	0	0	0	639.998	0	1276.47	1915.2	3009.5	1316.62	1996.6	640.571	1018.12	1238.84	1314.03	660.944	1006.85	311.991	0	274.844	639.998	547.382	618.134	1915.2	3009.5	1296.08	1974.05
1130	648.51	1036.84	1256.88	1334.75	677.011	1026.77	0	0	0	639.998	0	1275.09	1915.2	3009.5	1316.63	1996.61	640.576	1018.13	1238.85	1314.05	660.955	1006.86	311.612	0	274.659	639.998	546.944	617.842	1915.2	3009.5	1296.1	1974.07
1131	648.515	1036.85	1256.89	1334.76	677.021	1026.78	0	0	0	639.998	0	1273.71	1915.2	3009.5	1316.64	1996.62	640.581	1018.14	1238.86	1314.07	660.965	1006.88	311.234	0	274.474	639.998	546.508	617.55	1915.2	3009.5	1296.11	1974.08
1132	648.52	1036.86	1256.9	1334.78	677.031	1026.8	0	0	0	639.998	0	1272.33	1915.2	3009.5	1316.65	1996.63	640.586	1018.16	1238.87	1314.08	660.975	1006.89	310.856	0	274.289	639.998	546.072	617.259	1915.2	3009.5	1296.13	1974.1
1133	648.525	1036.87	1256.91	1334.79	677.042	1026.81	0	0	0	639.998	0	1270.94	1915.2	3009.5	1316.66	1996.64	640.591	1018.17	1238.89	1314.1	660.986	1006.91	310.478	0	274.105	639.998	545.636	616.967	1915.2	3009.5	1296.15	1974.12
1134	648.53	1036.88	1256.92	1334.8	677.052	1026.82	0	0	0	639.998	0	1269.56	1915.2	3009.5	1316.68	1996.65	640.596	1018.18	1238.9	1314.11	660.996	1006.92	310.101	0	273.92	639.998	545.202	616.677	1915.2	3009.5	1296.16	1974.14
1135	648.535	1036.89	1256.94	1334.81	677.062	1026.83	0	0	0	639.998	0	1268.18	1915.2	3009.5	1316.69	1996.66	640.601	1018.2	1238.91	1314.13	661.006	1006.94	309.724	0	273.736	639.998	544.768	616.387	1915.2	3009.5	1296.18	1974.16
1136	648.541	1036.9	1256.95	1334.82	677.072	1026.84	0	0	0	639.998	0	1266.79	1915.2	3009.5	1316.7	1996.68	640.606	1018.21	1238.92	1314.15	661.017	1006.95	309.348	0	273.552	639.998	544.335	616.097	1915.2	3009.5	1296.2	1974.18
1137	648.546	1036.91	1256.96	1334.83	677.083	1026.85	0	0	0	639.998	0	1265.41	1915.2	3009.5	1316.71	1996.69	640.611	1018.22	1238.94	1314.16	661.027	1006.97	308.972	0	273.368	639.998	543.903	615.807	1915.2	3009.5	1296.21	1974.2
1138	648.551	1036.92	1256.97	1334.84	677.093	1026.86	0	0	0	639.998	0	1264.02	1915.2	3009.5	1316.72	1996.7	640.616	1018.24	1238.95	1314.18	661.037	1006.98	308.596	0	273.184	639.998	543.472	615.518	1915.2	3009.5	1296.23	1974.22
1139	648.556	1036.93	1256.98	1334.85	677.103	1026.87	0	0	0	639.998	0	1262.63	1915.2	3009.5	1316.74	1996.71	640.621	1018.25	1238.96	1314.2	661.048	1007	308.221	0	273.001	639.998	543.041	615.23	1915.2	3009.5	1296.24	1974.24
1140	648.561	1036.94	1256.99	1334.86	677.114	1026.88	0	0	0	639.998	0	1261.24	1915.2	3009.5	1316.75	1996.72	640.627	1018.26	1238.97	1314.21	661.058	1007.01	307.847	0	272.818	639.998	542.611	614.942	1915.2	3009.5	1296.26	1974.26
1141	648.566	1036.95	1257	1334.88	677.124	1026.89	0	0	0	639.998	0	1259.85	1915.2	3009.5	1316.76	1996.74	640.632	1018.28	1238.99	1314.23	661.068	1007.03	307.472	0	272.635	639.998	542.182	614.654	1915.2	3009.5	1296.28	1974.28
1142	648.572	1036.97	1257.01	1334.89	677.135	1026.91	0	0	0	639.998	0	1258.46	1915.2	3009.5	1316.77	1996.75	640.637	1018.29	1239	1314.24	661.078	1007.04	307.098	0	272.452	639.998	541.753	614.367	1915.2	3009.5	1296.29	1974.3
1143	648.577	1036.98	1257.02	1334.9	677.145	1026.92	0	0	0	639.998	0	1257.07	1915.2	3009.5	1316.78	1996.76	640.642	1018.31	1239.01	1314.26	661.089	1007.06	306.725	0	272.269	639.998	541.326	614.08	1915.2	3009.5	1296.31	1974.31
1144	648.582	1036.99	1257.03	1334.91	677.156	1026.93	0	0	0	639.998	0	1255.68	1915.2	3009.5	1316.8	1996.77	640.647	1018.32	1239.02	1314.28	661.099	1007.07	306.352	0	272.086	639.998	540.899	613.793	1915.2	3009.5	1296.32	1974.33
1145	648.587	1037	1257.04	1334.92	677.166	1026.94	0	0	0	639.998	0	1254.29	1915.2	3009.5	1316.81	1996.78	640.652	1018.33	1239.04	1314.29	661.109	1007.09	305.979	0	271.904	639.998	540.473	613.507	1915.2	3009.5	1296.34	1974.35
1146	648.593	1037.01	1257.05	1334.93	677.177	1026.95	0	0	0	639.998	0	1252.9	1915.2	3009.5	1316.82	1996.8	640.657	1018.35	1239.05	1314.31	661.12	1007.1	305.607	0	271.722	639.998	540.047	613.222	1915.2	3009.5	1296.36	1974.37
1147	648.598	1037.02	1257.06	1334.94	677.187	1026.96	0	0	0	639.998	0	1251.5	1915.2	3009.5	1316.83	1996.81	640.662	1018.36	1239.06	1314.32	661.13	1007.12	305.235	0	271.54	639.998	539.623	612.936	1915.2	3009.5	1296.37	1974.39
1148	648.603	1037.03	1257.08	1334.95	677.198	1026.97	0	0	0	639.998	0	1250.11	1915.2	3009.5	1316.84	1996.82	640.667	1018.37	1239.07	1314.34	661.14	1007.13	304.864	0	271.358	639.998	539.199	612.652	1915.2	3009.5	1296.39	1974.41
1149	648.609	1037.04	1257.09	1334.97	677.209	1026.99	0	0	0	639.998	0	1248.71	1915.2	3009.5	1316.86	1996.83	640.672	1018.39	1239.08	1314.36	661.15	1007.15	304.493	0	271.176	639.998	538.776	612.367	1915.2	3009.5	1296.4	1974.43
1150	648.614	1037.06	1257.1	1334.98	677.219	1027	0	0	0	639.998	0	1247.31	1915.2	3009.5	1316.87	1996.84	640.677	1018.4	1239.1	1314.37	661.161	1007.16	304.123	0	270.995	639.998	538.353	612.083	1915.2	3009.5	1296.42	1974.45
1151	648.619	1037.07	1257.11	1334.99	677.23	1027.01	0	0	0	639.998	0	1245.91	1915.2	3009.5	1316.88	1996.86	640.682	1018.41	1239.11	1314.39	661.171	1007.18	303.752	0	270.814	639.998	537.932	611.8	1915.2	3009.5	1296.43	1974.47
1152	648.625	1037.08	1257.12	1335	677.241	1027.02	0	0	0	639.998	0	1244.51	1915.2	3009.5	1316.89	1996.87	640.687	1018.42	1239.12	1314.4	661.181	1007.19	303.383	0	270.633	639.998	537.511	611.516	1915.2	3009.5	1296.45	1974.49
1153	648.63	1037.09	1257.13	1335.01	677.252	1027.03	0	0	0	639.998	0	1243.11	1915.2	3009.5	1316.91	1996.88	640.692	1018.44	1239.13	1314.42	661.191	1007.21	303.013	0	270.452	639.998	537.09	611.234	1915.2	3009.5	1296.47	1974.5
1154	648.635	1037.1	1257.14	1335.02	677.263	1027.04	0	0	0	639.998	0	1241.71	1915.2	3009.5	1316.92	1996.89	640.697	1018.45	1239.15	1314.44	661.202	1007.22	302.644	0	270.271	639.998	536.671	610.951	1915.2	3009.5	1296.48	1974.52
1155	648.641	1037.11	1257.15	1335.04	677.274	1027.06	0	0	0	639.998	0	1240.31	1915.2	3009.5	1316.93	1996.91	640.702	1018.46	1239.16	1314.45	661.212	1007.24	302.276	0	270.091	639.998	536.252	610.669	1915.2	3009.5	1296.5	1974.54
1156	648.646	1037.12	1257.17	1335.05	677.285	1027.07	0	0	0	639.998	0	1238.9	1915.2	3009.5	1316.94	1996.92	640.707	1018.48	1239.17	1314.47	661.222	1007.25	301.908	0	269.91	639.998	535.834	610.388	1915.2	3009.5	1296.51	1974.56
1157	648.652	1037.14	1257.18	1335.06	677.296	1027.08	0	0	0	639.998	0	1237.5	1915.2	3009.5	1316.96	1996.93	640.712	1018.49	1239.18	1314.48	661.232	1007.27	301.54	0	269.73	639.998	535.417	610.107	1915.2	3009.5	1296.53	1974.58
1158	648.657	1037.15	1257.19	1335.07	677.307	1027.09	0	0	0	639.998	0	1236.09	1915.2	3009.5	1316.97	1996.94	640.717	1018.5	1239.2	1314.5	661.242	1007.28	301.173	0	269.55	639.998	535	609.826	1915.2	3009.5	1296.55	1974.6
1159	648.663	1037.16	1257.2	1335.08	677.318	1027.1	0	0	0	639.998	0	1234.69	1915.2	3009.5	1316.98	1996.96	640.722	1018.52	1239.21	1314.51	661.253	1007.3	300.806	0	269.37	639.998	534.585	609.545	1915.2	3009.5	1296.56	1974.62
1160	648.668	1037.17	1257.21	1335.1	677.329	1027.11	0	0	0	639.998	0	1233.28	1915.2	3009.5	1316.99	1996.97	640.727	1018.53	1239.22	1314.53	661.263	1007.31	300.439	0	269.191	639.998	534.17	609.265	1915.2	3009.5	1296.58	1974.64
1161	648.674	1037.18	1257.22	1335.11	677.34	1027.13	0	0	0	639.998	0	1231.87	1915.2	3009.5	1317.01	1996.98	640.732	1018.54	1239.23	1314.55	661.273	1007.33	300.073	0	269.011	639.998	533.755	608.986	1915.2	3009.5	1296.59	1974.65
1162	648.68	1037.19	1257.23	1335.12	677.351	1027.14	0	0	0	639.998	0	1230.46	1915.2	3009.5	1317.02	1996.99	640.737	1018.56	1239.25	1314.56	661.283	1007.34	299.707	0	268.832	639.998	533.341	608.707	1915.2	3009.5	1296.61	1974.67
1163	648.685	1037.21	1257.25	1335.13	677.362	1027.15	0	0	0	639.998	0	1229.04	1915.2	3009.5	1317.03	1997.01	640.742	1018.57	1239.26	1314.58	661.293	1007.36	299.342	0	268.653	639.998	532.928	608.428	1915.2	3009.5	1296.62	1974.69
1164	648.691	1037.22	1257.26	1335.14	677.374	1027.16	0	0	0	639.998	0	1227.63	1915.2	3009.5	1317.05	1997.02	640.747	1018.58	1239.27	1314.59	661.304	1007.37	298.977	0	268.474	639.998	532.516	608.149	1915.2	3009.5	1296.64	1974.71
1165	648.696	1037.23	1257.27	1335.16	677.385	1027.17	0	0	0	639.998	0	1226.22	1915.2	3009.5	1317.06	1997.03	640.752	1018.6	1239.28	1314.61	661.314	1007.39	298.612	0	268.295	639.998	532.105	607.871	1915.2	3009.5	1296.66	1974.73
1166	648.702	1037.24	1257.28	1335.17	677.396	1027.19	0	0	0	639.998	0	1224.8	1915.2	3009.5	1317.07	1997.05	640.757	1018.61	1239.29	1314.62	661.324	1007.4	298.248	0	268.116	639.998	531.694	607.594	1915.2	3009.5	1296.67	1974.75
1167	648.708	1037.25	1257.29	1335.18	677.408	1027.2	0	0	0	639.998	0	1223.38	1915.2	3009.5	1317.08	1997.06	640.762	1018.62	1239.31	1314.64	661.334	1007.41	297.884	0	267.938	639.998	531.283	607.317	1915.2	3009.5	1296.69	1974.77
1168	648.713	1037.27	1257.3	1335.19	677.419	1027.21	0	0	0	639.998	0	1221.96	1915.2	3009.5	1317.1	1997.07	640.767	1018.64	1239.32	1314.66	661.344	1007.43	297.521	0	267.76	639.998	530.874	607.04	1915.2	3009.5	1296.7	1974.78
1169	648.719	1037.28	1257.32	1335.2	677.431	1027.22	0	0	0	639.998	0	1220.54	1915.2	3009.5	1317.11	1997.08	640.772	1018.65	1239.33	1314.67	661.354	1007.44	297.158	0	267.582	639.998	530.465	606.763	1915.2	3009.5	1296.72	1974.8
1170	648.725	1037.29	1257.33	1335.22	677.442	1027.24	0	0	0	639.998	0	1219.12	1915.2	3009.5	1317.12	1997.1	640.777	1018.66	1239.34	1314.69	661.365	1007.46	296.795	0	267.404	639.998	530.057	606.487	1915.2	3009.5	1296.73	1974.82
1171	648.731	1037.3	1257.34	1335.23	677.454	1027.25	0	0	0	639.998	0	1217.7	1915.2	3009.5	1317.14	1997.11	640.782	1018.68	1239.36	1314.7	661.375	1007.47	296.432	0	267.226	639.998	529.649	606.211	1915.2	3009.5	1296.75	1974.84
1172	648.737	1037.31	1257.35	1335.24	677.465	1027.26	0	0	0	639.998	0	1216.28	1915.2	3009.5	1317.15	1997.12	640.787	1018.69	1239.37	1314.72	661.385	1007.49	296.07	0	267.049	639.998	529.242	605.936	1915.2	3009.5	1296.77	1974.86
1173	648.742	1037.33	1257.36	1335.25	677.477	1027.27	0	0	0	639.998	0	1214.85	1915.2	3009.5	1317.16	1997.14	640.792	1018.7	1239.38	1314.73	661.395	1007.5	295.709	0	266.871	639.998	528.836	605.661	1915.2	3009.5	1296.78	1974.88
1174	648.748	1037.34	1257.38	1335.27	677.489	1027.29	0	0	0	639.998	0	1213.42	1915.2	3009.5	1317.18	1997.15	640.797	1018.71	1239.39	1314.75	661.405	1007.52	295.348	0	266.694	639.998	528.431	605.386	1915.2	3009.5	1296.8	1974.89
1175	648.754	1037.35	1257.39	1335.28	677.5	1027.3	0	0	0	639.998	0	1212	1915.2	3009.5	1317.19	1997.16	640.802	1018.73	1239.4	1314.77	661.415	1007.53	294.987	0	266.517	639.998	528.026	605.112	1915.2	3009.5	1296.81	1974.91
1176	648.76	1037.36	1257.4	1335.29	677.512	1027.31	0	0	0	639.998	0	1210.57	1915.2	3009.5	1317.2	1997.18	640.807	1018.74	1239.42	1314.78	661.425	1007.55	294.626	0	266.34	639.998	527.622	604.838	1915.2	3009.5	1296.83	1974.93
1177	648.766	1037.38	1257.41	1335.31	677.524	1027.32	0	0	0	639.998	0	1209.13	1915.2	3009.5	1317.22	1997.19	640.812	1018.75	1239.43	1314.8	661.435	1007.56	294.266	0	266.163	639.998	527.218	604.565	1915.2	3009.5	1296.84	1974.95
1178	648.772	1037.39	1257.42	1335.32	677.536	1027.34	0	0	0	639.998	0	1207.7	1915.2	3009.5	1317.23	1997.21	640.817	1018.77	1239.44	1314.81	661.446	1007.58	293.906	0	265.987	639.998	526.815	604.292	1915.2	3009.5	1296.86	1974.97
1179	648.778	1037.4	1257.44	1335.33	677.548	1027.35	0	0	0	639.998	0	1206.27	1915.2	3009.5	1317.25	1997.22	640.822	1018.78	1239.45	1314.83	661.456	1007.59	293.546	0	265.81	639.998	526.413	604.019	1915.2	3009.5	1296.87	1974.99
1180	648.784	1037.41	1257.45	1335.34	677.56	1027.36	0	0	0	639.998	0	1204.83	1915.2	3009.5	1317.26	1997.23	640.827	1018.79	1239.46	1314.84	661.466	1007.6	293.187	0	265.634	639.998	526.011	603.746	1915.2	3009.5	1296.89	1975
1181	648.79	1037.43	1257.46	1335.36	677.572	1027.38	0	0	0	639.998	0	1203.39	1915.2	3009.5	1317.27	1997.25	640.832	1018.81	1239.48	1314.86	661.476	1007.62	292.828	0	265.458	639.998	525.61	603.474	1915.2	3009.5	1296.9	1975.02
1182	648.796	1037.44	1257.47	1335.37	677.584	1027.39	0	0	0	639.998	0	1201.95	1915.2	3009.5	1317.29	1997.26	640.837	1018.82	1239.49	1314.87	661.486	1007.63	292.47	0	265.282	639.998	525.209	603.202	1915.2	3009.5	1296.92	1975.04
1183	648.802	1037.45	1257.49	1335.38	677.596	1027.4	0	0	0	639.998	0	1200.51	1915.2	3009.5	1317.3	1997.27	640.842	1018.83	1239.5	1314.89	661.496	1007.65	292.112	0	265.106	639.998	524.809	602.931	1915.2	3009.5	1296.94	1975.06
1184	648.808	1037.46	1257.5	1335.4	677.609	1027.41	0	0	0	639.998	0	1199.07	1915.2	3009.5	1317.32	1997.29	640.847	1018.85	1239.51	1314.9	661.506	1007.66	291.754	0	264.931	639.998	524.41	602.66	1915.2	3009.5	1296.95	1975.08
1185	648.814	1037.48	1257.51	1335.41	677.621	1027.43	0	0	0	639.998	0	1197.63	1915.2	3009.5	1317.33	1997.3	640.851	1018.86	1239.53	1314.92	661.516	1007.68	291.396	0	264.755	639.998	524.012	602.389	1915.2	3009.5	1296.97	1975.1
1186	648.82	1037.49	1257.53	1335.42	677.633	1027.44	0	0	0	639.998	0	1196.18	1915.2	3009.5	1317.34	1997.32	640.856	1018.87	1239.54	1314.94	661.526	1007.69	291.039	0	264.58	639.998	523.613	602.119	1915.2	3009.5	1296.98	1975.11
1187	648.827	1037.5	1257.54	1335.44	677.646	1027.45	0	0	0	639.998	0	1194.73	1915.2	3009.5	1317.36	1997.33	640.861	1018.88	1239.55	1314.95	661.536	1007.71	290.682	0	264.405	639.998	523.216	601.849	1915.2	3009.5	1297	1975.13
1188	648.833	1037.52	1257.55	1335.45	677.658	1027.47	0	0	0	639.998	0	1193.28	1915.2	3009.5	1317.37	1997.34	640.866	1018.9	1239.56	1314.97	661.546	1007.72	290.326	0	264.23	639.998	522.819	601.579	1915.2	3009.5	1297.01	1975.15
1189	648.839	1037.53	1257.56	1335.46	677.671	1027.48	0	0	0	639.998	0	1191.83	1915.2	3009.5	1317.39	1997.36	640.871	1018.91	1239.57	1314.98	661.556	1007.73	289.97	0	264.055	639.998	522.423	601.31	1915.2	3009.5	1297.03	1975.17
1190	648.845	1037.54	1257.58	1335.48	677.683	1027.49	0	0	0	639.998	0	1190.38	1915.2	3009.5	1317.4	1997.37	640.876	1018.92	1239.59	1315	661.567	1007.75	289.614	0	263.88	639.998	522.027	601.041	1915.2	3009.5	1297.04	1975.19
1191	648.852	1037.56	1257.59	1335.49	677.696	1027.51	0	0	0	639.998	0	1188.93	1915.2	3009.5	1317.42	1997.39	640.881	1018.94	1239.6	1315.01	661.577	1007.76	289.258	0	263.706	639.998	521.632	600.772	1915.2	3009.5	1297.06	1975.2
1192	648.858	1037.57	1257.6	1335.5	677.709	1027.52	0	0	0	639.998	0	1187.47	1915.2	3009.5	1317.43	1997.4	640.886	1018.95	1239.61	1315.03	661.587	1007.78	288.903	0	263.531	639.998	521.237	600.504	1915.2	3009.5	1297.07	1975.22
1193	648.864	1037.58	1257.62	1335.52	677.722	1027.54	0	0	0	639.998	0	1186.01	1915.2	3009.5	1317.45	1997.42	640.891	1018.96	1239.62	1315.04	661.597	1007.79	288.548	0	263.357	639.998	520.843	600.236	1915.2	3009.5	1297.09	1975.24
1194	648.871	1037.6	1257.63	1335.53	677.735	1027.55	0	0	0	639.998	0	1184.55	1915.2	3009.5	1317.46	1997.43	640.896	1018.97	1239.63	1315.06	661.607	1007.81	288.193	0	263.183	639.998	520.45	599.968	1915.2	3009.5	1297.1	1975.26
1195	648.877	1037.61	1257.64	1335.55	677.747	1027.56	0	0	0	639.998	0	1183.09	1915.2	3009.5	1317.47	1997.45	640.901	1018.99	1239.65	1315.07	661.617	1007.82	287.839	0	263.009	639.998	520.057	599.701	1915.2	3009.5	1297.12	1975.28
1196	648.884	1037.62	1257.66	1335.56	677.76	1027.58	0	0	0	639.998	0	1181.62	1915.2	3009.5	1317.49	1997.46	640.906	1019	1239.66	1315.09	661.627	1007.84	287.485	0	262.835	639.998	519.664	599.434	1915.2	3009.5	1297.13	1975.29
1197	648.89	1037.64	1257.67	1335.57	677.774	1027.59	0	0	0	639.998	0	1180.15	1915.2	3009.5	1317.5	1997.48	640.911	1019.01	1239.67	1315.1	661.637	1007.85	287.131	0	262.662	639.998	519.273	599.167	1915.2	3009.5	1297.15	1975.31
1198	648.897	1037.65	1257.68	1335.59	677.787	1027.61	0	0	0	639.998	0	1178.69	1915.2	3009.5	1317.52	1997.49	640.916	1019.03	1239.68	1315.12	661.647	1007.86	286.777	0	262.488	639.998	518.881	598.901	1915.2	3009.5	1297.17	1975.33
1199	648.903	1037.67	1257.7	1335.6	677.8	1027.62	0	0	0	639.998	0	1177.21	1915.2	3009.5	1317.53	1997.51	640.921	1019.04	1239.69	1315.14	661.657	1007.88	286.424	0	262.315	639.998	518.491	598.634	1915.2	3009.5	1297.18	1975.35
1200	648.91	1037.68	1257.71	1335.62	677.813	1027.63	0	0	0	639.998	0	1175.74	1915.2	3009.5	1317.55	1997.52	640.925	1019.05	1239.71	1315.15	661.667	1007.89	286.071	0	262.141	639.998	518.1	598.369	1915.2	3009.5	1297.2	1975.37
1201	648.917	1037.69	1257.72	1335.63	677.827	1027.65	0	0	0	639.998	0	1174.27	1915.2	3009.5	1317.57	1997.54	640.93	1019.06	1239.72	1315.17	661.677	1007.91	285.719	0	261.968	639.998	517.711	598.103	1915.2	3009.5	1297.21	1975.38
1202	648.923	1037.71	1257.74	1335.64	677.84	1027.66	0	0	0	639.998	0	1172.79	1915.2	3009.5	1317.58	1997.55	640.935	1019.08	1239.73	1315.18	661.687	1007.92	285.366	0	261.795	639.998	517.321	597.838	1915.2	3009.5	1297.23	1975.4
1203	648.93	1037.72	1257.75	1335.66	677.853	1027.68	0	0	0	639.998	0	1171.31	1915.2	3009.5	1317.6	1997.57	640.94	1019.09	1239.74	1315.2	661.697	1007.94	285.014	0	261.623	639.998	516.933	597.573	1915.2	3009.5	1297.24	1975.42
1204	648.937	1037.74	1257.77	1335.67	677.867	1027.69	0	0	0	639.998	0	1169.83	1915.2	3009.5	1317.61	1997.58	640.945	1019.1	1239.75	1315.21	661.707	1007.95	284.662	0	261.45	639.998	516.544	597.309	1915.2	3009.5	1297.26	1975.44
1205	648.944	1037.75	1257.78	1335.69	677.881	1027.71	0	0	0	639.998	0	1168.34	1915.2	3009.5	1317.63	1997.6	640.95	1019.12	1239.77	1315.23	661.717	1007.96	284.311	0	261.277	639.998	516.157	597.044	1915.2	3009.5	1297.27	1975.45
1206	648.951	1037.76	1257.79	1335.7	677.895	1027.72	0	0	0	639.998	0	1166.85	1915.2	3009.5	1317.64	1997.61	640.955	1019.13	1239.78	1315.24	661.727	1007.98	283.96	0	261.105	639.998	515.77	596.78	1915.2	3009.5	1297.29	1975.47
1207	648.958	1037.78	1257.81	1335.72	677.908	1027.74	0	0	0	639.998	0	1165.36	1915.2	3009.5	1317.66	1997.63	640.96	1019.14	1239.79	1315.26	661.737	1007.99	283.609	0	260.933	639.998	515.383	596.517	1915.2	3009.5	1297.3	1975.49
1208	648.964	1037.79	1257.82	1335.73	677.922	1027.75	0	0	0	639.998	0	1163.87	1915.2	3009.5	1317.68	1997.65	640.965	1019.15	1239.8	1315.27	661.747	1008.01	283.258	0	260.761	639.998	514.997	596.253	1915.2	3009.5	1297.32	1975.51
1209	648.971	1037.81	1257.84	1335.75	677.936	1027.77	0	0	0	639.998	0	1162.38	1915.2	3009.5	1317.69	1997.66	640.97	1019.17	1239.81	1315.29	661.757	1008.02	282.907	0	260.589	639.998	514.611	595.99	1915.2	3009.5	1297.33	1975.53
1210	648.978	1037.82	1257.85	1335.76	677.95	1027.78	0	0	0	639.998	0	1160.88	1915.2	3009.5	1317.71	1997.68	640.974	1019.18	1239.83	1315.3	661.767	1008.03	282.557	0	260.417	639.998	514.226	595.728	1915.2	3009.5	1297.35	1975.54
1211	648.986	1037.84	1257.87	1335.78	677.965	1027.8	0	0	0	639.998	0	1159.38	1915.2	3009.5	1317.72	1997.69	640.979	1019.19	1239.84	1315.32	661.777	1008.05	282.207	0	260.245	639.998	513.841	595.465	1915.2	3009.5	1297.36	1975.56
1212	648.993	1037.85	1257.88	1335.79	677.979	1027.81	0	0	0	639.998	0	1157.88	1915.2	3009.5	1317.74	1997.71	640.984	1019.21	1239.85	1315.33	661.787	1008.06	281.858	0	260.073	639.998	513.457	595.203	1915.2	3009.5	1297.38	1975.58
1213	649	1037.87	1257.9	1335.81	677.993	1027.83	0	0	0	639.998	0	1156.38	1915.2	3009.5	1317.76	1997.73	640.989	1019.22	1239.86	1315.35	661.797	1008.08	281.508	0	259.902	639.998	513.073	594.941	1915.2	3009.5	1297.39	1975.6
1214	649.007	1037.88	1257.91	1335.82	678.008	1027.84	0	0	0	639.998	0	1154.87	1915.2	3009.5	1317.77	1997.74	640.994	1019.23	1239.87	1315.36	661.806	1008.09	281.159	0	259.73	639.998	512.689	594.679	1915.2	3009.5	1297.41	1975.61
1215	649.014	1037.9	1257.93	1335.84	678.022	1027.86	0	0	0	639.998	0	1153.36	1915.2	3009.5	1317.79	1997.76	640.999	1019.24	1239.89	1315.38	661.816	1008.11	280.81	0	259.559	639.998	512.307	594.418	1915.2	3009.5	1297.42	1975.63
1216	649.022	1037.91	1257.94	1335.86	678.037	1027.87	0	0	0	639.998	0	1151.85	1915.2	3009.5	1317.81	1997.78	641.004	1019.26	1239.9	1315.39	661.826	1008.12	280.461	0	259.388	639.998	511.924	594.157	1915.2	3009.5	1297.44	1975.65
1217	649.029	1037.93	1257.96	1335.87	678.051	1027.89	0	0	0	639.998	0	1150.34	1915.2	3009.5	1317.82	1997.79	641.009	1019.27	1239.91	1315.41	661.836	1008.13	280.113	0	259.217	639.998	511.542	593.896	1915.2	3009.5	1297.45	1975.67
1218	649.036	1037.95	1257.97	1335.89	678.066	1027.9	0	0	0	639.998	0	1148.82	1915.2	3009.5	1317.84	1997.81	641.014	1019.28	1239.92	1315.42	661.846	1008.15	279.765	0	259.046	639.998	511.161	593.636	1915.2	3009.5	1297.47	1975.68
1219	649.044	1037.96	1257.99	1335.9	678.081	1027.92	0	0	0	639.998	0	1147.3	1915.2	3009.5	1317.86	1997.83	641.018	1019.29	1239.93	1315.44	661.856	1008.16	279.417	0	258.876	639.998	510.78	593.375	1915.2	3009.5	1297.48	1975.7
1220	649.051	1037.98	1258	1335.92	678.096	1027.94	0	0	0	639.998	0	1145.78	1915.2	3009.5	1317.87	1997.84	641.023	1019.31	1239.94	1315.45	661.866	1008.18	279.069	0	258.705	639.998	510.399	593.116	1915.2	3009.5	1297.5	1975.72
1221	649.059	1037.99	1258.02	1335.94	678.111	1027.95	0	0	0	639.998	0	1144.26	1915.2	3009.5	1317.89	1997.86	641.028	1019.32	1239.96	1315.47	661.876	1008.19	278.721	0	258.534	639.998	510.019	592.856	1915.2	3009.5	1297.51	1975.74
1222	649.066	1038.01	1258.03	1335.95	678.127	1027.97	0	0	0	639.998	0	1142.73	1915.2	3009.5	1317.91	1997.88	641.033	1019.33	1239.97	1315.48	661.886	1008.2	278.374	0	258.364	639.998	509.639	592.596	1915.2	3009.5	1297.53	1975.75
1223	649.074	1038.02	1258.05	1335.97	678.142	1027.99	0	0	0	639.998	0	1141.2	1915.2	3009.5	1317.93	1997.9	641.038	1019.34	1239.98	1315.5	661.896	1008.22	278.027	0	258.194	639.998	509.26	592.337	1915.2	3009.5	1297.54	1975.77
1224	649.082	1038.04	1258.07	1335.99	678.157	1028	0	0	0	639.998	0	1139.66	1915.2	3009.5	1317.94	1997.91	641.043	1019.36	1239.99	1315.51	661.906	1008.23	277.68	0	258.024	639.998	508.881	592.078	1915.2	3009.5	1297.56	1975.79
1225	649.089	1038.06	1258.08	1336	678.173	1028.02	0	0	0	639.998	0	1138.13	1915.2	3009.5	1317.96	1997.93	641.048	1019.37	1240	1315.53	661.916	1008.25	277.334	0	257.854	639.998	508.502	591.82	1915.2	3009.5	1297.57	1975.81
1226	649.097	1038.07	1258.1	1336.02	678.189	1028.04	0	0	0	639.998	0	1136.59	1915.2	3009.5	1317.98	1997.95	641.052	1019.38	1240.02	1315.54	661.925	1008.26	276.987	0	257.684	639.998	508.124	591.561	1915.2	3009.5	1297.59	1975.82
1227	649.105	1038.09	1258.11	1336.04	678.204	1028.05	0	0	0	639.998	0	1135.04	1915.2	3009.5	1318	1997.97	641.057	1019.4	1240.03	1315.56	661.935	1008.27	276.641	0	257.514	639.998	507.747	591.303	1915.2	3009.5	1297.6	1975.84
1228	649.113	1038.11	1258.13	1336.05	678.22	1028.07	0	0	0	639.998	0	1133.49	1915.2	3009.5	1318.02	1997.99	641.062	1019.41	1240.04	1315.57	661.945	1008.29	276.295	0	257.344	639.998	507.369	591.046	1915.2	3009.5	1297.62	1975.86
1229	649.121	1038.12	1258.15	1336.07	678.236	1028.09	0	0	0	639.998	0	1131.94	1915.2	3009.5	1318.03	1998	641.067	1019.42	1240.05	1315.59	661.955	1008.3	275.949	0	257.175	639.998	506.992	590.788	1915.2	3009.5	1297.63	1975.88
1230	649.129	1038.14	1258.16	1336.09	678.253	1028.1	0	0	0	639.998	0	1130.39	1915.2	3009.5	1318.05	1998.02	641.072	1019.43	1240.06	1315.6	661.965	1008.32	275.604	0	257.005	639.998	506.616	590.531	1915.2	3009.5	1297.65	1975.89
1231	649.137	1038.16	1258.18	1336.11	678.269	1028.12	0	0	0	639.998	0	1128.83	1915.2	3009.5	1318.07	1998.04	641.077	1019.45	1240.07	1315.62	661.975	1008.33	275.259	0	256.836	639.998	506.24	590.274	1915.2	3009.5	1297.66	1975.91
1232	649.146	1038.18	1258.2	1336.12	678.286	1028.14	0	0	0	639.998	0	1127.26	1915.2	3009.5	1318.09	1998.06	641.082	1019.46	1240.09	1315.63	661.985	1008.34	274.914	0	256.667	639.998	505.864	590.017	1915.2	3009.5	1297.68	1975.93
1233	649.154	1038.19	1258.21	1336.14	678.302	1028.16	0	0	0	639.998	0	1125.7	1915.2	3009.5	1318.11	1998.08	641.086	1019.47	1240.1	1315.65	661.995	1008.36	274.569	0	256.498	639.998	505.489	589.76	1915.2	3009.5	1297.69	1975.94
1234	649.162	1038.21	1258.23	1336.16	678.319	1028.18	0	0	0	639.998	0	1124.12	1915.2	3009.5	1318.13	1998.1	641.091	1019.48	1240.11	1315.66	662.004	1008.37	274.224	0	256.329	639.998	505.114	589.504	1915.2	3009.5	1297.7	1975.96
1235	649.171	1038.23	1258.25	1336.18	678.336	1028.19	0	0	0	639.998	0	1122.55	1915.2	3009.5	1318.15	1998.12	641.096	1019.5	1240.12	1315.68	662.014	1008.39	273.88	0	256.16	639.998	504.74	589.248	1915.2	3009.5	1297.72	1975.98
1236	649.179	1038.25	1258.27	1336.2	678.353	1028.21	0	0	0	639.998	0	1120.97	1915.2	3009.5	1318.17	1998.14	641.101	1019.51	1240.13	1315.69	662.024	1008.4	273.535	0	255.991	639.998	504.366	588.992	1915.2	3009.5	1297.73	1976
1237	649.188	1038.26	1258.29	1336.21	678.37	1028.23	0	0	0	639.998	0	1119.38	1915.2	3009.5	1318.19	1998.16	641.106	1019.52	1240.15	1315.71	662.034	1008.41	273.191	0	255.823	639.998	503.992	588.737	1915.2	3009.5	1297.75	1976.01
1238	649.197	1038.28	1258.3	1336.23	678.388	1028.25	0	0	0	639.998	0	1117.79	1915.2	3009.5	1318.21	1998.18	641.111	1019.53	1240.16	1315.72	662.044	1008.43	272.847	0	255.654	639.998	503.619	588.481	1915.2	3009.5	1297.76	1976.03
1239	649.205	1038.3	1258.32	1336.25	678.405	1028.27	0	0	0	639.998	0	1116.2	1915.2	3009.5	1318.23	1998.2	641.115	1019.55	1240.17	1315.73	662.054	1008.44	272.504	0	255.486	639.998	503.246	588.226	1915.2	3009.5	1297.78	1976.05
1240	649.214	1038.32	1258.34	1336.27	678.423	1028.29	0	0	0	639.998	0	1114.6	1915.2	3009.5	1318.25	1998.22	641.12	1019.56	1240.18	1315.75	662.063	1008.46	272.16	0	255.318	639.998	502.874	587.971	1915.2	3009.5	1297.79	1976.07
1241	649.223	1038.34	1258.36	1336.29	678.441	1028.31	0	0	0	639.998	0	1113	1915.2	3009.5	1318.27	1998.24	641.125	1019.57	1240.19	1315.76	662.073	1008.47	271.817	0	255.149	639.998	502.501	587.717	1915.2	3009.5	1297.81	1976.08
1242	649.232	1038.36	1258.38	1336.31	678.459	1028.33	0	0	0	639.998	0	1111.39	1915.2	3009.5	1318.29	1998.26	641.13	1019.58	1240.2	1315.78	662.083	1008.48	271.474	0	254.981	639.998	502.13	587.462	1915.2	3009.5	1297.82	1976.1
1243	649.241	1038.38	1258.4	1336.33	678.477	1028.35	0	0	0	639.998	0	1109.78	1915.2	3009.5	1318.31	1998.28	641.135	1019.6	1240.22	1315.79	662.093	1008.5	271.131	0	254.813	639.998	501.758	587.208	1915.2	3009.5	1297.84	1976.12
1244	649.251	1038.4	1258.41	1336.35	678.496	1028.37	0	0	0	639.998	0	1108.17	1915.2	3009.5	1318.33	1998.3	641.14	1019.61	1240.23	1315.81	662.103	1008.51	270.788	0	254.645	639.998	501.387	586.954	1915.2	3009.5	1297.85	1976.13
1245	649.26	1038.42	1258.43	1336.37	678.515	1028.39	0	0	0	639.998	0	1106.55	1915.2	3009.5	1318.35	1998.32	641.144	1019.62	1240.24	1315.82	662.113	1008.52	270.446	0	254.478	639.998	501.016	586.701	1915.2	3009.5	1297.87	1976.15
1246	649.269	1038.44	1258.45	1336.39	678.533	1028.41	0	0	0	639.998	0	1104.92	1915.2	3009.5	1318.37	1998.34	641.149	1019.63	1240.25	1315.84	662.122	1008.54	270.103	0	254.31	639.998	500.646	586.447	1915.2	3009.5	1297.88	1976.17
1247	649.279	1038.46	1258.47	1336.41	678.553	1028.43	0	0	0	639.998	0	1103.29	1915.2	3009.5	1318.4	1998.36	641.154	1019.65	1240.26	1315.85	662.132	1008.55	269.761	0	254.142	639.998	500.276	586.194	1915.2	3009.5	1297.9	1976.18
1248	649.288	1038.48	1258.49	1336.43	678.572	1028.45	0	0	0	639.998	0	1101.65	1915.2	3009.5	1318.42	1998.39	641.159	1019.66	1240.27	1315.87	662.142	1008.57	269.419	0	253.975	639.998	499.906	585.941	1915.2	3009.5	1297.91	1976.2
1249	649.298	1038.5	1258.51	1336.45	678.591	1028.47	0	0	0	639.998	0	1100.01	1915.2	3009.5	1318.44	1998.41	641.164	1019.67	1240.29	1315.88	662.152	1008.58	269.077	0	253.808	639.998	499.537	585.689	1915.2	3009.5	1297.92	1976.22
1250	649.308	1038.52	1258.53	1336.47	678.611	1028.49	0	0	0	639.998	0	1098.37	1915.2	3009.5	1318.46	1998.43	641.168	1019.68	1240.3	1315.9	662.161	1008.59	268.736	0	253.64	639.998	499.168	585.436	1915.2	3009.5	1297.94	1976.24
1251	649.318	1038.54	1258.56	1336.5	678.631	1028.51	0	0	0	639.998	0	1096.71	1915.2	3009.5	1318.49	1998.45	641.173	1019.7	1240.31	1315.91	662.171	1008.61	268.394	0	253.473	639.998	498.8	585.184	1915.2	3009.5	1297.95	1976.25
1252	649.328	1038.56	1258.58	1336.52	678.651	1028.53	0	0	0	639.998	0	1095.05	1915.2	3009.5	1318.51	1998.48	641.178	1019.71	1240.32	1315.93	662.181	1008.62	268.053	0	253.306	639.998	498.431	584.932	1915.2	3009.5	1297.97	1976.27
1253	649.338	1038.58	1258.6	1336.54	678.672	1028.56	0	0	0	639.998	0	1093.38	1915.2	3009.5	1318.53	1998.5	641.183	1019.72	1240.33	1315.94	662.191	1008.63	267.712	0	253.139	639.998	498.063	584.68	1915.2	3009.5	1297.98	1976.29
1254	649.349	1038.6	1258.62	1336.56	678.693	1028.58	0	0	0	639.998	0	1091.71	1915.2	3009.5	1318.56	1998.52	641.188	1019.73	1240.34	1315.95	662.201	1008.65	267.371	0	252.972	639.998	497.696	584.428	1915.2	3009.5	1298	1976.3
1255	649.359	1038.63	1258.64	1336.58	678.714	1028.6	0	0	0	639.998	0	1090.03	1915.2	3009.5	1318.58	1998.55	641.192	1019.74	1240.36	1315.97	662.21	1008.66	267.03	0	252.806	639.998	497.329	584.177	1915.2	3009.5	1298.01	1976.32
1256	649.37	1038.65	1258.66	1336.61	678.735	1028.62	0	0	0	639.998	0	1088.33	1915.2	3009.5	1318.61	1998.57	641.197	1019.76	1240.37	1315.98	662.22	1008.68	266.689	0	252.639	639.998	496.962	583.926	1915.2	3009.5	1298.03	1976.34
1257	649.381	1038.67	1258.69	1336.63	678.757	1028.65	0	0	0	639.998	0	1086.63	1915.2	3009.5	1318.63	1998.6	641.202	1019.77	1240.38	1316	662.23	1008.69	266.349	0	252.472	639.998	496.595	583.675	1915.2	3009.5	1298.04	1976.35
1258	649.392	1038.7	1258.71	1336.66	678.78	1028.67	0	0	0	639.998	0	1084.92	1915.2	3009.5	1318.66	1998.62	641.207	1019.78	1240.39	1316.01	662.24	1008.7	266.008	0	252.306	639.998	496.229	583.424	1915.2	3009.5	1298.06	1976.37
1259	649.403	1038.72	1258.73	1336.68	678.802	1028.7	0	0	0	639.998	0	1083.19	1915.2	3009.5	1318.68	1998.65	641.212	1019.79	1240.4	1316.03	662.249	1008.72	265.668	0	252.14	639.998	495.863	583.174	1915.2	3009.5	1298.07	1976.39
1260	649.415	1038.74	1258.76	1336.7	678.825	1028.72	0	0	0	639.998	0	1081.46	1915.2	3009.5	1318.71	1998.68	641.216	1019.81	1240.41	1316.04	662.259	1008.73	265.328	0	251.973	639.998	495.497	582.924	1915.2	3009.5	1298.08	1976.4
1261	649.427	1038.77	1258.78	1336.73	678.849	1028.75	0	0	0	639.998	0	1079.71	1915.2	3009.5	1318.74	1998.7	641.221	1019.82	1240.42	1316.06	662.269	1008.74	264.988	0	251.807	639.998	495.132	582.674	1915.2	3009.5	1298.1	1976.42
1262	649.439	1038.8	1258.81	1336.76	678.873	1028.77	0	0	0	639.998	0	1077.95	1915.2	3009.5	1318.76	1998.73	641.226	1019.83	1240.44	1316.07	662.279	1008.76	264.649	0	251.641	639.998	494.767	582.424	1915.2	3009.5	1298.11	1976.44
1263	649.451	1038.82	1258.83	1336.78	678.898	1028.8	0	0	0	639.998	0	1076.17	1915.2	3009.5	1318.79	1998.76	641.231	1019.84	1240.45	1316.08	662.288	1008.77	264.309	0	251.475	639.998	494.402	582.174	1915.2	3009.5	1298.13	1976.45
1264	649.463	1038.85	1258.86	1336.81	678.923	1028.83	0	0	0	639.998	0	1074.38	1915.2	3009.5	1318.82	1998.79	641.235	1019.86	1240.46	1316.1	662.298	1008.78	263.97	0	251.309	639.998	494.038	581.925	1915.2	3009.5	1298.14	1976.47
1265	649.476	1038.87	1258.88	1336.84	678.948	1028.85	0	0	0	639.998	0	1072.58	1915.2	3009.5	1318.85	1998.82	641.24	1019.87	1240.47	1316.11	662.308	1008.8	263.63	0	251.144	639.998	493.674	581.676	1915.2	3009.5	1298.16	1976.49
1266	649.489	1038.9	1258.91	1336.87	678.975	1028.88	0	0	0	639.998	0	1070.77	1915.2	3009.5	1318.88	1998.85	641.245	1019.88	1240.48	1316.13	662.317	1008.81	263.291	0	250.978	639.998	493.31	581.427	1915.2	3009.5	1298.17	1976.5
1267	649.503	1038.93	1258.94	1336.9	679.001	1028.91	0	0	0	639.998	0	1068.94	1915.2	3009.5	1318.91	1998.88	641.25	1019.89	1240.49	1316.14	662.327	1008.83	262.952	0	250.812	639.998	492.947	581.178	1915.2	3009.5	1298.19	1976.52
1268	649.516	1038.96	1258.97	1336.93	679.029	1028.94	0	0	0	639.998	0	1067.1	1915.2	3009.5	1318.94	1998.91	641.255	1019.91	1240.51	1316.16	662.337	1008.84	262.614	0	250.647	639.998	492.584	580.929	1915.2	3009.5	1298.2	1976.54
1269	649.53	1038.99	1259	1336.96	679.057	1028.97	0	0	0	639.998	0	1065.25	1915.2	3009.5	1318.97	1998.94	641.259	1019.92	1240.52	1316.17	662.347	1008.85	262.275	0	250.482	639.998	492.221	580.681	1915.2	3009.5	1298.21	1976.55
1270	649.545	1039.02	1259.03	1336.99	679.086	1029	0	0	0	639.998	0	1063.38	1915.2	3009.5	1319.01	1998.97	641.264	1019.93	1240.53	1316.19	662.356	1008.87	261.937	0	250.316	639.998	491.858	580.433	1915.2	3009.5	1298.23	1976.57
1271	649.559	1039.05	1259.06	1337.02	679.115	1029.03	0	0	0	639.998	0	1061.5	1915.2	3009.5	1319.04	1999	641.269	1019.94	1240.54	1316.2	662.366	1008.88	261.598	0	250.151	639.998	491.496	580.185	1915.2	3009.5	1298.24	1976.59
1272	649.574	1039.08	1259.09	1337.05	679.145	1029.07	0	0	0	639.998	0	1059.6	1915.2	3009.5	1319.07	1999.04	641.274	1019.95	1240.55	1316.21	662.376	1008.89	261.26	0	249.986	639.998	491.134	579.937	1915.2	3009.5	1298.26	1976.6
1273	649.59	1039.12	1259.12	1337.09	679.176	1029.1	0	0	0	639.998	0	1057.68	1915.2	3009.5	1319.11	1999.07	641.278	1019.97	1240.56	1316.23	662.385	1008.91	260.922	0	249.821	639.998	490.772	579.69	1915.2	3009.5	1298.27	1976.62
1274	649.606	1039.15	1259.16	1337.12	679.209	1029.13	0	0	0	639.998	0	1055.73	1915.2	3009.5	1319.15	1999.11	641.283	1019.98	1240.57	1316.24	662.395	1008.92	260.584	0	249.656	639.998	490.411	579.442	1915.2	3009.5	1298.29	1976.64
1275	649.623	1039.19	1259.19	1337.16	679.242	1029.17	0	0	0	639.998	0	1053.75	1915.2	3009.5	1319.19	1999.15	641.288	1019.99	1240.59	1316.26	662.405	1008.93	260.246	0	249.491	639.998	490.05	579.195	1915.2	3009.5	1298.3	1976.65
1276	649.64	1039.22	1259.23	1337.2	679.277	1029.21	0	0	0	639.998	0	1051.75	1915.2	3009.5	1319.23	1999.19	641.293	1020	1240.6	1316.27	662.414	1008.95	259.908	0	249.326	639.998	489.689	578.948	1915.2	3009.5	1298.31	1976.67
1277	649.658	1039.26	1259.27	1337.24	679.313	1029.25	0	0	0	639.998	0	1049.7	1915.2	3009.5	1319.27	1999.23	641.297	1020.02	1240.61	1316.29	662.424	1008.96	259.571	0	249.162	639.998	489.329	578.702	1915.2	3009.5	1298.33	1976.69
1278	649.677	1039.3	1259.31	1337.28	679.352	1029.29	0	0	0	639.998	0	1047.62	1915.2	3009.5	1319.31	1999.27	641.302	1020.03	1240.62	1316.3	662.434	1008.97	259.233	0	248.997	639.998	488.969	578.455	1915.2	3009.5	1298.34	1976.7
1279	649.698	1039.35	1259.35	1337.32	679.392	1029.33	0	0	0	639.998	0	1045.48	1915.2	3009.5	1319.36	1999.32	641.307	1020.04	1240.63	1316.31	662.443	1008.99	258.896	0	248.833	639.998	488.609	578.209	1915.2	3009.5	1298.36	1976.72
1280	649.719	1039.39	1259.39	1337.37	679.436	1029.38	0	0	0	639.998	0	1043.29	1915.2	3009.5	1319.41	1999.37	641.312	1020.05	1240.64	1316.33	662.453	1009	258.559	0	248.668	639.998	488.249	577.963	1915.2	3009.5	1298.37	1976.74
1281	649.742	1039.44	1259.44	1337.42	679.482	1029.43	0	0	0	639.998	0	1041.03	1915.2	3009.5	1319.46	1999.42	641.316	1020.06	1240.65	1316.34	662.463	1009.01	258.222	0	248.504	639.998	487.89	577.717	1915.2	3009.5	1298.39	1976.75
1282	649.767	1039.5	1259.5	1337.48	679.532	1029.49	0	0	0	639.998	0	1038.7	1915.2	3009.5	1319.52	1999.48	641.321	1020.08	1240.67	1316.36	662.472	1009.03	257.885	0	248.34	639.998	487.531	577.471	1915.2	3009.5	1298.4	1976.77
1283	649.795	1039.55	1259.56	1337.54	679.588	1029.55	0	0	0	639.998	0	1036.26	1915.2	3009.5	1319.59	1999.55	641.326	1020.09	1240.68	1316.37	662.482	1009.04	257.548	0	248.175	639.998	487.172	577.226	1915.2	3009.5	1298.41	1976.79
1284	649.827	1039.62	1259.62	1337.61	679.651	1029.61	0	0	0	639.998	0	1033.68	1915.2	3009.5	1319.66	1999.62	641.331	1020.1	1240.69	1316.39	662.492	1009.05	257.212	0	248.011	639.998	486.813	576.98	1915.2	3009.5	1298.43	1976.8
1285	649.865	1039.7	1259.7	1337.69	679.729	1029.7	0	0	0	639.998	0	1030.85	1915.2	3009.5	1319.75	1999.71	641.335	1020.11	1240.7	1316.4	662.501	1009.07	256.875	0	247.847	639.998	486.455	576.735	1915.2	3009.5	1298.44	1976.82
1286	649.915	1039.81	1259.81	1337.8	679.828	1029.81	0	0	0	639.998	0	1027.69	1915.2	3009.5	1319.86	1999.82	641.34	1020.12	1240.71	1316.41	662.511	1009.08	256.539	0	247.684	639.998	486.097	576.49	1915.2	3009.5	1298.46	1976.84
1287	650	1040	1260	1338	680	1030	0	0	0	639.998	0	0	1915.2	3009.5	1320	2000	641.345	1020.14	1240.72	1316.43	662.52	1009.09	256.202	0	247.52	639.998	485.74	576.245	1915.2	3009.5	1298.47	1976.85
1288	650	1040	1260	1338	680	1030	0	0	0	639.998	0	0	1915.2	3009.5	1320	2000	641.35	1020.15	1240.73	1316.44	662.53	1009.11	255.866	0	247.356	639.998	485.382	576.001	1915.2	3009.5	1298.48	1976.87
1289	650	1040	1260	1338	680	1030	0	0	0	639.998	0	0	1915.2	3009.5	1320	2000	641.354	1020.16	1240.75	1316.46	662.54	1009.12	255.53	0	247.192	639.998	485.025	575.757	1915.2	3009.5	1298.5	1976.88
1290	650	1040	1260	1338	680	1030	0	0	0	639.998	0	0	1915.2	3009.5	1320	2000	641.359	1020.17	1240.76	1316.47	662.549	1009.13	255.194	0	247.029	639.998	484.668	575.512	1915.2	3009.5	1298.51	1976.9
1291	650	1040	1260	1338	680	1030	0	0	0	639.998	0	0	1915.2	3009.5	1320	2000	641.364	1020.19	1240.77	1316.48	662.559	1009.15	254.858	0	246.865	639.998	484.311	575.268	1915.2	3009.5	1298.53	1976.92
1292	650	1040	1260	1338	680	1030	0	0	0	639.998	0	0	1915.2	3009.5	1320	2000	641.368	1020.2	1240.78	1316.5	662.568	1009.16	254.523	0	246.702	639.998	483.955	575.025	1915.2	3009.5	1298.54	1976.93
1293	650	1040	1260	1338	680	1030	0	0	0	639.998	0	0	1915.2	3009.5	1320	2000	641.373	1020.21	1240.79	1316.51	662.578	1009.17	254.187	0	246.539	639.998	483.599	574.781	1915.2	3009.5	1298.55	1976.95
1294	650	1040	1260	1338	680	1030	0	0	0	639.998	0	0	1915.2	3009.5	1320	2000	641.378	1020.22	1240.8	1316.53	662.588	1009.19	253.852	0	246.376	639.998	483.243	574.538	1915.2	3009.5	1298.57	1976.97
1295	650	1040	1260	1338	680	1030	0	0	0	639.998	0	0	1915.2	3009.5	1320	2000	641.383	1020.23	1240.81	1316.54	662.597	1009.2	253.516	0	246.212	639.998	482.887	574.294	1915.2	3009.5	1298.58	1976.98
1296	650	1040	1260	1338	680	1030	0	0	0	639.998	0	0	1915.2	3009.5	1320	2000	641.387	1020.25	1240.83	1316.56	662.607	1009.21	253.181	0	246.049	639.998	482.532	574.051	1915.2	3009.5	1298.6	1977
1297	650	1040	1260	1338	680	1030	0	0	0	639.998	0	0	1915.2	3009.5	1320	2000	641.392	1020.26	1240.84	1316.57	662.616	1009.23	252.846	0	245.886	639.998	482.177	573.808	1915.2	3009.5	1298.61	1977.01
1298	650	1040	1260	1338	680	1030	0	0	0	639.998	0	0	1915.2	3009.5	1320	2000	641.397	1020.27	1240.85	1316.58	662.626	1009.24	252.511	0	245.724	639.998	481.822	573.566	1915.2	3009.5	1298.62	1977.03
1299	650	1040	1260	1338	680	1030	0	0	0	639.998	0	0	1915.2	3009.5	1320	2000	641.401	1020.28	1240.86	1316.6	662.636	1009.25	252.176	0	245.561	639.998	481.468	573.323	1915.2	3009.5	1298.64	1977.05
1300	650	1040	1260	1338	680	1030	0	0	0	639.998	0	0	1915.2	3009.5	1320	2000	641.406	1020.29	1240.87	1316.61	662.645	1009.27	251.841	0	245.398	639.998	481.113	573.081	1915.2	3009.5	1298.65	1977.06
1301	650	1040	1260	1338	680	1030	0	0	0	639.998	0	0	1915.2	3009.5	1320	2000	641.411	1020.31	1240.88	1316.63	662.655	1009.28	251.506	0	245.235	639.998	480.759	572.839	1915.2	3009.5	1298.67	1977.08
1302	650	1040	1260	1338	680	1030	0	0	0	639.998	0	0	1915.2	3009.5	1320	2000	641.416	1020.32	1240.89	1316.64	662.664	1009.29	251.172	0	245.073	639.998	480.405	572.597	1915.2	3009.5	1298.68	1977.1
1303	650	1040	1260	1338	680	1030	0	0	0	639.998	0	0	1915.2	3009.5	1320	2000	641.42	1020.33	1240.9	1316.65	662.674	1009.31	250.837	0	244.91	639.998	480.052	572.355	1915.2	3009.5	1298.69	1977.11
1304	650	1040	1260	1338	680	1030	0	0	0	639.998	0	0	1915.2	3009.5	1320	2000	641.425	1020.34	1240.92	1316.67	662.683	1009.32	250.503	0	244.748	639.998	479.699	572.114	1915.2	3009.5	1298.71	1977.13
1305	650	1040	1260	1338	680	1030	0	0	0	639.998	0	0	1915.2	3009.5	1320	2000	641.43	1020.35	1240.93	1316.68	662.693	1009.33	250.168	0	244.586	639.998	479.346	571.872	1915.2	3009.5	1298.72	1977.14
1306	650	1040	1260	1338	680	1030	0	0	0	639.998	0	0	1915.2	3009.5	1320	2000	641.434	1020.37	1240.94	1316.7	662.702	1009.35	249.834	0	244.423	639.998	478.993	571.631	1915.2	3009.5	1298.74	1977.16
1307	650	1040	1260	1338	680	1030	0	0	0	639.998	0	0	1915.2	3009.5	1320	2000	641.439	1020.38	1240.95	1316.71	662.712	1009.36	249.5	0	244.261	639.998	478.64	571.39	1915.2	3009.5	1298.75	1977.18
1308	650	1040	1260	1338	680	1030	0	0	0	639.998	0	0	1915.2	3009.5	1320	2000	641.444	1020.39	1240.96	1316.72	662.722	1009.37	249.166	0	244.099	639.998	478.288	571.149	1915.2	3009.5	1298.76	1977.19
1309	650	1040	1260	1338	680	1030	0	0	0	639.998	0	0	1915.2	3009.5	1320	2000	641.448	1020.4	1240.97	1316.74	662.731	1009.39	248.832	0	243.937	639.998	477.936	570.908	1915.2	3009.5	1298.78	1977.21
1310	650	1040	1260	1338	680	1030	0	0	0	639.998	0	0	1915.2	3009.5	1320	2000	641.453	1020.41	1240.98	1316.75	662.741	1009.4	248.498	0	243.775	639.998	477.584	570.668	1915.2	3009.5	1298.79	1977.22
1311	650	1040	1260	1338	680	1030	0	0	0	639.998	0	0	1915.2	3009.5	1320	2000	641.458	1020.43	1240.99	1316.77	662.75	1009.41	248.164	0	243.613	639.998	477.232	570.428	1915.2	3009.5	1298.81	1977.24
1312	650	1040	1260	1338	680	1030	0	0	0	639.998	0	0	1915.2	3009.5	1320	2000	641.462	1020.44	1241.01	1316.78	662.76	1009.43	247.831	0	243.452	639.998	476.881	570.188	1915.2	3009.5	1298.82	1977.26
1313	650	1040	1260	1338	680	1030	0	0	0	639.998	0	0	1915.2	3009.5	1320	2000	641.467	1020.45	1241.02	1316.79	662.769	1009.44	247.497	0	243.29	639.998	476.53	569.948	1915.2	3009.5	1298.83	1977.27
1314	650	1040	1260	1338	680	1030	0	0	0	639.998	0	0	1915.2	3009.5	1320	2000	641.472	1020.46	1241.03	1316.81	662.779	1009.45	247.164	0	243.128	639.998	476.179	569.708	1915.2	3009.5	1298.85	1977.29
1315	650	1040	1260	1338	680	1030	0	0	0	639.998	0	0	1915.2	3009.5	1320	2000	641.477	1020.47	1241.04	1316.82	662.788	1009.47	246.83	0	242.967	639.998	475.828	569.468	1915.2	3009.5	1298.86	1977.3
1316	650	1040	1260	1338	680	1030	0	0	0	639.998	0	0	1915.2	3009.5	1320	2000	641.481	1020.49	1241.05	1316.83	662.798	1009.48	246.497	0	242.805	639.998	475.477	569.229	1915.2	3009.5	1298.88	1977.32
1317	650	1040	1260	1338	680	1030	0	0	0	639.998	0	0	1915.2	3009.5	1320	2000	641.486	1020.5	1241.06	1316.85	662.807	1009.49	246.164	0	242.644	639.998	475.127	568.989	1915.2	3009.5	1298.89	1977.34
1318	650	1040	1260	1338	680	1030	0	0	0	639.998	0	0	1915.2	3009.5	1320	2000	641.491	1020.51	1241.07	1316.86	662.817	1009.5	245.831	0	242.482	639.998	474.777	568.75	1915.2	3009.5	1298.9	1977.35
1319	650	1040	1260	1338	680	1030	0	0	0	639.998	0	0	1915.2	3009.5	1320	2000	641.495	1020.52	1241.08	1316.88	662.826	1009.52	245.498	0	242.321	639.998	474.427	568.511	1915.2	3009.5	1298.92	1977.37
1320	650	1040	1260	1338	680	1030	0	0	0	639.998	0	0	1915.2	3009.5	1320	2000	641.5	1020.53	1241.1	1316.89	662.836	1009.53	245.165	0	242.16	639.998	474.078	568.273	1915.2	3009.5	1298.93	1977.38
1321	650	1040	1260	1338	680	1030	0	0	0	639.998	0	0	1915.2	3009.5	1320	2000	641.505	1020.54	1241.11	1316.9	662.845	1009.54	244.832	0	241.999	639.998	473.729	568.034	1915.2	3009.5	1298.94	1977.4
1322	650	1040	1260	1338	680	1030	0	0	0	639.998	0	0	1915.2	3009.5	1320	2000	641.509	1020.56	1241.12	1316.92	662.855	1009.56	244.499	0	241.838	639.998	473.38	567.796	1915.2	3009.5	1298.96	1977.41
1323	650	1040	1260	1338	680	1030	0	0	0	639.998	0	0	1915.2	3009.5	1320	2000	641.514	1020.57	1241.13	1316.93	662.864	1009.57	244.166	0	241.677	639.998	473.031	567.558	1915.2	3009.5	1298.97	1977.43
1324	650	1040	1260	1338	680	1030	0	0	0	639.998	0	0	1915.2	3009.5	1320	2000	641.519	1020.58	1241.14	1316.95	662.874	1009.58	243.834	0	241.516	639.998	472.682	567.319	1915.2	3009.5	1298.99	1977.45
1325	650	1040	1260	1338	680	1030	0	0	0	639.998	0	0	1915.2	3009.5	1320	2000	641.523	1020.59	1241.15	1316.96	662.883	1009.6	243.501	0	241.355	639.998	472.334	567.082	1915.2	3009.5	1299	1977.46
1326	650	1040	1260	1338	680	1030	0	0	0	639.998	0	0	1915.2	3009.5	1320	2000	641.528	1020.6	1241.16	1316.97	662.893	1009.61	243.169	0	241.194	639.998	471.985	566.844	1915.2	3009.5	1299.01	1977.48
1327	650	1040	1260	1338	680	1030	0	0	0	639.998	0	0	1915.2	3009.5	1320	2000	641.532	1020.62	1241.17	1316.99	662.902	1009.62	242.836	0	241.034	639.998	471.637	566.606	1915.2	3009.5	1299.03	1977.49
1328	650	1040	1260	1338	680	1030	0	0	0	639.998	0	0	1915.2	3009.5	1320	2000	641.537	1020.63	1241.19	1317	662.912	1009.64	242.504	0	240.873	639.998	471.29	566.369	1915.2	3009.5	1299.04	1977.51
1329	650	1040	1260	1338	680	1030	0	0	0	639.998	0	0	1915.2	3009.5	1320	2000	641.542	1020.64	1241.2	1317.01	662.921	1009.65	242.172	0	240.713	639.998	470.942	566.132	1915.2	3009.5	1299.05	1977.52
1330	650	1040	1260	1338	680	1030	0	0	0	639.998	0	0	1915.2	3009.5	1320	2000	641.546	1020.65	1241.21	1317.03	662.93	1009.66	241.84	0	240.552	639.998	470.595	565.895	1915.2	3009.5	1299.07	1977.54
1331	650	1040	1260	1338	680	1030	0	0	0	639.998	0	0	1915.2	3009.5	1320	2000	641.551	1020.66	1241.22	1317.04	662.94	1009.67	241.507	0	240.392	639.998	470.248	565.658	1915.2	3009.5	1299.08	1977.56
1332	650	1040	1260	1338	680	1030	0	0	0	639.998	0	0	1915.2	3009.5	1320	2000	641.556	1020.67	1241.23	1317.05	662.949	1009.69	241.175	0	240.232	639.998	469.901	565.421	1915.2	3009.5	1299.1	1977.57
1333	650	1040	1260	1338	680	1030	0	0	0	639.998	0	0	1915.2	3009.5	1320	2000	641.56	1020.69	1241.24	1317.07	662.959	1009.7	240.843	0	240.071	639.998	469.554	565.185	1915.2	3009.5	1299.11	1977.59
1334	650	1040	1260	1338	680	1030	0	0	0	639.998	0	0	1915.2	3009.5	1320	2000	641.565	1020.7	1241.25	1317.08	662.968	1009.71	240.512	0	239.911	639.998	469.208	564.948	1915.2	3009.5	1299.12	1977.6
1335	650	1040	1260	1338	680	1030	0	0	0	639.998	0	0	1915.2	3009.5	1320	2000	641.57	1020.71	1241.26	1317.1	662.978	1009.73	240.18	0	239.751	639.998	468.861	564.712	1915.2	3009.5	1299.14	1977.62
1336	650	1040	1260	1338	680	1030	0	0	0	639.998	0	0	1915.2	3009.5	1320	2000	641.574	1020.72	1241.27	1317.11	662.987	1009.74	239.848	0	239.591	639.998	468.515	564.476	1915.2	3009.5	1299.15	1977.63
1337	650	1040	1260	1338	680	1030	0	0	0	639.998	0	0	1915.2	3009.5	1320	2000	641.579	1020.73	1241.29	1317.12	662.996	1009.75	239.516	0	239.431	639.998	468.17	564.24	1915.2	3009.5	1299.16	1977.65
1338	650	1040	1260	1338	680	1030	0	0	0	639.998	0	0	1915.2	3009.5	1320	2000	641.584	1020.75	1241.3	1317.14	663.006	1009.76	239.185	0	239.271	639.998	467.824	564.004	1915.2	3009.5	1299.18	1977.67
1339	650	1040	1260	1338	680	1030	0	0	0	639.998	0	0	1915.2	3009.5	1320	2000	641.588	1020.76	1241.31	1317.15	663.015	1009.78	238.853	0	239.112	639.998	467.479	563.769	1915.2	3009.5	1299.19	1977.68
1340	650	1040	1260	1338	680	1030	0	0	0	639.998	0	0	1915.2	3009.5	1320	2000	641.593	1020.77	1241.32	1317.16	663.025	1009.79	238.522	0	238.952	639.998	467.134	563.533	1915.2	3009.5	1299.2	1977.7
1341	650	1040	1260	1338	680	1030	0	0	0	639.998	0	0	1915.2	3009.5	1320	2000	641.597	1020.78	1241.33	1317.18	663.034	1009.8	238.191	0	238.792	639.998	466.789	563.298	1915.2	3009.5	1299.22	1977.71
1342	650	1040	1260	1338	680	1030	0	0	0	639.998	0	0	1915.2	3009.5	1320	2000	641.602	1020.79	1241.34	1317.19	663.044	1009.82	237.859	0	238.633	639.998	466.444	563.063	1915.2	3009.5	1299.23	1977.73
1343	650	1040	1260	1338	680	1030	0	0	0	639.998	0	0	1915.2	3009.5	1320	2000	641.607	1020.8	1241.35	1317.21	663.053	1009.83	237.528	0	238.473	639.998	466.099	562.828	1915.2	3009.5	1299.25	1977.74
1344	650	1040	1260	1338	680	1030	0	0	0	639.998	0	0	1915.2	3009.5	1320	2000	641.611	1020.82	1241.36	1317.22	663.062	1009.84	237.197	0	238.314	639.998	465.755	562.593	1915.2	3009.5	1299.26	1977.76
1345	650	1040	1260	1338	680	1030	0	0	0	639.998	0	0	1915.2	3009.5	1320	2000	641.616	1020.83	1241.37	1317.23	663.072	1009.85	236.866	0	238.154	639.998	465.411	562.359	1915.2	3009.5	1299.27	1977.77
1346	650	1040	1260	1338	680	1030	0	0	0	639.998	0	0	1915.2	3009.5	1320	2000	641.621	1020.84	1241.38	1317.25	663.081	1009.87	236.535	0	237.995	639.998	465.067	562.124	1915.2	3009.5	1299.29	1977.79
1347	650	1040	1260	1338	680	1030	0	0	0	639.998	0	0	1915.2	3009.5	1320	2000	641.625	1020.85	1241.4	1317.26	663.09	1009.88	236.204	0	237.836	639.998	464.723	561.89	1915.2	3009.5	1299.3	1977.81
1348	650	1040	1260	1338	680	1030	0	0	0	639.998	0	0	1915.2	3009.5	1320	2000	641.63	1020.86	1241.41	1317.27	663.1	1009.89	235.873	0	237.676	639.998	464.38	561.656	1915.2	3009.5	1299.31	1977.82
1349	650	1040	1260	1338	680	1030	0	0	0	639.998	0	0	1915.2	3009.5	1320	2000	641.634	1020.87	1241.42	1317.29	663.109	1009.91	235.542	0	237.517	639.998	464.036	561.422	1915.2	3009.5	1299.33	1977.84
1350	650	1040	1260	1338	680	1030	0	0	0	639.998	0	0	1915.2	3009.5	1320	2000	641.639	1020.89	1241.43	1317.3	663.119	1009.92	235.211	0	237.358	639.998	463.693	561.188	1915.2	3009.5	1299.34	1977.85
1351	650	1040	1260	1338	680	1030	0	0	0	639.998	0	0	1915.2	3009.5	1320	2000	641.644	1020.9	1241.44	1317.31	663.128	1009.93	234.88	0	237.199	639.998	463.35	560.955	1915.2	3009.5	1299.35	1977.87
1352	650	1040	1260	1338	680	1030	0	0	0	639.998	0	0	1915.2	3009.5	1320	2000	641.648	1020.91	1241.45	1317.33	663.137	1009.94	234.549	0	237.04	639.998	463.008	560.721	1915.2	3009.5	1299.37	1977.88
1353	650	1040	1260	1338	680	1030	0	0	0	639.998	0	0	1915.2	3009.5	1320	2000	641.653	1020.92	1241.46	1317.34	663.147	1009.96	234.219	0	236.882	639.998	462.665	560.488	1915.2	3009.5	1299.38	1977.9
1354	650	1040	1260	1338	680	1030	0	0	0	639.998	0	0	1915.2	3009.5	1320	2000	641.657	1020.93	1241.47	1317.35	663.156	1009.97	233.888	0	236.723	639.998	462.323	560.255	1915.2	3009.5	1299.39	1977.91
1355	650	1040	1260	1338	680	1030	0	0	0	639.998	0	0	1915.2	3009.5	1320	2000	641.662	1020.94	1241.48	1317.37	663.165	1009.98	233.558	0	236.564	639.998	461.981	560.022	1915.2	3009.5	1299.41	1977.93
1356	650	1040	1260	1338	680	1030	0	0	0	639.998	0	0	1915.2	3009.5	1320	2000	641.667	1020.96	1241.49	1317.38	663.175	1010	233.227	0	236.405	639.998	461.639	559.789	1915.2	3009.5	1299.42	1977.94
1357	650	1040	1260	1338	680	1030	0	0	0	639.998	0	0	1915.2	3009.5	1320	2000	641.671	1020.97	1241.51	1317.39	663.184	1010.01	232.897	0	236.247	639.998	461.297	559.556	1915.2	3009.5	1299.43	1977.96
1358	650	1040	1260	1338	680	1030	0	0	0	639.998	0	0	1915.2	3009.5	1320	2000	641.676	1020.98	1241.52	1317.41	663.193	1010.02	232.566	0	236.088	639.998	460.955	559.324	1915.2	3009.5	1299.45	1977.98
1359	650	1040	1260	1338	680	1030	0	0	0	639.998	0	0	1915.2	3009.5	1320	2000	641.68	1020.99	1241.53	1317.42	663.203	1010.03	232.236	0	235.93	639.998	460.614	559.091	1915.2	3009.5	1299.46	1977.99
1360	650	1040	1260	1338	680	1030	0	0	0	639.998	0	0	1915.2	3009.5	1320	2000	641.685	1021	1241.54	1317.43	663.212	1010.05	231.906	0	235.772	639.998	460.273	558.859	1915.2	3009.5	1299.47	1978.01
1361	650	1040	1260	1338	680	1030	0	0	0	639.998	0	0	1915.2	3009.5	1320	2000	641.69	1021.01	1241.55	1317.45	663.221	1010.06	231.576	0	235.613	639.998	459.932	558.627	1915.2	3009.5	1299.49	1978.02
1362	650	1040	1260	1338	680	1030	0	0	0	639.998	0	0	1915.2	3009.5	1320	2000	641.694	1021.03	1241.56	1317.46	663.231	1010.07	231.245	0	235.455	639.998	459.591	558.395	1915.2	3009.5	1299.5	1978.04
1363	650	1040	1260	1338	680	1030	0	0	0	639.998	0	0	1915.2	3009.5	1320	2000	641.699	1021.04	1241.57	1317.47	663.24	1010.08	230.915	0	235.297	639.998	459.251	558.164	1915.2	3009.5	1299.51	1978.05
1364	650	1040	1260	1338	680	1030	0	0	0	639.998	0	0	1915.2	3009.5	1320	2000	641.703	1021.05	1241.58	1317.49	663.249	1010.1	230.585	0	235.139	639.998	458.911	557.932	1915.2	3009.5	1299.53	1978.07
1365	650	1040	1260	1338	680	1030	0	0	0	639.998	0	0	1915.2	3009.5	1320	2000	641.708	1021.06	1241.59	1317.5	663.259	1010.11	230.255	0	234.981	639.998	458.57	557.701	1915.2	3009.5	1299.54	1978.08
1366	650	1040	1260	1338	680	1030	0	0	0	639.998	0	0	1915.2	3009.5	1320	2000	641.713	1021.07	1241.6	1317.51	663.268	1010.12	229.925	0	234.823	639.998	458.23	557.469	1915.2	3009.5	1299.55	1978.1
1367	650	1040	1260	1338	680	1030	0	0	0	639.998	0	0	1915.2	3009.5	1320	2000	641.717	1021.08	1241.61	1317.53	663.277	1010.14	229.595	0	234.665	639.998	457.891	557.238	1915.2	3009.5	1299.57	1978.11
1368	650	1040	1260	1338	680	1030	0	0	0	639.998	0	0	1915.2	3009.5	1320	2000	641.722	1021.1	1241.63	1317.54	663.287	1010.15	229.265	0	234.507	639.998	457.551	557.007	1915.2	3009.5	1299.58	1978.13
1369	650	1040	1260	1338	680	1030	0	0	0	639.998	0	0	1915.2	3009.5	1320	2000	641.726	1021.11	1241.64	1317.55	663.296	1010.16	228.935	0	234.349	639.998	457.212	556.776	1915.2	3009.5	1299.59	1978.14
1370	650	1040	1260	1338	680	1030	0	0	0	639.998	0	0	1915.2	3009.5	1320	2000	641.731	1021.12	1241.65	1317.57	663.305	1010.17	228.606	0	234.192	639.998	456.873	556.546	1915.2	3009.5	1299.61	1978.16
1371	650	1040	1260	1338	680	1030	0	0	0	639.998	0	0	1915.2	3009.5	1320	2000	641.735	1021.13	1241.66	1317.58	663.315	1010.19	228.276	0	234.034	639.998	456.534	556.315	1915.2	3009.5	1299.62	1978.17
1372	650	1040	1260	1338	680	1030	0	0	0	639.998	0	0	1915.2	3009.5	1320	2000	641.74	1021.14	1241.67	1317.59	663.324	1010.2	227.946	0	233.876	639.998	456.195	556.085	1915.2	3009.5	1299.63	1978.19
1373	650	1040	1260	1338	680	1030	0	0	0	639.998	0	0	1915.2	3009.5	1320	2000	641.745	1021.15	1241.68	1317.61	663.333	1010.21	227.616	0	233.719	639.998	455.856	555.855	1915.2	3009.5	1299.65	1978.2
1374	650	1040	1260	1338	680	1030	0	0	0	639.998	0	0	1915.2	3009.5	1320	2000	641.749	1021.16	1241.69	1317.62	663.342	1010.22	227.287	0	233.561	639.998	455.518	555.625	1915.2	3009.5	1299.66	1978.22
1375	650	1040	1260	1338	680	1030	0	0	0	639.998	0	0	1915.2	3009.5	1320	2000	641.754	1021.18	1241.7	1317.63	663.352	1010.24	226.957	0	233.404	639.998	455.179	555.395	1915.2	3009.5	1299.67	1978.23
1376	650	1040	1260	1338	680	1030	0	0	0	639.998	0	0	1915.2	3009.5	1320	2000	641.758	1021.19	1241.71	1317.65	663.361	1010.25	226.628	0	233.247	639.998	454.841	555.165	1915.2	3009.5	1299.69	1978.25
1377	650	1040	1260	1338	680	1030	0	0	0	639.998	0	0	1915.2	3009.5	1320	2000	641.763	1021.2	1241.72	1317.66	663.37	1010.26	226.298	0	233.089	639.998	454.504	554.935	1915.2	3009.5	1299.7	1978.26
1378	650	1040	1260	1338	680	1030	0	0	0	639.998	0	0	1915.2	3009.5	1320	2000	641.767	1021.21	1241.73	1317.67	663.38	1010.27	225.969	0	232.932	639.998	454.166	554.706	1915.2	3009.5	1299.71	1978.28
1379	650	1040	1260	1338	680	1030	0	0	0	639.998	0	0	1915.2	3009.5	1320	2000	641.772	1021.22	1241.75	1317.69	663.389	1010.29	225.639	0	232.775	639.998	453.828	554.477	1915.2	3009.5	1299.73	1978.29
1380	650	1040	1260	1338	680	1030	0	0	0	639.998	0	0	1915.2	3009.5	1320	2000	641.777	1021.23	1241.76	1317.7	663.398	1010.3	225.31	0	232.618	639.998	453.491	554.247	1915.2	3009.5	1299.74	1978.31
1381	650	1040	1260	1338	680	1030	0	0	0	639.998	0	0	1915.2	3009.5	1320	2000	641.781	1021.24	1241.77	1317.71	663.407	1010.31	224.98	0	232.461	639.998	453.154	554.018	1915.2	3009.5	1299.75	1978.32
1382	650	1040	1260	1338	680	1030	0	0	0	639.998	0	0	1915.2	3009.5	1320	2000	641.786	1021.26	1241.78	1317.73	663.417	1010.32	224.651	0	232.304	639.998	452.817	553.79	1915.2	3009.5	1299.77	1978.34
1383	650	1040	1260	1338	680	1030	0	0	0	639.998	0	0	1915.2	3009.5	1320	2000	641.79	1021.27	1241.79	1317.74	663.426	1010.34	224.322	0	232.147	639.998	452.48	553.561	1915.2	3009.5	1299.78	1978.35
1384	650	1040	1260	1338	680	1030	0	0	0	639.998	0	0	1915.2	3009.5	1320	2000	641.795	1021.28	1241.8	1317.75	663.435	1010.35	223.993	0	231.99	639.998	452.144	553.332	1915.2	3009.5	1299.79	1978.37
1385	650	1040	1260	1338	680	1030	0	0	0	639.998	0	0	1915.2	3009.5	1320	2000	641.799	1021.29	1241.81	1317.77	663.444	1010.36	223.663	0	231.834	639.998	451.807	553.104	1915.2	3009.5	1299.81	1978.38
1386	650	1040	1260	1338	680	1030	0	0	0	639.998	0	0	1915.2	3009.5	1320	2000	641.804	1021.3	1241.82	1317.78	663.454	1010.37	223.334	0	231.677	639.998	451.471	552.876	1915.2	3009.5	1299.82	1978.4
1387	650	1040	1260	1338	680	1030	0	0	0	639.998	0	0	1915.2	3009.5	1320	2000	641.808	1021.31	1241.83	1317.79	663.463	1010.39	223.005	0	231.52	639.998	451.135	552.648	1915.2	3009.5	1299.83	1978.41
1388	650	1040	1260	1338	680	1030	0	0	0	639.998	0	0	1915.2	3009.5	1320	2000	641.813	1021.32	1241.84	1317.81	663.472	1010.4	222.676	0	231.364	639.998	450.799	552.42	1915.2	3009.5	1299.85	1978.43
1389	650	1040	1260	1338	680	1030	0	0	0	639.998	0	0	1915.2	3009.5	1320	2000	641.817	1021.34	1241.85	1317.82	663.481	1010.41	222.347	0	231.207	639.998	450.464	552.192	1915.2	3009.5	1299.86	1978.44
1390	650	1040	1260	1338	680	1030	0	0	0	639.998	0	0	1915.2	3009.5	1320	2000	641.822	1021.35	1241.86	1317.83	663.49	1010.42	222.018	0	231.051	639.998	450.128	551.964	1915.2	3009.5	1299.87	1978.46
1391	650	1040	1260	1338	680	1030	0	0	0	639.998	0	0	1915.2	3009.5	1320	2000	641.827	1021.36	1241.88	1317.85	663.5	1010.44	221.689	0	230.895	639.998	449.793	551.737	1915.2	3009.5	1299.88	1978.47
1392	650	1040	1260	1338	680	1030	0	0	0	639.998	0	0	1915.2	3009.5	1320	2000	641.831	1021.37	1241.89	1317.86	663.509	1010.45	221.36	0	230.738	639.998	449.458	551.509	1915.2	3009.5	1299.9	1978.49
1393	650	1040	1260	1338	680	1030	0	0	0	639.998	0	0	1915.2	3009.5	1320	2000	641.836	1021.38	1241.9	1317.87	663.518	1010.46	221.031	0	230.582	639.998	449.123	551.282	1915.2	3009.5	1299.91	1978.5
1394	650	1040	1260	1338	680	1030	0	0	0	639.998	0	0	1915.2	3009.5	1320	2000	641.84	1021.39	1241.91	1317.89	663.527	1010.47	220.702	0	230.426	639.998	448.788	551.055	1915.2	3009.5	1299.92	1978.52
1395	650	1040	1260	1338	680	1030	0	0	0	639.998	0	0	1915.2	3009.5	1320	2000	641.845	1021.4	1241.92	1317.9	663.537	1010.49	220.373	0	230.27	639.998	448.454	550.828	1915.2	3009.5	1299.94	1978.53
1396	650	1040	1260	1338	680	1030	0	0	0	639.998	0	0	1915.2	3009.5	1320	2000	641.849	1021.42	1241.93	1317.91	663.546	1010.5	220.044	0	230.114	639.998	448.12	550.601	1915.2	3009.5	1299.95	1978.55
1397	650	1040	1260	1338	680	1030	0	0	0	639.998	0	0	1915.2	3009.5	1320	2000	641.854	1021.43	1241.94	1317.92	663.555	1010.51	219.715	0	229.958	639.998	447.785	550.375	1915.2	3009.5	1299.96	1978.56
1398	650	1040	1260	1338	680	1030	0	0	0	639.998	0	0	1915.2	3009.5	1320	2000	641.858	1021.44	1241.95	1317.94	663.564	1010.52	219.386	0	229.802	639.998	447.451	550.148	1915.2	3009.5	1299.98	1978.58
1399	650	1040	1260	1338	680	1030	0	0	0	639.998	0	0	1915.2	3009.5	1320	2000	641.863	1021.45	1241.96	1317.95	663.573	1010.54	219.057	0	229.646	639.998	447.118	549.922	1915.2	3009.5	1299.99	1978.59
1400	650	1040	1260	1338	680	1030	0	0	0	639.998	0	0	1915.2	3009.5	1320	2000	641.867	1021.46	1241.97	1317.96	663.583	1010.55	218.729	0	229.49	639.998	446.784	549.696	1915.2	3009.5	1300	1978.61
1401	650	1040	1260	1338	680	1030	0	0	0	639.998	0	0	1915.2	3009.5	1320	2000	641.872	1021.47	1241.98	1317.98	663.592	1010.56	218.4	0	229.334	639.998	446.451	549.47	1915.2	3009.5	1300.02	1978.62
1402	650	1040	1260	1338	680	1030	0	0	0	639.998	0	0	1915.2	3009.5	1320	2000	641.876	1021.48	1241.99	1317.99	663.601	1010.57	218.071	0	229.179	639.998	446.117	549.244	1915.2	3009.5	1300.03	1978.64
1403	650	1040	1260	1338	680	1030	0	0	0	639.998	0	0	1915.2	3009.5	1320	2000	641.881	1021.5	1242	1318	663.61	1010.59	217.742	0	229.023	639.998	445.784	549.018	1915.2	3009.5	1300.04	1978.65
1404	650	1040	1260	1338	680	1030	0	0	0	639.998	0	0	1915.2	3009.5	1320	2000	641.885	1021.51	1242.01	1318.02	663.619	1010.6	217.414	0	228.867	639.998	445.451	548.792	1915.2	3009.5	1300.05	1978.67
1405	650	1040	1260	1338	680	1030	0	0	0	639.998	0	0	1915.2	3009.5	1320	2000	641.89	1021.52	1242.03	1318.03	663.628	1010.61	217.085	0	228.712	639.998	445.119	548.567	1915.2	3009.5	1300.07	1978.68
1406	650	1040	1260	1338	680	1030	0	0	0	639.998	0	0	1915.2	3009.5	1320	2000	641.894	1021.53	1242.04	1318.04	663.638	1010.62	216.756	0	228.556	639.998	444.786	548.342	1915.2	3009.5	1300.08	1978.7
1407	650	1040	1260	1338	680	1030	0	0	0	639.998	0	0	1915.2	3009.5	1320	2000	641.899	1021.54	1242.05	1318.05	663.647	1010.63	216.428	0	228.401	639.998	444.454	548.116	1915.2	3009.5	1300.09	1978.71
1408	650	1040	1260	1338	680	1030	0	0	0	639.998	0	0	1915.2	3009.5	1320	2000	641.903	1021.55	1242.06	1318.07	663.656	1010.65	216.099	0	228.246	639.998	444.121	547.891	1915.2	3009.5	1300.11	1978.73
1409	650	1040	1260	1338	680	1030	0	0	0	639.998	0	0	1915.2	3009.5	1320	2000	641.908	1021.56	1242.07	1318.08	663.665	1010.66	215.77	0	228.091	639.998	443.789	547.667	1915.2	3009.5	1300.12	1978.74
1410	650	1040	1260	1338	680	1030	0	0	0	639.998	0	0	1915.2	3009.5	1320	2000	641.912	1021.57	1242.08	1318.09	663.674	1010.67	215.442	0	227.935	639.998	443.458	547.442	1915.2	3009.5	1300.13	1978.75
1411	650	1040	1260	1338	680	1030	0	0	0	639.998	0	0	1915.2	3009.5	1320	2000	641.917	1021.59	1242.09	1318.11	663.683	1010.68	215.113	0	227.78	639.998	443.126	547.217	1915.2	3009.5	1300.14	1978.77
1412	650	1040	1260	1338	680	1030	0	0	0	639.998	0	0	1915.2	3009.5	1320	2000	641.921	1021.6	1242.1	1318.12	663.693	1010.7	214.784	0	227.625	639.998	442.794	546.993	1915.2	3009.5	1300.16	1978.78
1413	650	1040	1260	1338	680	1030	0	0	0	639.998	0	0	1915.2	3009.5	1320	2000	641.926	1021.61	1242.11	1318.13	663.702	1010.71	214.456	0	227.47	639.998	442.463	546.768	1915.2	3009.5	1300.17	1978.8
1414	650	1040	1260	1338	680	1030	0	0	0	639.998	0	0	1915.2	3009.5	1320	2000	641.93	1021.62	1242.12	1318.15	663.711	1010.72	214.127	0	227.315	639.998	442.132	546.544	1915.2	3009.5	1300.18	1978.81
1415	650	1040	1260	1338	680	1030	0	0	0	639.998	0	0	1915.2	3009.5	1320	2000	641.935	1021.63	1242.13	1318.16	663.72	1010.73	213.799	0	227.16	639.998	441.801	546.32	1915.2	3009.5	1300.2	1978.83
1416	650	1040	1260	1338	680	1030	0	0	0	639.998	0	0	1915.2	3009.5	1320	2000	641.939	1021.64	1242.14	1318.17	663.729	1010.75	213.47	0	227.005	639.998	441.47	546.096	1915.2	3009.5	1300.21	1978.84
1417	650	1040	1260	1338	680	1030	0	0	0	639.998	0	0	1915.2	3009.5	1320	2000	641.944	1021.65	1242.15	1318.18	663.738	1010.76	213.142	0	226.851	639.998	441.14	545.873	1915.2	3009.5	1300.22	1978.86
1418	650	1040	1260	1338	680	1030	0	0	0	639.998	0	0	1915.2	3009.5	1320	2000	641.948	1021.66	1242.16	1318.2	663.747	1010.77	212.813	0	226.696	639.998	440.809	545.649	1915.2	3009.5	1300.24	1978.87
1419	650	1040	1260	1338	680	1030	0	0	0	639.998	0	0	1915.2	3009.5	1320	2000	641.953	1021.68	1242.17	1318.21	663.756	1010.78	212.485	0	226.541	639.998	440.479	545.426	1915.2	3009.5	1300.25	1978.89
1420	650	1040	1260	1338	680	1030	0	0	0	639.998	0	0	1915.2	3009.5	1320	2000	641.957	1021.69	1242.19	1318.22	663.766	1010.79	212.156	0	226.387	639.998	440.149	545.202	1915.2	3009.5	1300.26	1978.9
1421	650	1040	1260	1338	680	1030	0	0	0	639.998	0	0	1915.2	3009.5	1320	2000	641.962	1021.7	1242.2	1318.24	663.775	1010.81	211.828	0	226.232	639.998	439.819	544.979	1915.2	3009.5	1300.27	1978.92
1422	650	1040	1260	1338	680	1030	0	0	0	639.998	0	0	1915.2	3009.5	1320	2000	641.966	1021.71	1242.21	1318.25	663.784	1010.82	211.5	0	226.078	639.998	439.489	544.756	1915.2	3009.5	1300.29	1978.93
1423	650	1040	1260	1338	680	1030	0	0	0	639.998	0	0	1915.2	3009.5	1320	2000	641.971	1021.72	1242.22	1318.26	663.793	1010.83	211.171	0	225.923	639.998	439.16	544.533	1915.2	3009.5	1300.3	1978.94
1424	650	1040	1260	1338	680	1030	0	0	0	639.998	0	0	1915.2	3009.5	1320	2000	641.975	1021.73	1242.23	1318.27	663.802	1010.84	210.843	0	225.769	639.998	438.83	544.31	1915.2	3009.5	1300.31	1978.96
1425	650	1040	1260	1338	680	1030	0	0	0	639.998	0	0	1915.2	3009.5	1320	2000	641.98	1021.74	1242.24	1318.29	663.811	1010.86	210.514	0	225.614	639.998	438.501	544.088	1915.2	3009.5	1300.33	1978.97
1426	650	1040	1260	1338	680	1030	0	0	0	639.998	0	0	1915.2	3009.5	1320	2000	641.984	1021.75	1242.25	1318.3	663.82	1010.87	210.186	0	225.46	639.998	438.172	543.865	1915.2	3009.5	1300.34	1978.99
1427	650	1040	1260	1338	680	1030	0	0	0	639.998	0	0	1915.2	3009.5	1320	2000	641.989	1021.77	1242.26	1318.31	663.829	1010.88	209.857	0	225.306	639.998	437.843	543.643	1915.2	3009.5	1300.35	1979
1428	650	1040	1260	1338	680	1030	0	0	0	639.998	0	0	1915.2	3009.5	1320	2000	641.993	1021.78	1242.27	1318.33	663.838	1010.89	209.529	0	225.152	639.998	437.515	543.421	1915.2	3009.5	1300.36	1979.02
1429	650	1040	1260	1338	680	1030	0	0	0	639.998	0	0	1915.2	3009.5	1320	2000	641.998	1021.79	1242.28	1318.34	663.848	1010.9	209.201	0	224.998	639.998	437.186	543.199	1915.2	3009.5	1300.38	1979.03
1430	650	1040	1260	1338	680	1030	0	0	0	639.998	0	0	1915.2	3009.5	1320	2000	642.002	1021.8	1242.29	1318.35	663.857	1010.92	208.872	0	224.844	639.998	436.858	542.977	1915.2	3009.5	1300.39	1979.05
1431	650	1040	1260	1338	680	1030	0	0	0	639.998	0	0	1915.2	3009.5	1320	2000	642.007	1021.81	1242.3	1318.36	663.866	1010.93	208.544	0	224.69	639.998	436.53	542.755	1915.2	3009.5	1300.4	1979.06
1432	650	1040	1260	1338	680	1030	0	0	0	639.998	0	0	1915.2	3009.5	1320	2000	642.011	1021.82	1242.31	1318.38	663.875	1010.94	208.215	0	224.536	639.998	436.202	542.534	1915.2	3009.5	1300.41	1979.07
1433	650	1040	1260	1338	680	1030	0	0	0	639.998	0	0	1915.2	3009.5	1320	2000	642.016	1021.83	1242.32	1318.39	663.884	1010.95	207.887	0	224.382	639.998	435.874	542.312	1915.2	3009.5	1300.43	1979.09
1434	650	1040	1260	1338	680	1030	0	0	0	639.998	0	0	1915.2	3009.5	1320	2000	642.02	1021.84	1242.33	1318.4	663.893	1010.97	207.559	0	224.228	639.998	435.546	542.091	1915.2	3009.5	1300.44	1979.1
1435	650	1040	1260	1338	680	1030	0	0	0	639.998	0	0	1915.2	3009.5	1320	2000	642.025	1021.85	1242.34	1318.41	663.902	1010.98	207.23	0	224.075	639.998	435.219	541.869	1915.2	3009.5	1300.45	1979.12
1436	650	1040	1260	1338	680	1030	0	0	0	639.998	0	0	1915.2	3009.5	1320	2000	642.029	1021.87	1242.35	1318.43	663.911	1010.99	206.902	0	223.921	639.998	434.891	541.648	1915.2	3009.5	1300.47	1979.13
1437	650	1040	1260	1338	680	1030	0	0	0	639.998	0	0	1915.2	3009.5	1320	2000	642.034	1021.88	1242.37	1318.44	663.92	1011	206.574	0	223.767	639.998	434.564	541.427	1915.2	3009.5	1300.48	1979.15
1438	650	1040	1260	1338	680	1030	0	0	0	639.998	0	0	1915.2	3009.5	1320	2000	642.038	1021.89	1242.38	1318.45	663.929	1011.01	206.245	0	223.614	639.998	434.237	541.207	1915.2	3009.5	1300.49	1979.16
1439	650	1040	1260	1338	680	1030	0	0	0	639.998	0	0	1915.2	3009.5	1320	2000	642.042	1021.9	1242.39	1318.47	663.938	1011.03	205.917	0	223.46	639.998	433.911	540.986	1915.2	3009.5	1300.5	1979.18
1440	650	1040	1260	1338	680	1030	0	0	0	639.998	0	0	1915.2	3009.5	1320	2000	642.047	1021.91	1242.4	1318.48	663.947	1011.04	205.588	0	223.307	639.998	433.584	540.766	1915.2	3009.5	1300.52	1979.19
1441	650	1040	1260	1338	680	1030	0	0	0	639.998	0	0	1915.2	3009.5	1320	2000	642.051	1021.92	1242.41	1318.49	663.956	1011.05	205.26	0	223.154	639.998	433.258	540.545	1915.2	3009.5	1300.53	1979.2
1442	650	1040	1260	1338	680	1030	0	0	0	639.998	0	0	1915.2	3009.5	1320	2000	642.056	1021.93	1242.42	1318.5	663.965	1011.06	204.932	0	223	639.998	432.931	540.325	1915.2	3009.5	1300.54	1979.22
1443	650	1040	1260	1338	680	1030	0	0	0	639.998	0	0	1915.2	3009.5	1320	2000	642.06	1021.94	1242.43	1318.52	663.974	1011.07	204.603	0	222.847	639.998	432.605	540.105	1915.2	3009.5	1300.55	1979.23
1444	650	1040	1260	1338	680	1030	0	0	0	639.998	0	0	1915.2	3009.5	1320	2000	642.065	1021.95	1242.44	1318.53	663.983	1011.09	204.275	0	222.694	639.998	432.279	539.885	1915.2	3009.5	1300.57	1979.25
1445	650	1040	1260	1338	680	1030	0	0	0	639.998	0	0	1915.2	3009.5	1320	2000	642.069	1021.97	1242.45	1318.54	663.992	1011.1	203.947	0	222.541	639.998	431.954	539.665	1915.2	3009.5	1300.58	1979.26
1446	650	1040	1260	1338	680	1030	0	0	0	639.998	0	0	1915.2	3009.5	1320	2000	642.074	1021.98	1242.46	1318.55	664.002	1011.11	203.618	0	222.388	639.998	431.628	539.445	1915.2	3009.5	1300.59	1979.28
1447	650	1040	1260	1338	680	1030	0	0	0	639.998	0	0	1915.2	3009.5	1320	2000	642.078	1021.99	1242.47	1318.57	664.011	1011.12	203.29	0	222.235	639.998	431.303	539.226	1915.2	3009.5	1300.6	1979.29
1448	650	1040	1260	1338	680	1030	0	0	0	639.998	0	0	1915.2	3009.5	1320	2000	642.083	1022	1242.48	1318.58	664.02	1011.13	202.961	0	222.082	639.998	430.977	539.006	1915.2	3009.5	1300.62	1979.3
1449	650	1040	1260	1338	680	1030	0	0	0	639.998	0	0	1915.2	3009.5	1320	2000	642.087	1022.01	1242.49	1318.59	664.029	1011.15	202.633	0	221.929	639.998	430.652	538.787	1915.2	3009.5	1300.63	1979.32
1450	650	1040	1260	1338	680	1030	0	0	0	639.998	0	0	1915.2	3009.5	1320	2000	642.091	1022.02	1242.5	1318.61	664.038	1011.16	202.305	0	221.776	639.998	430.328	538.568	1915.2	3009.5	1300.64	1979.33
1451	650	1040	1260	1338	680	1030	0	0	0	639.998	0	0	1915.2	3009.5	1320	2000	642.096	1022.03	1242.51	1318.62	664.047	1011.17	201.976	0	221.623	639.998	430.003	538.349	1915.2	3009.5	1300.66	1979.35
1452	650	1040	1260	1338	680	1030	0	0	0	639.998	0	0	1915.2	3009.5	1320	2000	642.1	1022.04	1242.52	1318.63	664.056	1011.18	201.648	0	221.47	639.998	429.678	538.13	1915.2	3009.5	1300.67	1979.36
1453	650	1040	1260	1338	680	1030	0	0	0	639.998	0	0	1915.2	3009.5	1320	2000	642.105	1022.05	1242.53	1318.64	664.065	1011.19	201.319	0	221.318	639.998	429.354	537.912	1915.2	3009.5	1300.68	1979.37
1454	650	1040	1260	1338	680	1030	0	0	0	639.998	0	0	1915.2	3009.5	1320	2000	642.109	1022.06	1242.54	1318.66	664.074	1011.21	200.991	0	221.165	639.998	429.03	537.693	1915.2	3009.5	1300.69	1979.39
1455	650	1040	1260	1338	680	1030	0	0	0	639.998	0	0	1915.2	3009.5	1320	2000	642.114	1022.08	1242.55	1318.67	664.083	1011.22	200.662	0	221.013	639.998	428.706	537.475	1915.2	3009.5	1300.71	1979.4
1456	650	1040	1260	1338	680	1030	0	0	0	639.998	0	0	1915.2	3009.5	1320	2000	642.118	1022.09	1242.56	1318.68	664.092	1011.23	200.334	0	220.86	639.998	428.382	537.256	1915.2	3009.5	1300.72	1979.42
1457	650	1040	1260	1338	680	1030	0	0	0	639.998	0	0	1915.2	3009.5	1320	2000	642.122	1022.1	1242.58	1318.69	664.101	1011.24	200.005	0	220.708	639.998	428.058	537.038	1915.2	3009.5	1300.73	1979.43
1458	650	1040	1260	1338	680	1030	0	0	0	639.998	0	0	1915.2	3009.5	1320	2000	642.127	1022.11	1242.59	1318.71	664.11	1011.25	199.677	0	220.555	639.998	427.735	536.82	1915.2	3009.5	1300.74	1979.45
1459	650	1040	1260	1338	680	1030	0	0	0	639.998	0	0	1915.2	3009.5	1320	2000	642.131	1022.12	1242.6	1318.72	664.119	1011.27	199.348	0	220.403	639.998	427.412	536.602	1915.2	3009.5	1300.76	1979.46
1460	650	1040	1260	1338	680	1030	0	0	0	639.998	0	0	1915.2	3009.5	1320	2000	642.136	1022.13	1242.61	1318.73	664.128	1011.28	199.02	0	220.251	639.998	427.088	536.384	1915.2	3009.5	1300.77	1979.47
1461	650	1040	1260	1338	680	1030	0	0	0	639.998	0	0	1915.2	3009.5	1320	2000	642.14	1022.14	1242.62	1318.74	664.137	1011.29	198.691	0	220.099	639.998	426.765	536.167	1915.2	3009.5	1300.78	1979.49
1462	650	1040	1260	1338	680	1030	0	0	0	639.998	0	0	1915.2	3009.5	1320	2000	642.145	1022.15	1242.63	1318.76	664.146	1011.3	198.363	0	219.946	639.998	426.443	535.949	1915.2	3009.5	1300.79	1979.5
1463	650	1040	1260	1338	680	1030	0	0	0	639.998	0	0	1915.2	3009.5	1320	2000	642.149	1022.16	1242.64	1318.77	664.155	1011.31	198.034	0	219.794	639.998	426.12	535.732	1915.2	3009.5	1300.81	1979.52
1464	650	1040	1260	1338	680	1030	0	0	0	639.998	0	0	1915.2	3009.5	1320	2000	642.153	1022.17	1242.65	1318.78	664.164	1011.33	197.706	0	219.642	639.998	425.798	535.515	1915.2	3009.5	1300.82	1979.53
1465	650	1040	1260	1338	680	1030	0	0	0	639.998	0	0	1915.2	3009.5	1320	2000	642.158	1022.19	1242.66	1318.79	664.173	1011.34	197.377	0	219.49	639.998	425.475	535.298	1915.2	3009.5	1300.83	1979.54
1466	650	1040	1260	1338	680	1030	0	0	0	639.998	0	0	1915.2	3009.5	1320	2000	642.162	1022.2	1242.67	1318.81	664.181	1011.35	197.048	0	219.338	639.998	425.153	535.081	1915.2	3009.5	1300.84	1979.56
1467	650	1040	1260	1338	680	1030	0	0	0	639.998	0	0	1915.2	3009.5	1320	2000	642.167	1022.21	1242.68	1318.82	664.19	1011.36	196.72	0	219.187	639.998	424.831	534.864	1915.2	3009.5	1300.86	1979.57
1468	650	1040	1260	1338	680	1030	0	0	0	639.998	0	0	1915.2	3009.5	1320	2000	642.171	1022.22	1242.69	1318.83	664.199	1011.37	196.391	0	219.035	639.998	424.509	534.647	1915.2	3009.5	1300.87	1979.59
1469	650	1040	1260	1338	680	1030	0	0	0	639.998	0	0	1915.2	3009.5	1320	2000	642.175	1022.23	1242.7	1318.84	664.208	1011.39	196.062	0	218.883	639.998	424.188	534.431	1915.2	3009.5	1300.88	1979.6
1470	650	1040	1260	1338	680	1030	0	0	0	639.998	0	0	1915.2	3009.5	1320	2000	642.18	1022.24	1242.71	1318.86	664.217	1011.4	195.734	0	218.731	639.998	423.866	534.214	1915.2	3009.5	1300.89	1979.61
1471	650	1040	1260	1338	680	1030	0	0	0	639.998	0	0	1915.2	3009.5	1320	2000	642.184	1022.25	1242.72	1318.87	664.226	1011.41	195.405	0	218.58	639.998	423.545	533.998	1915.2	3009.5	1300.91	1979.63
1472	650	1040	1260	1338	680	1030	0	0	0	639.998	0	0	1915.2	3009.5	1320	2000	642.189	1022.26	1242.73	1318.88	664.235	1011.42	195.076	0	218.428	639.998	423.224	533.782	1915.2	3009.5	1300.92	1979.64
1473	650	1040	1260	1338	680	1030	0	0	0	639.998	0	0	1915.2	3009.5	1320	2000	642.193	1022.27	1242.74	1318.89	664.244	1011.43	194.748	0	218.277	639.998	422.903	533.566	1915.2	3009.5	1300.93	1979.66
1474	650	1040	1260	1338	680	1030	0	0	0	639.998	0	0	1915.2	3009.5	1320	2000	642.198	1022.28	1242.75	1318.91	664.253	1011.44	194.419	0	218.125	639.998	422.582	533.35	1915.2	3009.5	1300.94	1979.67
1475	650	1040	1260	1338	680	1030	0	0	0	639.998	0	0	1915.2	3009.5	1320	2000	642.202	1022.3	1242.76	1318.92	664.262	1011.46	194.09	0	217.974	639.998	422.262	533.135	1915.2	3009.5	1300.96	1979.68
1476	650	1040	1260	1338	680	1030	0	0	0	639.998	0	0	1915.2	3009.5	1320	2000	642.206	1022.31	1242.77	1318.93	664.271	1011.47	193.761	0	217.822	639.998	421.942	532.919	1915.2	3009.5	1300.97	1979.7
1477	650	1040	1260	1338	680	1030	0	0	0	639.998	0	0	1915.2	3009.5	1320	2000	642.211	1022.32	1242.78	1318.94	664.28	1011.48	193.432	0	217.671	639.998	421.621	532.704	1915.2	3009.5	1300.98	1979.71
1478	650	1040	1260	1338	680	1030	0	0	0	639.998	0	0	1915.2	3009.5	1320	2000	642.215	1022.33	1242.79	1318.96	664.289	1011.49	193.103	0	217.52	639.998	421.301	532.488	1915.2	3009.5	1300.99	1979.73
1479	650	1040	1260	1338	680	1030	0	0	0	639.998	0	0	1915.2	3009.5	1320	2000	642.22	1022.34	1242.8	1318.97	664.298	1011.5	192.775	0	217.369	639.998	420.981	532.273	1915.2	3009.5	1301	1979.74
1480	650	1040	1260	1338	680	1030	0	0	0	639.998	0	0	1915.2	3009.5	1320	2000	642.224	1022.35	1242.81	1318.98	664.307	1011.52	192.446	0	217.218	639.998	420.662	532.058	1915.2	3009.5	1301.02	1979.75
1481	650	1040	1260	1338	680	1030	0	0	0	639.998	0	0	1915.2	3009.5	1320	2000	642.228	1022.36	1242.82	1318.99	664.316	1011.53	192.117	0	217.067	639.998	420.342	531.843	1915.2	3009.5	1301.03	1979.77
1482	650	1040	1260	1338	680	1030	0	0	0	639.998	0	0	1915.2	3009.5	1320	2000	642.233	1022.37	1242.83	1319.01	664.325	1011.54	191.788	0	216.916	639.998	420.023	531.628	1915.2	3009.5	1301.04	1979.78
1483	650	1040	1260	1338	680	1030	0	0	0	639.998	0	0	1915.2	3009.5	1320	2000	642.237	1022.38	1242.84	1319.02	664.333	1011.55	191.459	0	216.765	639.998	419.704	531.414	1915.2	3009.5	1301.05	1979.8
1484	650	1040	1260	1338	680	1030	0	0	0	639.998	0	0	1915.2	3009.5	1320	2000	642.242	1022.39	1242.86	1319.03	664.342	1011.56	191.13	0	216.614	639.998	419.385	531.199	1915.2	3009.5	1301.07	1979.81
1485	650	1040	1260	1338	680	1030	0	0	0	639.998	0	0	1915.2	3009.5	1320	2000	642.246	1022.4	1242.87	1319.04	664.351	1011.57	190.801	0	216.463	639.998	419.066	530.985	1915.2	3009.5	1301.08	1979.82
1486	650	1040	1260	1338	680	1030	0	0	0	639.998	0	0	1915.2	3009.5	1320	2000	642.25	1022.41	1242.88	1319.05	664.36	1011.59	190.471	0	216.312	639.998	418.747	530.771	1915.2	3009.5	1301.09	1979.84
1487	650	1040	1260	1338	680	1030	0	0	0	639.998	0	0	1915.2	3009.5	1320	2000	642.255	1022.43	1242.89	1319.07	664.369	1011.6	190.142	0	216.161	639.998	418.429	530.557	1915.2	3009.5	1301.1	1979.85
1488	650	1040	1260	1338	680	1030	0	0	0	639.998	0	0	1915.2	3009.5	1320	2000	642.259	1022.44	1242.9	1319.08	664.378	1011.61	189.813	0	216.011	639.998	418.11	530.343	1915.2	3009.5	1301.12	1979.86
1489	650	1040	1260	1338	680	1030	0	0	0	639.998	0	0	1915.2	3009.5	1320	2000	642.263	1022.45	1242.91	1319.09	664.387	1011.62	189.484	0	215.86	639.998	417.792	530.129	1915.2	3009.5	1301.13	1979.88
1490	650	1040	1260	1338	680	1030	0	0	0	639.998	0	0	1915.2	3009.5	1320	2000	642.268	1022.46	1242.92	1319.1	664.396	1011.63	189.155	0	215.71	639.998	417.474	529.915	1915.2	3009.5	1301.14	1979.89
1491	650	1040	1260	1338	680	1030	0	0	0	639.998	0	0	1915.2	3009.5	1320	2000	642.272	1022.47	1242.93	1319.12	664.405	1011.64	188.826	0	215.559	639.998	417.157	529.702	1915.2	3009.5	1301.15	1979.91
1492	650	1040	1260	1338	680	1030	0	0	0	639.998	0	0	1915.2	3009.5	1320	2000	642.277	1022.48	1242.94	1319.13	664.414	1011.66	188.496	0	215.409	639.998	416.839	529.488	1915.2	3009.5	1301.16	1979.92
1493	650	1040	1260	1338	680	1030	0	0	0	639.998	0	0	1915.2	3009.5	1320	2000	642.281	1022.49	1242.95	1319.14	664.422	1011.67	188.167	0	215.258	639.998	416.522	529.275	1915.2	3009.5	1301.18	1979.93
1494	650	1040	1260	1338	680	1030	0	0	0	639.998	0	0	1915.2	3009.5	1320	2000	642.285	1022.5	1242.96	1319.15	664.431	1011.68	187.838	0	215.108	639.998	416.204	529.062	1915.2	3009.5	1301.19	1979.95
1495	650	1040	1260	1338	680	1030	0	0	0	639.998	0	0	1915.2	3009.5	1320	2000	642.29	1022.51	1242.97	1319.17	664.44	1011.69	187.508	0	214.958	639.998	415.887	528.849	1915.2	3009.5	1301.2	1979.96
1496	650	1040	1260	1338	680	1030	0	0	0	639.998	0	0	1915.2	3009.5	1320	2000	642.294	1022.52	1242.98	1319.18	664.449	1011.7	187.179	0	214.807	639.998	415.57	528.636	1915.2	3009.5	1301.21	1979.98
1497	650	1040	1260	1338	680	1030	0	0	0	639.998	0	0	1915.2	3009.5	1320	2000	642.298	1022.53	1242.99	1319.19	664.458	1011.72	186.849	0	214.657	639.998	415.254	528.424	1915.2	3009.5	1301.23	1979.99
1498	650	1040	1260	1338	680	1030	0	0	0	639.998	0	0	1915.2	3009.5	1320	2000	642.303	1022.54	1243	1319.2	664.467	1011.73	186.52	0	214.507	639.998	414.937	528.211	1915.2	3009.5	1301.24	1980
1499	650	1040	1260	1338	680	1030	0	0	0	639.998	0	0	1915.2	3009.5	1320	2000	642.307	1022.56	1243.01	1319.21	664.476	1011.74	186.19	0	214.357	639.998	414.621	527.998	1915.2	3009.5	1301.25	1980.02
1500	650	1040	1260	1338	680	1030	0	0	0	639.998	0	0	1915.2	3009.5	1320	2000	642.312	1022.57	1243.02	1319.23	664.484	1011.75	185.861	0	214.207	639.998	414.304	527.786	1915.2	3009.5	1301.26	1980.03
1501	650	1040	1260	1338	680	1030	0	0	0	639.998	0	0	1915.2	3009.5	1320	2000	642.316	1022.58	1243.03	1319.24	664.493	1011.76	185.531	0	214.057	639.998	413.988	527.574	1915.2	3009.5	1301.28	1980.04
1502	650	1040	1260	1338	680	1030	0	0	0	639.998	0	0	1915.2	3009.5	1320	2000	642.32	1022.59	1243.04	1319.25	664.502	1011.77	185.202	0	213.907	639.998	413.672	527.362	1915.2	3009.5	1301.29	1980.06
1503	650	1040	1260	1338	680	1030	0	0	0	639.998	0	0	1915.2	3009.5	1320	2000	642.325	1022.6	1243.05	1319.26	664.511	1011.79	184.872	0	213.758	639.998	413.357	527.15	1915.2	3009.5	1301.3	1980.07
1504	650	1040	1260	1338	680	1030	0	0	0	639.998	0	0	1915.2	3009.5	1320	2000	642.329	1022.61	1243.06	1319.28	664.52	1011.8	184.542	0	213.608	639.998	413.041	526.938	1915.2	3009.5	1301.31	1980.08
1505	650	1040	1260	1338	680	1030	0	0	0	639.998	0	0	1915.2	3009.5	1320	2000	642.333	1022.62	1243.07	1319.29	664.529	1011.81	184.213	0	213.458	639.998	412.726	526.727	1915.2	3009.5	1301.32	1980.1
1506	650	1040	1260	1338	680	1030	0	0	0	639.998	0	0	1915.2	3009.5	1320	2000	642.338	1022.63	1243.08	1319.3	664.538	1011.82	183.883	0	213.309	639.998	412.411	526.515	1915.2	3009.5	1301.34	1980.11
1507	650	1040	1260	1338	680	1030	0	0	0	639.998	0	0	1915.2	3009.5	1320	2000	642.342	1022.64	1243.09	1319.31	664.546	1011.83	183.553	0	213.159	639.998	412.096	526.304	1915.2	3009.5	1301.35	1980.13
1508	650	1040	1260	1338	680	1030	0	0	0	639.998	0	0	1915.2	3009.5	1320	2000	642.346	1022.65	1243.1	1319.32	664.555	1011.84	183.223	0	213.009	639.998	411.781	526.093	1915.2	3009.5	1301.36	1980.14
1509	650	1040	1260	1338	680	1030	0	0	0	639.998	0	0	1915.2	3009.5	1320	2000	642.351	1022.66	1243.11	1319.34	664.564	1011.86	182.893	0	212.86	639.998	411.466	525.881	1915.2	3009.5	1301.37	1980.15
1510	650	1040	1260	1338	680	1030	0	0	0	639.998	0	0	1915.2	3009.5	1320	2000	642.355	1022.67	1243.12	1319.35	664.573	1011.87	182.563	0	212.711	639.998	411.152	525.67	1915.2	3009.5	1301.38	1980.17
1511	650	1040	1260	1338	680	1030	0	0	0	639.998	0	0	1915.2	3009.5	1320	2000	642.359	1022.68	1243.13	1319.36	664.582	1011.88	182.233	0	212.561	639.998	410.838	525.46	1915.2	3009.5	1301.4	1980.18
1512	650	1040	1260	1338	680	1030	0	0	0	639.998	0	0	1915.2	3009.5	1320	2000	642.364	1022.69	1243.14	1319.37	664.591	1011.89	181.903	0	212.412	639.998	410.524	525.249	1915.2	3009.5	1301.41	1980.19
1513	650	1040	1260	1338	680	1030	0	0	0	639.998	0	0	1915.2	3009.5	1320	2000	642.368	1022.71	1243.15	1319.39	664.599	1011.9	181.573	0	212.263	639.998	410.21	525.038	1915.2	3009.5	1301.42	1980.21
1514	650	1040	1260	1338	680	1030	0	0	0	639.998	0	0	1915.2	3009.5	1320	2000	642.373	1022.72	1243.16	1319.4	664.608	1011.91	181.243	0	212.113	639.998	409.896	524.828	1915.2	3009.5	1301.43	1980.22
1515	650	1040	1260	1338	680	1030	0	0	0	639.998	0	0	1915.2	3009.5	1320	2000	642.377	1022.73	1243.17	1319.41	664.617	1011.92	180.913	0	211.964	639.998	409.582	524.618	1915.2	3009.5	1301.45	1980.23
1516	650	1040	1260	1338	680	1030	0	0	0	639.998	0	0	1915.2	3009.5	1320	2000	642.381	1022.74	1243.18	1319.42	664.626	1011.94	180.582	0	211.815	639.998	409.269	524.408	1915.2	3009.5	1301.46	1980.25
1517	650	1040	1260	1338	680	1030	0	0	0	639.998	0	0	1915.2	3009.5	1320	2000	642.386	1022.75	1243.19	1319.43	664.635	1011.95	180.252	0	211.666	639.998	408.956	524.198	1915.2	3009.5	1301.47	1980.26
1518	650	1040	1260	1338	680	1030	0	0	0	639.998	0	0	1915.2	3009.5	1320	2000	642.39	1022.76	1243.2	1319.45	664.643	1011.96	179.922	0	211.517	639.998	408.643	523.988	1915.2	3009.5	1301.48	1980.28
1519	650	1040	1260	1338	680	1030	0	0	0	639.998	0	0	1915.2	3009.5	1320	2000	642.394	1022.77	1243.21	1319.46	664.652	1011.97	179.591	0	211.368	639.998	408.33	523.778	1915.2	3009.5	1301.49	1980.29
1520	650	1040	1260	1338	680	1030	0	0	0	639.998	0	0	1915.2	3009.5	1320	2000	642.399	1022.78	1243.22	1319.47	664.661	1011.98	179.261	0	211.22	639.998	408.017	523.568	1915.2	3009.5	1301.51	1980.3
1521	650	1040	1260	1338	680	1030	0	0	0	639.998	0	0	1915.2	3009.5	1320	2000	642.403	1022.79	1243.23	1319.48	664.67	1011.99	178.93	0	211.071	639.998	407.705	523.359	1915.2	3009.5	1301.52	1980.32
1522	650	1040	1260	1338	680	1030	0	0	0	639.998	0	0	1915.2	3009.5	1320	2000	642.407	1022.8	1243.24	1319.49	664.679	1012.01	178.6	0	210.922	639.998	407.392	523.149	1915.2	3009.5	1301.53	1980.33
1523	650	1040	1260	1338	680	1030	0	0	0	639.998	0	0	1915.2	3009.5	1320	2000	642.412	1022.81	1243.25	1319.51	664.687	1012.02	178.269	0	210.773	639.998	407.08	522.94	1915.2	3009.5	1301.54	1980.34
1524	650	1040	1260	1338	680	1030	0	0	0	639.998	0	0	1915.2	3009.5	1320	2000	642.416	1022.82	1243.26	1319.52	664.696	1012.03	177.939	0	210.625	639.998	406.768	522.731	1915.2	3009.5	1301.55	1980.36
1525	650	1040	1260	1338	680	1030	0	0	0	639.998	0	0	1915.2	3009.5	1320	2000	642.42	1022.83	1243.27	1319.53	664.705	1012.04	177.608	0	210.476	639.998	406.456	522.522	1915.2	3009.5	1301.57	1980.37
1526	650	1040	1260	1338	680	1030	0	0	0	639.998	0	0	1915.2	3009.5	1320	2000	642.425	1022.84	1243.28	1319.54	664.714	1012.05	177.277	0	210.328	639.998	406.145	522.313	1915.2	3009.5	1301.58	1980.38
1527	650	1040	1260	1338	680	1030	0	0	0	639.998	0	0	1915.2	3009.5	1320	2000	642.429	1022.85	1243.29	1319.55	664.723	1012.06	176.946	0	210.179	639.998	405.833	522.105	1915.2	3009.5	1301.59	1980.4
1528	650	1040	1260	1338	680	1030	0	0	0	639.998	0	0	1915.2	3009.5	1320	2000	642.433	1022.87	1243.3	1319.57	664.731	1012.07	176.615	0	210.031	639.998	405.522	521.896	1915.2	3009.5	1301.6	1980.41
1529	650	1040	1260	1338	680	1030	0	0	0	639.998	0	0	1915.2	3009.5	1320	2000	642.438	1022.88	1243.31	1319.58	664.74	1012.09	176.284	0	209.883	639.998	405.211	521.688	1915.2	3009.5	1301.61	1980.42
1530	650	1040	1260	1338	680	1030	0	0	0	639.998	0	0	1915.2	3009.5	1320	2000	642.442	1022.89	1243.32	1319.59	664.749	1012.1	175.953	0	209.734	639.998	404.9	521.48	1915.2	3009.5	1301.63	1980.44
1531	650	1040	1260	1338	680	1030	0	0	0	639.998	0	0	1915.2	3009.5	1320	2000	642.446	1022.9	1243.33	1319.6	664.758	1012.11	175.622	0	209.586	639.998	404.59	521.272	1915.2	3009.5	1301.64	1980.45
1532	650	1040	1260	1338	680	1030	0	0	0	639.998	0	0	1915.2	3009.5	1320	2000	642.451	1022.91	1243.34	1319.61	664.766	1012.12	175.291	0	209.438	639.998	404.279	521.064	1915.2	3009.5	1301.65	1980.46
1533	650	1040	1260	1338	680	1030	0	0	0	639.998	0	0	1915.2	3009.5	1320	2000	642.455	1022.92	1243.36	1319.63	664.775	1012.13	174.96	0	209.29	639.998	403.969	520.856	1915.2	3009.5	1301.66	1980.48
1534	650	1040	1260	1338	680	1030	0	0	0	639.998	0	0	1915.2	3009.5	1320	2000	642.459	1022.93	1243.37	1319.64	664.784	1012.14	174.629	0	209.142	639.998	403.658	520.648	1915.2	3009.5	1301.67	1980.49
1535	650	1040	1260	1338	680	1030	0	0	0	639.998	0	0	1915.2	3009.5	1320	2000	642.463	1022.94	1243.38	1319.65	664.793	1012.15	174.298	0	208.994	639.998	403.349	520.44	1915.2	3009.5	1301.69	1980.5
1536	650	1040	1260	1338	680	1030	0	0	0	639.998	0	0	1915.2	3009.5	1320	2000	642.468	1022.95	1243.39	1319.66	664.801	1012.17	173.966	0	208.846	639.998	403.039	520.233	1915.2	3009.5	1301.7	1980.52
1537	650	1040	1260	1338	680	1030	0	0	0	639.998	0	0	1915.2	3009.5	1320	2000	642.472	1022.96	1243.4	1319.67	664.81	1012.18	173.635	0	208.698	639.998	402.729	520.026	1915.2	3009.5	1301.71	1980.53
1538	650	1040	1260	1338	680	1030	0	0	0	639.998	0	0	1915.2	3009.5	1320	2000	642.476	1022.97	1243.41	1319.69	664.819	1012.19	173.303	0	208.55	639.998	402.42	519.819	1915.2	3009.5	1301.72	1980.54
1539	650	1040	1260	1338	680	1030	0	0	0	639.998	0	0	1915.2	3009.5	1320	2000	642.481	1022.98	1243.42	1319.7	664.828	1012.2	172.972	0	208.402	639.998	402.11	519.612	1915.2	3009.5	1301.73	1980.56
1540	650	1040	1260	1338	680	1030	0	0	0	639.998	0	0	1915.2	3009.5	1320	2000	642.485	1022.99	1243.43	1319.71	664.836	1012.21	172.64	0	208.255	639.998	401.801	519.405	1915.2	3009.5	1301.75	1980.57
1541	650	1040	1260	1338	680	1030	0	0	0	639.998	0	0	1915.2	3009.5	1320	2000	642.489	1023	1243.44	1319.72	664.845	1012.22	172.309	0	208.107	639.998	401.492	519.198	1915.2	3009.5	1301.76	1980.58
1542	650	1040	1260	1338	680	1030	0	0	0	639.998	0	0	1915.2	3009.5	1320	2000	642.494	1023.01	1243.45	1319.73	664.854	1012.23	171.977	0	207.96	639.998	401.184	518.991	1915.2	3009.5	1301.77	1980.6
1543	650	1040	1260	1338	680	1030	0	0	0	639.998	0	0	1915.2	3009.5	1320	2000	642.498	1023.02	1243.46	1319.75	664.863	1012.25	171.645	0	207.812	639.998	400.875	518.785	1915.2	3009.5	1301.78	1980.61
1544	650	1040	1260	1338	680	1030	0	0	0	639.998	0	0	1915.2	3009.5	1320	2000	642.502	1023.03	1243.47	1319.76	664.871	1012.26	171.313	0	207.665	639.998	400.567	518.578	1915.2	3009.5	1301.79	1980.62
1545	650	1040	1260	1338	680	1030	0	0	0	639.998	0	0	1915.2	3009.5	1320	2000	642.507	1023.05	1243.48	1319.77	664.88	1012.27	170.981	0	207.517	639.998	400.259	518.372	1915.2	3009.5	1301.81	1980.64
1546	650	1040	1260	1338	680	1030	0	0	0	639.998	0	0	1915.2	3009.5	1320	2000	642.511	1023.06	1243.49	1319.78	664.889	1012.28	170.649	0	207.37	639.998	399.951	518.166	1915.2	3009.5	1301.82	1980.65
1547	650	1040	1260	1338	680	1030	0	0	0	639.998	0	0	1915.2	3009.5	1320	2000	642.515	1023.07	1243.5	1319.79	664.898	1012.29	170.317	0	207.223	639.998	399.643	517.96	1915.2	3009.5	1301.83	1980.66
1548	650	1040	1260	1338	680	1030	0	0	0	639.998	0	0	1915.2	3009.5	1320	2000	642.519	1023.08	1243.51	1319.81	664.906	1012.3	169.985	0	207.075	639.998	399.335	517.754	1915.2	3009.5	1301.84	1980.68
1549	650	1040	1260	1338	680	1030	0	0	0	639.998	0	0	1915.2	3009.5	1320	2000	642.524	1023.09	1243.52	1319.82	664.915	1012.31	169.653	0	206.928	639.998	399.028	517.549	1915.2	3009.5	1301.85	1980.69
1550	650	1040	1260	1338	680	1030	0	0	0	639.998	0	0	1915.2	3009.5	1320	2000	642.528	1023.1	1243.53	1319.83	664.924	1012.33	169.321	0	206.781	639.998	398.721	517.343	1915.2	3009.5	1301.87	1980.7
1551	650	1040	1260	1338	680	1030	0	0	0	639.998	0	0	1915.2	3009.5	1320	2000	642.532	1023.11	1243.54	1319.84	664.932	1012.34	168.988	0	206.634	639.998	398.414	517.138	1915.2	3009.5	1301.88	1980.72
1552	650	1040	1260	1338	680	1030	0	0	0	639.998	0	0	1915.2	3009.5	1320	2000	642.537	1023.12	1243.55	1319.85	664.941	1012.35	168.656	0	206.487	639.998	398.107	516.933	1915.2	3009.5	1301.89	1980.73
1553	650	1040	1260	1338	680	1030	0	0	0	639.998	0	0	1915.2	3009.5	1320	2000	642.541	1023.13	1243.56	1319.87	664.95	1012.36	168.323	0	206.34	639.998	397.8	516.727	1915.2	3009.5	1301.9	1980.74
1554	650	1040	1260	1338	680	1030	0	0	0	639.998	0	0	1915.2	3009.5	1320	2000	642.545	1023.14	1243.57	1319.88	664.959	1012.37	167.991	0	206.193	639.998	397.494	516.522	1915.2	3009.5	1301.91	1980.76
1555	650	1040	1260	1338	680	1030	0	0	0	639.998	0	0	1915.2	3009.5	1320	2000	642.55	1023.15	1243.58	1319.89	664.967	1012.38	167.658	0	206.046	639.998	397.187	516.318	1915.2	3009.5	1301.92	1980.77
1556	650	1040	1260	1338	680	1030	0	0	0	639.998	0	0	1915.2	3009.5	1320	2000	642.554	1023.16	1243.59	1319.9	664.976	1012.39	167.325	0	205.899	639.998	396.881	516.113	1915.2	3009.5	1301.94	1980.78
1557	650	1040	1260	1338	680	1030	0	0	0	639.998	0	0	1915.2	3009.5	1320	2000	642.558	1023.17	1243.6	1319.91	664.985	1012.41	166.993	0	205.753	639.998	396.575	515.908	1915.2	3009.5	1301.95	1980.8
1558	650	1040	1260	1338	680	1030	0	0	0	639.998	0	0	1915.2	3009.5	1320	2000	642.562	1023.18	1243.61	1319.92	664.993	1012.42	166.66	0	205.606	639.998	396.27	515.704	1915.2	3009.5	1301.96	1980.81
1559	650	1040	1260	1338	680	1030	0	0	0	639.998	0	0	1915.2	3009.5	1320	2000	642.567	1023.19	1243.62	1319.94	665.002	1012.43	166.327	0	205.459	639.998	395.964	515.5	1915.2	3009.5	1301.97	1980.82
1560	650	1040	1260	1338	680	1030	0	0	0	639.998	0	0	1915.2	3009.5	1320	2000	642.571	1023.2	1243.63	1319.95	665.011	1012.44	165.994	0	205.313	639.998	395.659	515.296	1915.2	3009.5	1301.98	1980.84
1561	650	1040	1260	1338	680	1030	0	0	0	639.998	0	0	1915.2	3009.5	1320	2000	642.575	1023.21	1243.64	1319.96	665.019	1012.45	165.661	0	205.166	639.998	395.354	515.091	1915.2	3009.5	1302	1980.85
1562	650	1040	1260	1338	680	1030	0	0	0	639.998	0	0	1915.2	3009.5	1320	2000	642.579	1023.22	1243.65	1319.97	665.028	1012.46	165.327	0	205.02	639.998	395.049	514.888	1915.2	3009.5	1302.01	1980.86
1563	650	1040	1260	1338	680	1030	0	0	0	639.998	0	0	1915.2	3009.5	1320	2000	642.584	1023.23	1243.66	1319.98	665.037	1012.47	164.994	0	204.874	639.998	394.744	514.684	1915.2	3009.5	1302.02	1980.88
1564	650	1040	1260	1338	680	1030	0	0	0	639.998	0	0	1915.2	3009.5	1320	2000	642.588	1023.24	1243.67	1320	665.045	1012.48	164.661	0	204.727	639.998	394.439	514.48	1915.2	3009.5	1302.03	1980.89
1565	650	1040	1260	1338	680	1030	0	0	0	639.998	0	0	1915.2	3009.5	1320	2000	642.592	1023.26	1243.68	1320.01	665.054	1012.5	164.327	0	204.581	639.998	394.135	514.277	1915.2	3009.5	1302.04	1980.9
1566	650	1040	1260	1338	680	1030	0	0	0	639.998	0	0	1915.2	3009.5	1320	2000	642.597	1023.27	1243.69	1320.02	665.063	1012.51	163.994	0	204.435	639.998	393.831	514.074	1915.2	3009.5	1302.05	1980.91
1567	650	1040	1260	1338	680	1030	0	0	0	639.998	0	0	1915.2	3009.5	1320	2000	642.601	1023.28	1243.7	1320.03	665.071	1012.52	163.66	0	204.289	639.998	393.527	513.87	1915.2	3009.5	1302.07	1980.93
1568	650	1040	1260	1338	680	1030	0	0	0	639.998	0	0	1915.2	3009.5	1320	2000	642.605	1023.29	1243.71	1320.04	665.08	1012.53	163.327	0	204.143	639.998	393.223	513.667	1915.2	3009.5	1302.08	1980.94
1569	650	1040	1260	1338	680	1030	0	0	0	639.998	0	0	1915.2	3009.5	1320	2000	642.609	1023.3	1243.72	1320.05	665.089	1012.54	162.993	0	203.997	639.998	392.919	513.464	1915.2	3009.5	1302.09	1980.95
1570	650	1040	1260	1338	680	1030	0	0	0	639.998	0	0	1915.2	3009.5	1320	2000	642.614	1023.31	1243.73	1320.07	665.097	1012.55	162.659	0	203.851	639.998	392.616	513.262	1915.2	3009.5	1302.1	1980.97
1571	650	1040	1260	1338	680	1030	0	0	0	639.998	0	0	1915.2	3009.5	1320	2000	642.618	1023.32	1243.74	1320.08	665.106	1012.56	162.325	0	203.705	639.998	392.312	513.059	1915.2	3009.5	1302.11	1980.98
1572	650	1040	1260	1338	680	1030	0	0	0	639.998	0	0	1915.2	3009.5	1320	2000	642.622	1023.33	1243.75	1320.09	665.115	1012.57	161.991	0	203.559	639.998	392.009	512.857	1915.2	3009.5	1302.12	1980.99
1573	650	1040	1260	1338	680	1030	0	0	0	639.998	0	0	1915.2	3009.5	1320	2000	642.626	1023.34	1243.76	1320.1	665.123	1012.59	161.657	0	203.413	639.998	391.707	512.654	1915.2	3009.5	1302.14	1981.01
1574	650	1040	1260	1338	680	1030	0	0	0	639.998	0	0	1915.2	3009.5	1320	2000	642.631	1023.35	1243.77	1320.11	665.132	1012.6	161.323	0	203.267	639.998	391.404	512.452	1915.2	3009.5	1302.15	1981.02
1575	650	1040	1260	1338	680	1030	0	0	0	639.998	0	0	1915.2	3009.5	1320	2000	642.635	1023.36	1243.78	1320.12	665.141	1012.61	160.988	0	203.122	639.998	391.101	512.25	1915.2	3009.5	1302.16	1981.03
1576	650	1040	1260	1338	680	1030	0	0	0	639.998	0	0	1915.2	3009.5	1320	2000	642.639	1023.37	1243.79	1320.14	665.149	1012.62	160.654	0	202.976	639.998	390.799	512.048	1915.2	3009.5	1302.17	1981.05
1577	650	1040	1260	1338	680	1030	0	0	0	639.998	0	0	1915.2	3009.5	1320	2000	642.644	1023.38	1243.8	1320.15	665.158	1012.63	160.319	0	202.831	639.998	390.497	511.846	1915.2	3009.5	1302.18	1981.06
1578	650	1040	1260	1338	680	1030	0	0	0	639.998	0	0	1915.2	3009.5	1320	2000	642.648	1023.39	1243.8	1320.16	665.167	1012.64	159.985	0	202.685	639.998	390.195	511.645	1915.2	3009.5	1302.19	1981.07
1579	650	1040	1260	1338	680	1030	0	0	0	639.998	0	0	1915.2	3009.5	1320	2000	642.652	1023.4	1243.81	1320.17	665.175	1012.65	159.65	0	202.54	639.998	389.893	511.443	1915.2	3009.5	1302.21	1981.08
1580	650	1040	1260	1338	680	1030	0	0	0	639.998	0	0	1915.2	3009.5	1320	2000	642.656	1023.41	1243.82	1320.18	665.184	1012.66	159.315	0	202.394	639.998	389.592	511.242	1915.2	3009.5	1302.22	1981.1
1581	650	1040	1260	1338	680	1030	0	0	0	639.998	0	0	1915.2	3009.5	1320	2000	642.661	1023.42	1243.83	1320.2	665.193	1012.68	158.981	0	202.249	639.998	389.291	511.04	1915.2	3009.5	1302.23	1981.11
1582	650	1040	1260	1338	680	1030	0	0	0	639.998	0	0	1915.2	3009.5	1320	2000	642.665	1023.43	1243.84	1320.21	665.201	1012.69	158.646	0	202.104	639.998	388.989	510.839	1915.2	3009.5	1302.24	1981.12
1583	650	1040	1260	1338	680	1030	0	0	0	639.998	0	0	1915.2	3009.5	1320	2000	642.669	1023.44	1243.85	1320.22	665.21	1012.7	158.311	0	201.959	639.998	388.688	510.638	1915.2	3009.5	1302.25	1981.14
1584	650	1040	1260	1338	680	1030	0	0	0	639.998	0	0	1915.2	3009.5	1320	2000	642.673	1023.45	1243.86	1320.23	665.218	1012.71	157.975	0	201.814	639.998	388.388	510.438	1915.2	3009.5	1302.27	1981.15
1585	650	1040	1260	1338	680	1030	0	0	0	639.998	0	0	1915.2	3009.5	1320	2000	642.678	1023.46	1243.87	1320.24	665.227	1012.72	157.64	0	201.668	639.998	388.087	510.237	1915.2	3009.5	1302.28	1981.16
1586	650	1040	1260	1338	680	1030	0	0	0	639.998	0	0	1915.2	3009.5	1320	2000	642.682	1023.47	1243.88	1320.25	665.236	1012.73	157.305	0	201.523	639.998	387.787	510.036	1915.2	3009.5	1302.29	1981.17
1587	650	1040	1260	1338	680	1030	0	0	0	639.998	0	0	1915.2	3009.5	1320	2000	642.686	1023.48	1243.89	1320.27	665.244	1012.74	156.969	0	201.379	639.998	387.487	509.836	1915.2	3009.5	1302.3	1981.19
1588	650	1040	1260	1338	680	1030	0	0	0	639.998	0	0	1915.2	3009.5	1320	2000	642.69	1023.49	1243.9	1320.28	665.253	1012.75	156.634	0	201.234	639.998	387.187	509.636	1915.2	3009.5	1302.31	1981.2
1589	650	1040	1260	1338	680	1030	0	0	0	639.998	0	0	1915.2	3009.5	1320	2000	642.695	1023.5	1243.91	1320.29	665.262	1012.76	156.298	0	201.089	639.998	386.887	509.436	1915.2	3009.5	1302.32	1981.21
1590	650	1040	1260	1338	680	1030	0	0	0	639.998	0	0	1915.2	3009.5	1320	2000	642.699	1023.51	1243.92	1320.3	665.27	1012.78	155.962	0	200.944	639.998	386.588	509.236	1915.2	3009.5	1302.33	1981.23
1591	650	1040	1260	1338	680	1030	0	0	0	639.998	0	0	1915.2	3009.5	1320	2000	642.703	1023.53	1243.93	1320.31	665.279	1012.79	155.627	0	200.799	639.998	386.288	509.036	1915.2	3009.5	1302.35	1981.24
1592	650	1040	1260	1338	680	1030	0	0	0	639.998	0	0	1915.2	3009.5	1320	2000	642.707	1023.54	1243.94	1320.32	665.287	1012.8	155.291	0	200.655	639.998	385.989	508.836	1915.2	3009.5	1302.36	1981.25
1593	650	1040	1260	1338	680	1030	0	0	0	639.998	0	0	1915.2	3009.5	1320	2000	642.712	1023.55	1243.95	1320.34	665.296	1012.81	154.955	0	200.51	639.998	385.69	508.637	1915.2	3009.5	1302.37	1981.27
1594	650	1040	1260	1338	680	1030	0	0	0	639.998	0	0	1915.2	3009.5	1320	2000	642.716	1023.56	1243.96	1320.35	665.305	1012.82	154.618	0	200.366	639.998	385.391	508.437	1915.2	3009.5	1302.38	1981.28
1595	650	1040	1260	1338	680	1030	0	0	0	639.998	0	0	1915.2	3009.5	1320	2000	642.72	1023.57	1243.97	1320.36	665.313	1012.83	154.282	0	200.221	639.998	385.093	508.238	1915.2	3009.5	1302.39	1981.29
1596	650	1040	1260	1338	680	1030	0	0	0	639.998	0	0	1915.2	3009.5	1320	2000	642.724	1023.58	1243.98	1320.37	665.322	1012.84	153.946	0	200.077	639.998	384.794	508.039	1915.2	3009.5	1302.4	1981.3
1597	650	1040	1260	1338	680	1030	0	0	0	639.998	0	0	1915.2	3009.5	1320	2000	642.729	1023.59	1243.99	1320.38	665.33	1012.85	153.609	0	199.932	639.998	384.496	507.84	1915.2	3009.5	1302.42	1981.32
1598	650	1040	1260	1338	680	1030	0	0	0	639.998	0	0	1915.2	3009.5	1320	2000	642.733	1023.6	1244	1320.39	665.339	1012.86	153.273	0	199.788	639.998	384.198	507.641	1915.2	3009.5	1302.43	1981.33
1599	650	1040	1260	1338	680	1030	0	0	0	639.998	0	0	1915.2	3009.5	1320	2000	642.737	1023.61	1244.01	1320.4	665.347	1012.88	152.936	0	199.644	639.998	383.901	507.443	1915.2	3009.5	1302.44	1981.34
1600	650	1040	1260	1338	680	1030	0	0	0	639.998	0	0	1915.2	3009.5	1320	2000	642.741	1023.62	1244.02	1320.42	665.356	1012.89	152.599	0	199.5	639.998	383.603	507.244	1915.2	3009.5	1302.45	1981.36
1601	650	1040	1260	1338	680	1030	0	0	0	639.998	0	0	1915.2	3009.5	1320	2000	642.745	1023.63	1244.03	1320.43	665.365	1012.9	152.262	0	199.356	639.998	383.306	507.046	1915.2	3009.5	1302.46	1981.37
1602	650	1040	1260	1338	680	1030	0	0	0	639.998	0	0	1915.2	3009.5	1320	2000	642.75	1023.64	1244.04	1320.44	665.373	1012.91	151.925	0	199.212	639.998	383.009	506.848	1915.2	3009.5	1302.47	1981.38
1603	650	1040	1260	1338	680	1030	0	0	0	639.998	0	0	1915.2	3009.5	1320	2000	642.754	1023.65	1244.05	1320.45	665.382	1012.92	151.588	0	199.068	639.998	382.712	506.65	1915.2	3009.5	1302.49	1981.39
1604	650	1040	1260	1338	680	1030	0	0	0	639.998	0	0	1915.2	3009.5	1320	2000	642.758	1023.66	1244.06	1320.46	665.39	1012.93	151.251	0	198.924	639.998	382.415	506.452	1915.2	3009.5	1302.5	1981.41
1605	650	1040	1260	1338	680	1030	0	0	0	639.998	0	0	1915.2	3009.5	1320	2000	642.762	1023.67	1244.07	1320.47	665.399	1012.94	150.913	0	198.78	639.998	382.118	506.254	1915.2	3009.5	1302.51	1981.42
1606	650	1040	1260	1338	680	1030	0	0	0	639.998	0	0	1915.2	3009.5	1320	2000	642.767	1023.68	1244.08	1320.49	665.407	1012.95	150.576	0	198.636	639.998	381.822	506.056	1915.2	3009.5	1302.52	1981.43
1607	650	1040	1260	1338	680	1030	0	0	0	639.998	0	0	1915.2	3009.5	1320	2000	642.771	1023.69	1244.09	1320.5	665.416	1012.96	150.238	0	198.492	639.998	381.526	505.859	1915.2	3009.5	1302.53	1981.44
1608	650	1040	1260	1338	680	1030	0	0	0	639.998	0	0	1915.2	3009.5	1320	2000	642.775	1023.7	1244.1	1320.51	665.425	1012.98	149.901	0	198.349	639.998	381.23	505.661	1915.2	3009.5	1302.54	1981.46
1609	650	1040	1260	1338	680	1030	0	0	0	639.998	0	0	1915.2	3009.5	1320	2000	642.779	1023.71	1244.11	1320.52	665.433	1012.99	149.563	0	198.205	639.998	380.934	505.464	1915.2	3009.5	1302.55	1981.47
1610	650	1040	1260	1338	680	1030	0	0	0	639.998	0	0	1915.2	3009.5	1320	2000	642.783	1023.72	1244.12	1320.53	665.442	1013	149.225	0	198.061	639.998	380.639	505.267	1915.2	3009.5	1302.57	1981.48
1611	650	1040	1260	1338	680	1030	0	0	0	639.998	0	0	1915.2	3009.5	1320	2000	642.788	1023.73	1244.13	1320.54	665.45	1013.01	148.887	0	197.918	639.998	380.343	505.07	1915.2	3009.5	1302.58	1981.5
1612	650	1040	1260	1338	680	1030	0	0	0	639.998	0	0	1915.2	3009.5	1320	2000	642.792	1023.74	1244.14	1320.55	665.459	1013.02	148.549	0	197.775	639.998	380.048	504.873	1915.2	3009.5	1302.59	1981.51
1613	650	1040	1260	1338	680	1030	0	0	0	639.998	0	0	1915.2	3009.5	1320	2000	642.796	1023.75	1244.15	1320.57	665.467	1013.03	148.21	0	197.631	639.998	379.754	504.677	1915.2	3009.5	1302.6	1981.52
1614	650	1040	1260	1338	680	1030	0	0	0	639.998	0	0	1915.2	3009.5	1320	2000	642.8	1023.76	1244.16	1320.58	665.476	1013.04	147.872	0	197.488	639.998	379.459	504.48	1915.2	3009.5	1302.61	1981.53
1615	650	1040	1260	1338	680	1030	0	0	0	639.998	0	0	1915.2	3009.5	1320	2000	642.805	1023.77	1244.17	1320.59	665.484	1013.05	147.533	0	197.345	639.998	379.164	504.284	1915.2	3009.5	1302.62	1981.55
1616	650	1040	1260	1338	680	1030	0	0	0	639.998	0	0	1915.2	3009.5	1320	2000	642.809	1023.78	1244.18	1320.6	665.493	1013.06	147.195	0	197.201	639.998	378.87	504.088	1915.2	3009.5	1302.63	1981.56
1617	650	1040	1260	1338	680	1030	0	0	0	639.998	0	0	1915.2	3009.5	1320	2000	642.813	1023.79	1244.19	1320.61	665.502	1013.07	146.856	0	197.058	639.998	378.576	503.892	1915.2	3009.5	1302.65	1981.57
1618	650	1040	1260	1338	680	1030	0	0	0	639.998	0	0	1915.2	3009.5	1320	2000	642.817	1023.8	1244.2	1320.62	665.51	1013.09	146.517	0	196.915	639.998	378.282	503.696	1915.2	3009.5	1302.66	1981.59
1619	650	1040	1260	1338	680	1030	0	0	0	639.998	0	0	1915.2	3009.5	1320	2000	642.821	1023.81	1244.21	1320.64	665.519	1013.1	146.178	0	196.772	639.998	377.989	503.5	1915.2	3009.5	1302.67	1981.6
1620	650	1040	1260	1338	680	1030	0	0	0	639.998	0	0	1915.2	3009.5	1320	2000	642.826	1023.82	1244.22	1320.65	665.527	1013.11	145.839	0	196.629	639.998	377.695	503.304	1915.2	3009.5	1302.68	1981.61
1621	650	1040	1260	1338	680	1030	0	0	0	639.998	0	0	1915.2	3009.5	1320	2000	642.83	1023.83	1244.23	1320.66	665.536	1013.12	145.499	0	196.487	639.998	377.402	503.109	1915.2	3009.5	1302.69	1981.62
1622	650	1040	1260	1338	680	1030	0	0	0	639.998	0	0	1915.2	3009.5	1320	2000	642.834	1023.84	1244.24	1320.67	665.544	1013.13	145.16	0	196.344	639.998	377.109	502.914	1915.2	3009.5	1302.7	1981.64
1623	650	1040	1260	1338	680	1030	0	0	0	639.998	0	0	1915.2	3009.5	1320	2000	642.838	1023.85	1244.25	1320.68	665.553	1013.14	144.82	0	196.201	639.998	376.816	502.718	1915.2	3009.5	1302.72	1981.65
1624	650	1040	1260	1338	680	1030	0	0	0	639.998	0	0	1915.2	3009.5	1320	2000	642.842	1023.86	1244.26	1320.69	665.561	1013.15	144.481	0	196.058	639.998	376.524	502.523	1915.2	3009.5	1302.73	1981.66
1625	650	1040	1260	1338	680	1030	0	0	0	639.998	0	0	1915.2	3009.5	1320	2000	642.847	1023.87	1244.27	1320.7	665.57	1013.16	144.141	0	195.916	639.998	376.231	502.329	1915.2	3009.5	1302.74	1981.67
1626	650	1040	1260	1338	680	1030	0	0	0	639.998	0	0	1915.2	3009.5	1320	2000	642.851	1023.88	1244.28	1320.72	665.578	1013.17	143.801	0	195.773	639.998	375.939	502.134	1915.2	3009.5	1302.75	1981.69
1627	650	1040	1260	1338	680	1030	0	0	0	639.998	0	0	1915.2	3009.5	1320	2000	642.855	1023.89	1244.29	1320.73	665.587	1013.18	143.461	0	195.631	639.998	375.647	501.939	1915.2	3009.5	1302.76	1981.7
1628	650	1040	1260	1338	680	1030	0	0	0	639.998	0	0	1915.2	3009.5	1320	2000	642.859	1023.9	1244.3	1320.74	665.595	1013.2	143.12	0	195.488	639.998	375.356	501.745	1915.2	3009.5	1302.77	1981.71
1629	650	1040	1260	1338	680	1030	0	0	0	639.998	0	0	1915.2	3009.5	1320	2000	642.863	1023.91	1244.31	1320.75	665.604	1013.21	142.78	0	195.346	639.998	375.064	501.551	1915.2	3009.5	1302.78	1981.72
1630	650	1040	1260	1338	680	1030	0	0	0	639.998	0	0	1915.2	3009.5	1320	2000	642.868	1023.92	1244.31	1320.76	665.612	1013.22	142.439	0	195.204	639.998	374.773	501.357	1915.2	3009.5	1302.79	1981.74
1631	650	1040	1260	1338	680	1030	0	0	0	639.998	0	0	1915.2	3009.5	1320	2000	642.872	1023.93	1244.32	1320.77	665.621	1013.23	142.099	0	195.062	639.998	374.482	501.163	1915.2	3009.5	1302.81	1981.75
1632	650	1040	1260	1338	680	1030	0	0	0	639.998	0	0	1915.2	3009.5	1320	2000	642.876	1023.94	1244.33	1320.78	665.629	1013.24	141.758	0	194.919	639.998	374.191	500.969	1915.2	3009.5	1302.82	1981.76
1633	650	1040	1260	1338	680	1030	0	0	0	639.998	0	0	1915.2	3009.5	1320	2000	642.88	1023.96	1244.34	1320.8	665.638	1013.25	141.417	0	194.777	639.998	373.9	500.775	1915.2	3009.5	1302.83	1981.77
1634	650	1040	1260	1338	680	1030	0	0	0	639.998	0	0	1915.2	3009.5	1320	2000	642.884	1023.97	1244.35	1320.81	665.646	1013.26	141.076	0	194.635	639.998	373.61	500.582	1915.2	3009.5	1302.84	1981.79
1635	650	1040	1260	1338	680	1030	0	0	0	639.998	0	0	1915.2	3009.5	1320	2000	642.889	1023.98	1244.36	1320.82	665.655	1013.27	140.735	0	194.493	639.998	373.32	500.388	1915.2	3009.5	1302.85	1981.8
1636	650	1040	1260	1338	680	1030	0	0	0	639.998	0	0	1915.2	3009.5	1320	2000	642.893	1023.99	1244.37	1320.83	665.663	1013.28	140.393	0	194.351	639.998	373.03	500.195	1915.2	3009.5	1302.86	1981.81
1637	650	1040	1260	1338	680	1030	0	0	0	639.998	0	0	1915.2	3009.5	1320	2000	642.897	1024	1244.38	1320.84	665.672	1013.29	140.052	0	194.21	639.998	372.74	500.002	1915.2	3009.5	1302.87	1981.82
1638	650	1040	1260	1338	680	1030	0	0	0	639.998	0	0	1915.2	3009.5	1320	2000	642.901	1024.01	1244.39	1320.85	665.68	1013.3	139.71	0	194.068	639.998	372.45	499.809	1915.2	3009.5	1302.89	1981.84
1639	650	1040	1260	1338	680	1030	0	0	0	639.998	0	0	1915.2	3009.5	1320	2000	642.905	1024.02	1244.4	1320.86	665.689	1013.32	139.368	0	193.926	639.998	372.161	499.616	1915.2	3009.5	1302.9	1981.85
1640	650	1040	1260	1338	680	1030	0	0	0	639.998	0	0	1915.2	3009.5	1320	2000	642.91	1024.03	1244.41	1320.87	665.697	1013.33	139.026	0	193.785	639.998	371.872	499.424	1915.2	3009.5	1302.91	1981.86
1641	650	1040	1260	1338	680	1030	0	0	0	639.998	0	0	1915.2	3009.5	1320	2000	642.914	1024.04	1244.42	1320.89	665.706	1013.34	138.684	0	193.643	639.998	371.583	499.231	1915.2	3009.5	1302.92	1981.87
1642	650	1040	1260	1338	680	1030	0	0	0	639.998	0	0	1915.2	3009.5	1320	2000	642.918	1024.05	1244.43	1320.9	665.714	1013.35	138.342	0	193.501	639.998	371.294	499.039	1915.2	3009.5	1302.93	1981.89
1643	650	1040	1260	1338	680	1030	0	0	0	639.998	0	0	1915.2	3009.5	1320	2000	642.922	1024.06	1244.44	1320.91	665.723	1013.36	138	0	193.36	639.998	371.006	498.847	1915.2	3009.5	1302.94	1981.9
1644	650	1040	1260	1338	680	1030	0	0	0	639.998	0	0	1915.2	3009.5	1320	2000	642.926	1024.07	1244.45	1320.92	665.731	1013.37	137.657	0	193.219	639.998	370.718	498.655	1915.2	3009.5	1302.95	1981.91
1645	650	1040	1260	1338	680	1030	0	0	0	639.998	0	0	1915.2	3009.5	1320	2000	642.93	1024.08	1244.46	1320.93	665.74	1013.38	137.314	0	193.077	639.998	370.43	498.463	1915.2	3009.5	1302.97	1981.92
1646	650	1040	1260	1338	680	1030	0	0	0	639.998	0	0	1915.2	3009.5	1320	2000	642.935	1024.09	1244.47	1320.94	665.748	1013.39	136.972	0	192.936	639.998	370.142	498.271	1915.2	3009.5	1302.98	1981.94
1647	650	1040	1260	1338	680	1030	0	0	0	639.998	0	0	1915.2	3009.5	1320	2000	642.939	1024.1	1244.48	1320.95	665.757	1013.4	136.629	0	192.795	639.998	369.855	498.08	1915.2	3009.5	1302.99	1981.95
1648	650	1040	1260	1338	680	1030	0	0	0	639.998	0	0	1915.2	3009.5	1320	2000	642.943	1024.11	1244.49	1320.97	665.765	1013.41	136.285	0	192.654	639.998	369.567	497.888	1915.2	3009.5	1303	1981.96
1649	650	1040	1260	1338	680	1030	0	0	0	639.998	0	0	1915.2	3009.5	1320	2000	642.947	1024.12	1244.5	1320.98	665.773	1013.42	135.942	0	192.513	639.998	369.28	497.697	1915.2	3009.5	1303.01	1981.97
1650	650	1040	1260	1338	680	1030	0	0	0	639.998	0	0	1915.2	3009.5	1320	2000	642.951	1024.13	1244.51	1320.99	665.782	1013.43	135.599	0	192.372	639.998	368.993	497.506	1915.2	3009.5	1303.02	1981.99
1651	650	1040	1260	1338	680	1030	0	0	0	639.998	0	0	1915.2	3009.5	1320	2000	642.955	1024.14	1244.52	1321	665.79	1013.45	135.255	0	192.231	639.998	368.707	497.315	1915.2	3009.5	1303.03	1982
1652	650	1040	1260	1338	680	1030	0	0	0	639.998	0	0	1915.2	3009.5	1320	2000	642.96	1024.15	1244.53	1321.01	665.799	1013.46	134.911	0	192.09	639.998	368.42	497.124	1915.2	3009.5	1303.04	1982.01
1653	650	1040	1260	1338	680	1030	0	0	0	639.998	0	0	1915.2	3009.5	1320	2000	642.964	1024.16	1244.54	1321.02	665.807	1013.47	134.567	0	191.949	639.998	368.134	496.934	1915.2	3009.5	1303.06	1982.02
1654	650	1040	1260	1338	680	1030	0	0	0	639.998	0	0	1915.2	3009.5	1320	2000	642.968	1024.17	1244.55	1321.03	665.816	1013.48	134.223	0	191.809	639.998	367.848	496.743	1915.2	3009.5	1303.07	1982.04
1655	650	1040	1260	1338	680	1030	0	0	0	639.998	0	0	1915.2	3009.5	1320	2000	642.972	1024.18	1244.56	1321.04	665.824	1013.49	133.879	0	191.668	639.998	367.563	496.553	1915.2	3009.5	1303.08	1982.05
1656	650	1040	1260	1338	680	1030	0	0	0	639.998	0	0	1915.2	3009.5	1320	2000	642.976	1024.19	1244.57	1321.06	665.833	1013.5	133.534	0	191.528	639.998	367.277	496.363	1915.2	3009.5	1303.09	1982.06
1657	650	1040	1260	1338	680	1030	0	0	0	639.998	0	0	1915.2	3009.5	1320	2000	642.98	1024.2	1244.58	1321.07	665.841	1013.51	133.19	0	191.387	639.998	366.992	496.173	1915.2	3009.5	1303.1	1982.07
1658	650	1040	1260	1338	680	1030	0	0	0	639.998	0	0	1915.2	3009.5	1320	2000	642.985	1024.21	1244.59	1321.08	665.85	1013.52	132.845	0	191.247	639.998	366.707	495.983	1915.2	3009.5	1303.11	1982.09
1659	650	1040	1260	1338	680	1030	0	0	0	639.998	0	0	1915.2	3009.5	1320	2000	642.989	1024.22	1244.6	1321.09	665.858	1013.53	132.5	0	191.106	639.998	366.422	495.793	1915.2	3009.5	1303.12	1982.1
1660	650	1040	1260	1338	680	1030	0	0	0	639.998	0	0	1915.2	3009.5	1320	2000	642.993	1024.23	1244.6	1321.1	665.866	1013.54	132.155	0	190.966	639.998	366.138	495.604	1915.2	3009.5	1303.13	1982.11
1661	650	1040	1260	1338	680	1030	0	0	0	639.998	0	0	1915.2	3009.5	1320	2000	642.997	1024.24	1244.61	1321.11	665.875	1013.55	131.809	0	190.826	639.998	365.854	495.414	1915.2	3009.5	1303.15	1982.12
1662	650	1040	1260	1338	680	1030	0	0	0	639.998	0	0	1915.2	3009.5	1320	2000	643.001	1024.25	1244.62	1321.12	665.883	1013.56	131.464	0	190.686	639.998	365.57	495.225	1915.2	3009.5	1303.16	1982.14
1663	650	1040	1260	1338	680	1030	0	0	0	639.998	0	0	1915.2	3009.5	1320	2000	643.005	1024.26	1244.63	1321.13	665.892	1013.58	131.118	0	190.546	639.998	365.286	495.036	1915.2	3009.5	1303.17	1982.15
1664	650	1040	1260	1338	680	1030	0	0	0	639.998	0	0	1915.2	3009.5	1320	2000	643.01	1024.27	1244.64	1321.15	665.9	1013.59	130.772	0	190.406	639.998	365.002	494.847	1915.2	3009.5	1303.18	1982.16
1665	650	1040	1260	1338	680	1030	0	0	0	639.998	0	0	1915.2	3009.5	1320	2000	643.014	1024.28	1244.65	1321.16	665.909	1013.6	130.426	0	190.266	639.998	364.719	494.658	1915.2	3009.5	1303.19	1982.17
1666	650	1040	1260	1338	680	1030	0	0	0	639.998	0	0	1915.2	3009.5	1320	2000	643.018	1024.29	1244.66	1321.17	665.917	1013.61	130.08	0	190.126	639.998	364.436	494.47	1915.2	3009.5	1303.2	1982.19
1667	650	1040	1260	1338	680	1030	0	0	0	639.998	0	0	1915.2	3009.5	1320	2000	643.022	1024.3	1244.67	1321.18	665.925	1013.62	129.734	0	189.986	639.998	364.153	494.281	1915.2	3009.5	1303.21	1982.2
1668	650	1040	1260	1338	680	1030	0	0	0	639.998	0	0	1915.2	3009.5	1320	2000	643.026	1024.31	1244.68	1321.19	665.934	1013.63	129.387	0	189.846	639.998	363.87	494.093	1915.2	3009.5	1303.22	1982.21
1669	650	1040	1260	1338	680	1030	0	0	0	639.998	0	0	1915.2	3009.5	1320	2000	643.03	1024.32	1244.69	1321.2	665.942	1013.64	129.041	0	189.707	639.998	363.588	493.905	1915.2	3009.5	1303.23	1982.22
1670	650	1040	1260	1338	680	1030	0	0	0	639.998	0	0	1915.2	3009.5	1320	2000	643.035	1024.33	1244.7	1321.21	665.951	1013.65	128.694	0	189.567	639.998	363.306	493.716	1915.2	3009.5	1303.25	1982.24
1671	650	1040	1260	1338	680	1030	0	0	0	639.998	0	0	1915.2	3009.5	1320	2000	643.039	1024.34	1244.71	1321.22	665.959	1013.66	128.347	0	189.428	639.998	363.024	493.529	1915.2	3009.5	1303.26	1982.25
1672	650	1040	1260	1338	680	1030	0	0	0	639.998	0	0	1915.2	3009.5	1320	2000	643.043	1024.35	1244.72	1321.23	665.967	1013.67	127.999	0	189.288	639.998	362.742	493.341	1915.2	3009.5	1303.27	1982.26
1673	650	1040	1260	1338	680	1030	0	0	0	639.998	0	0	1915.2	3009.5	1320	2000	643.047	1024.36	1244.73	1321.25	665.976	1013.68	127.652	0	189.149	639.998	362.461	493.153	1915.2	3009.5	1303.28	1982.27
1674	650	1040	1260	1338	680	1030	0	0	0	639.998	0	0	1915.2	3009.5	1320	2000	643.051	1024.37	1244.74	1321.26	665.984	1013.69	127.304	0	189.01	639.998	362.18	492.966	1915.2	3009.5	1303.29	1982.28
1675	650	1040	1260	1338	680	1030	0	0	0	639.998	0	0	1915.2	3009.5	1320	2000	643.055	1024.38	1244.75	1321.27	665.993	1013.7	126.957	0	188.87	639.998	361.899	492.779	1915.2	3009.5	1303.3	1982.3
1676	650	1040	1260	1338	680	1030	0	0	0	639.998	0	0	1915.2	3009.5	1320	2000	643.059	1024.39	1244.76	1321.28	666.001	1013.71	126.609	0	188.731	639.998	361.618	492.592	1915.2	3009.5	1303.31	1982.31
1677	650	1040	1260	1338	680	1030	0	0	0	639.998	0	0	1915.2	3009.5	1320	2000	643.064	1024.4	1244.77	1321.29	666.009	1013.73	126.26	0	188.592	639.998	361.338	492.405	1915.2	3009.5	1303.32	1982.32
1678	650	1040	1260	1338	680	1030	0	0	0	639.998	0	0	1915.2	3009.5	1320	2000	643.068	1024.41	1244.78	1321.3	666.018	1013.74	125.912	0	188.453	639.998	361.058	492.218	1915.2	3009.5	1303.34	1982.33
1679	650	1040	1260	1338	680	1030	0	0	0	639.998	0	0	1915.2	3009.5	1320	2000	643.072	1024.42	1244.79	1321.31	666.026	1013.75	125.563	0	188.314	639.998	360.778	492.031	1915.2	3009.5	1303.35	1982.35
1680	650	1040	1260	1338	680	1030	0	0	0	639.998	0	0	1915.2	3009.5	1320	2000	643.076	1024.43	1244.8	1321.32	666.035	1013.76	125.215	0	188.175	639.998	360.498	491.845	1915.2	3009.5	1303.36	1982.36
1681	650	1040	1260	1338	680	1030	0	0	0	639.998	0	0	1915.2	3009.5	1320	2000	643.08	1024.44	1244.81	1321.34	666.043	1013.77	124.866	0	188.037	639.998	360.219	491.658	1915.2	3009.5	1303.37	1982.37
1682	650	1040	1260	1338	680	1030	0	0	0	639.998	0	0	1915.2	3009.5	1320	2000	643.084	1024.45	1244.82	1321.35	666.051	1013.78	124.516	0	187.898	639.998	359.94	491.472	1915.2	3009.5	1303.38	1982.38
1683	650	1040	1260	1338	680	1030	0	0	0	639.998	0	0	1915.2	3009.5	1320	2000	643.088	1024.46	1244.82	1321.36	666.06	1013.79	124.167	0	187.759	639.998	359.661	491.286	1915.2	3009.5	1303.39	1982.39
1684	650	1040	1260	1338	680	1030	0	0	0	639.998	0	0	1915.2	3009.5	1320	2000	643.093	1024.47	1244.83	1321.37	666.068	1013.8	123.818	0	187.621	639.998	359.382	491.1	1915.2	3009.5	1303.4	1982.41
1685	650	1040	1260	1338	680	1030	0	0	0	639.998	0	0	1915.2	3009.5	1320	2000	643.097	1024.48	1244.84	1321.38	666.077	1013.81	123.468	0	187.482	639.998	359.104	490.915	1915.2	3009.5	1303.41	1982.42
1686	650	1040	1260	1338	680	1030	0	0	0	639.998	0	0	1915.2	3009.5	1320	2000	643.101	1024.49	1244.85	1321.39	666.085	1013.82	123.118	0	187.344	639.998	358.826	490.729	1915.2	3009.5	1303.42	1982.43
1687	650	1040	1260	1338	680	1030	0	0	0	639.998	0	0	1915.2	3009.5	1320	2000	643.105	1024.5	1244.86	1321.4	666.093	1013.83	122.768	0	187.206	639.998	358.548	490.544	1915.2	3009.5	1303.44	1982.44
1688	650	1040	1260	1338	680	1030	0	0	0	639.998	0	0	1915.2	3009.5	1320	2000	643.109	1024.51	1244.87	1321.41	666.102	1013.84	122.417	0	187.067	639.998	358.27	490.359	1915.2	3009.5	1303.45	1982.46
1689	650	1040	1260	1338	680	1030	0	0	0	639.998	0	0	1915.2	3009.5	1320	2000	643.113	1024.52	1244.88	1321.42	666.11	1013.85	122.067	0	186.929	639.998	357.993	490.174	1915.2	3009.5	1303.46	1982.47
1690	650	1040	1260	1338	680	1030	0	0	0	639.998	0	0	1915.2	3009.5	1320	2000	643.117	1024.53	1244.89	1321.44	666.118	1013.86	121.716	0	186.791	639.998	357.716	489.989	1915.2	3009.5	1303.47	1982.48
1691	650	1040	1260	1338	680	1030	0	0	0	639.998	0	0	1915.2	3009.5	1320	2000	643.121	1024.54	1244.9	1321.45	666.127	1013.87	121.365	0	186.653	639.998	357.439	489.804	1915.2	3009.5	1303.48	1982.49
1692	650	1040	1260	1338	680	1030	0	0	0	639.998	0	0	1915.2	3009.5	1320	2000	643.126	1024.55	1244.91	1321.46	666.135	1013.89	121.014	0	186.515	639.998	357.163	489.62	1915.2	3009.5	1303.49	1982.5
1693	650	1040	1260	1338	680	1030	0	0	0	639.998	0	0	1915.2	3009.5	1320	2000	643.13	1024.56	1244.92	1321.47	666.144	1013.9	120.662	0	186.377	639.998	356.886	489.435	1915.2	3009.5	1303.5	1982.52
1694	650	1040	1260	1338	680	1030	0	0	0	639.998	0	0	1915.2	3009.5	1320	2000	643.134	1024.57	1244.93	1321.48	666.152	1013.91	120.311	0	186.239	639.998	356.61	489.251	1915.2	3009.5	1303.51	1982.53
1695	650	1040	1260	1338	680	1030	0	0	0	639.998	0	0	1915.2	3009.5	1320	2000	643.138	1024.58	1244.94	1321.49	666.16	1013.92	119.959	0	186.102	639.998	356.334	489.067	1915.2	3009.5	1303.52	1982.54
1696	650	1040	1260	1338	680	1030	0	0	0	639.998	0	0	1915.2	3009.5	1320	2000	643.142	1024.59	1244.95	1321.5	666.169	1013.93	119.607	0	185.964	639.998	356.059	488.883	1915.2	3009.5	1303.53	1982.55
1697	650	1040	1260	1338	680	1030	0	0	0	639.998	0	0	1915.2	3009.5	1320	2000	643.146	1024.6	1244.96	1321.51	666.177	1013.94	119.255	0	185.826	639.998	355.784	488.699	1915.2	3009.5	1303.55	1982.57
1698	650	1040	1260	1338	680	1030	0	0	0	639.998	0	0	1915.2	3009.5	1320	2000	643.15	1024.61	1244.97	1321.52	666.185	1013.95	118.902	0	185.689	639.998	355.509	488.516	1915.2	3009.5	1303.56	1982.58
1699	650	1040	1260	1338	680	1030	0	0	0	639.998	0	0	1915.2	3009.5	1320	2000	643.154	1024.62	1244.98	1321.53	666.194	1013.96	118.549	0	185.552	639.998	355.234	488.332	1915.2	3009.5	1303.57	1982.59
1700	650	1040	1260	1338	680	1030	0	0	0	639.998	0	0	1915.2	3009.5	1320	2000	643.159	1024.63	1244.99	1321.55	666.202	1013.97	118.196	0	185.414	639.998	354.96	488.149	1915.2	3009.5	1303.58	1982.6
1701	650	1040	1260	1338	680	1030	0	0	0	639.998	0	0	1915.2	3009.5	1320	2000	643.163	1024.64	1245	1321.56	666.21	1013.98	117.843	0	185.277	639.998	354.685	487.966	1915.2	3009.5	1303.59	1982.61
1702	650	1040	1260	1338	680	1030	0	0	0	639.998	0	0	1915.2	3009.5	1320	2000	643.167	1024.65	1245.01	1321.57	666.219	1013.99	117.49	0	185.14	639.998	354.411	487.783	1915.2	3009.5	1303.6	1982.63
1703	650	1040	1260	1338	680	1030	0	0	0	639.998	0	0	1915.2	3009.5	1320	2000	643.171	1024.66	1245.01	1321.58	666.227	1014	117.136	0	185.003	639.998	354.138	487.6	1915.2	3009.5	1303.61	1982.64
1704	650	1040	1260	1338	680	1030	0	0	0	639.998	0	0	1915.2	3009.5	1320	2000	643.175	1024.67	1245.02	1321.59	666.235	1014.01	116.782	0	184.866	639.998	353.864	487.418	1915.2	3009.5	1303.62	1982.65
1705	650	1040	1260	1338	680	1030	0	0	0	639.998	0	0	1915.2	3009.5	1320	2000	643.179	1024.68	1245.03	1321.6	666.244	1014.02	116.428	0	184.729	639.998	353.591	487.235	1915.2	3009.5	1303.63	1982.66
1706	650	1040	1260	1338	680	1030	0	0	0	639.998	0	0	1915.2	3009.5	1320	2000	643.183	1024.69	1245.04	1321.61	666.252	1014.03	116.074	0	184.592	639.998	353.318	487.053	1915.2	3009.5	1303.64	1982.67
[truncated: 1,894 more rows]
