# Supplementary material for: Early warning and proactive control strategies for power blackouts caused by gas network malfunctions
Source: Nat Commun. 2024 Jun 3;15:4714. doi: 10.1038/s41467-024-48964-0 (PMC11148067; doi:10.1038/s41467-024-48964-0)
Supplement: Supplementary file 4 — Source Data [file 41467_2024_48964_MOESM4_ESM.zip › Source Data/Figure 4.xlsx]

## Sheet: Sheet1
passive control					proactive control
t/min	G0/MW	G1/MW	G2/MW	Defecit/MW	t/min	G0/MW	G1/MW	G2/MW
0	2505.11	1491.37	1000	0	0	2503.19	1497.94	998.869
0.05	2507.4	1492.77	1000	0	0.05	2509.65	1492.01	998.338
0.1	2506.25	1492.11	1000	0	0.1	2502.82	1499.92	997.265
0.15	2506.64	1495.66	1000	0	0.15	2501.21	1490.32	1008.47
0.2	2501.07	1493.85	1000	0	0.2	2503.01	1496.25	1000.75
0.25	2506.74	1495.96	1000	0	0.25	2502.45	1499.84	997.706
0.3	2504.35	1491.93	1000	0	0.3	2503.04	1490.69	1006.28
0.35	2503.24	1496.09	1000	0	0.35	2507.66	1495.44	996.9
0.4	2503.01	1494.54	1000	0	0.4	2508.52	1490.82	1000.66
0.45	2500.63	1492.91	1000	0	0.45	2500.41	1492.2	1007.39
0.5	2508.19	1490.21	1000	0	0.5	2505.25	1498.21	996.542
0.55	2506.25	1494.98	1000	0	0.55	2503.62	1498.47	997.907
0.6	2504.26	1490.07	1000	0	0.6	2501.55	1498.3	1000.14
0.65	2500.32	1491.84	1000	0	0.65	2505.75	1499.95	994.297
0.7	2508.79	1498.69	1000	0	0.7	2500.94	1496.75	1002.31
0.75	2506.66	1497.49	1000	0	0.75	2501.31	1494.16	1004.53
0.8	2506.47	1491.56	1000	0	0.8	2501.13	1499.33	999.546
0.85	2504.81	1495.84	1000	0	0.85	2508.75	1498.78	992.472
0.9	2509.41	1491.3	1000	0	0.9	2509.64	1499.3	991.059
0.95	2505.83	1495.61	1000	0	0.95	2500.68	1499.2	1000.12
1	2506.69	1495.59	1000	0	1	2506.83	1493.37	999.796
1.05	2504.68	1495.94	1000	0	1.05	2506.36	1490.39	1003.26
1.1	2509.18	1491.42	1000	0	1.1	2505.38	1492.49	1002.13
1.15	2501.93	1495.29	1000	0	1.15	2502.62	1493.86	1003.52
1.2	2500.45	1494.47	1000	0	1.2	2507.74	1496.9	995.359
1.25	2505.64	1496.96	1000	0	1.25	2505.09	1496.65	998.261
1.3	2509.79	1499.93	1000	0	1.3	2502.28	1491.82	1005.9
1.35	2504.2	1498.61	1000	0	1.35	2506.17	1499.89	993.94
1.4	2507.83	1493.55	1000	0	1.4	2506.91	1496.76	996.327
1.45	2505.59	1495.85	1000	0	1.45	2501.75	1496.32	1001.93
1.5	2504.75	1490.89	1000	0	1.5	2508.72	1491.67	999.609
1.55	2502.01	1494.71	1000	0	1.55	2506.39	1495.08	998.533
1.6	2502.81	1494.63	1000	0	1.6	2506.42	1495.57	998.018
1.65	2504.06	1492.05	1000	0	1.65	2502.35	1498.45	999.206
1.7	2508.39	1498.49	1000	0	1.7	2503.01	1498.25	998.738
1.75	2506.04	1493.92	1000	0	1.75	2502.93	1491.37	1005.7
1.8	2506.16	1495.57	1000	0	1.8	2503.08	1492.47	1004.46
1.85	2504.11	1490.36	1000	0	1.85	2507.99	1498.31	993.702
1.9	2505.43	1492.14	1000	0	1.9	2501.93	1493.67	1004.4
1.95	2500.08	1496	1000	0	1.95	2500.17	1498.3	1001.53
2	2503.88	1499.24	1000	0	2	2500.32	1497.47	1002.21
2.05	2505.86	1493.5	1000	0	2.05	2503.86	1498.33	997.808
2.1	2509.82	1498.08	1000	0	2.1	2503.44	1495.14	1001.42
2.15	2501.46	1493.11	1000	0	2.15	2507.45	1498.75	993.794
2.2	2509.33	1491.8	1000	0	2.2	2508.85	1491.75	999.408
2.25	2504.02	1495.57	1000	0	2.25	2506.84	1499.64	993.529
2.3	2500.89	1495.81	1000	0	2.3	2503.55	1493.87	1002.58
2.35	2508.42	1490.65	1000	0	2.35	2500.19	1494.28	1005.53
2.4	2505.62	1499.43	1000	0	2.4	2508.01	1491.57	1000.42
2.45	2501.01	1495.39	1000	0	2.45	2500.54	1496.11	1003.35
2.5	2507.91	1498.05	1000	0	2.5	2502.69	1494.27	1003.05
2.55	2501.3	1493.91	1000	0	2.55	2507.49	1499.78	992.731
2.6	2500.03	1490.58	1000	0	2.6	2504.69	1495.21	1000.1
2.65	2509.13	1499.95	1000	0	2.65	2509.34	1492.56	998.101
2.7	2508.59	1491.61	1000	0	2.7	2506.91	1490.91	1002.17
2.75	2508.35	1497.2	1000	0	2.75	2508.12	1491.76	1000.12
2.8	2502.72	1490.41	1000	0	2.8	2500.35	1491.5	1008.15
2.85	2507.79	1498.08	1000	0	2.85	2501.94	1499.83	998.226
2.9	2502.11	1498.06	1000	0	2.9	2500.98	1491.65	1007.37
2.95	2502.91	1496.21	1000	0	2.95	2501.54	1496.21	1002.25
3	2509.73	1493.21	1000	0	3	2501.4	1498.86	999.74
3.05	2504.41	1495.13	1000	0	3.05	2509.5	1495.56	994.938
3.1	2503.84	1499.94	1000	0	3.1	2507.87	1491.73	1000.4
3.15	2501.55	1492.34	1000	0	3.15	2506.53	1492.57	1000.89
3.2	2504.5	1492.62	1000	0	3.2	2508.97	1493.55	997.485
3.25	2504.86	1495.49	1000	0	3.25	2501.99	1499.26	998.748
3.3	2506.54	1492.1	1000	0	3.3	2500.55	1490.79	1008.66
3.35	2502.15	1493.26	1000	0	3.35	2500.87	1493.8	1005.32
3.4	2503.13	1496.08	1000	0	3.4	2505.81	1491	1003.19
3.45	2508.45	1497.12	1000	0	3.45	2501.22	1490.49	1008.29
3.5	2504.31	1495.18	1000	0	3.5	2500.77	1492.65	1006.58
3.55	2505.8	1499.98	1000	0	3.55	2507.46	1494.5	998.045
3.6	2506.03	1492.1	1000	0	3.6	2507.15	1491.52	1001.33
3.65	2507.49	1496.2	1000	0	3.65	2503.07	1491.38	1005.55
3.7	2507.98	1497.16	1000	0	3.7	2502.73	1499.8	997.465
3.75	2502.77	1496.35	1000	0	3.75	2503.62	1495.01	1001.37
3.8	2507.1	1497.41	1000	0	3.8	2501.37	1490.39	1008.23
3.85	2509.64	1495.38	1000	0	3.85	2502.88	1496.16	1000.96
3.9	2504.67	1494.71	1000	0	3.9	2502.27	1495.63	1002.11
3.95	2501.45	1490.47	1000	0	3.95	2506.26	1496.88	996.856
4	2504.31	1499.27	1000	0	4	2507.42	1499.51	993.07
4.05	2509.49	1492.44	1000	0	4.05	2509.43	1496.2	994.373
4.1	2500.48	1499.74	1000	0	4.1	2508.77	1494.42	996.807
4.15	2508.05	1493.06	1000	0	4.15	2505.97	1496.35	997.676
4.2	2500.34	1493.29	1000	0	4.2	2507.98	1497.9	994.127
4.25	2509.29	1496.68	1000	0	4.25	2500.43	1495.56	1004.01
4.3	2509.63	1496.1	1000	0	4.3	2501.01	1497.25	1001.74
4.35	2509.05	1495.28	1000	0	4.35	2503.42	1498.76	997.824
4.4	2503.18	1495.24	1000	0	4.4	2501.51	1499.3	999.186
4.45	2500.52	1498.35	1000	0	4.45	2507.58	1497.14	995.288
4.5	2508.68	1499.51	1000	0	4.5	2507.99	1496.2	995.811
4.55	2501.98	1499.2	1000	0	4.55	2504.06	1496.38	999.555
4.6	2506.24	1499.26	1000	0	4.6	2501.65	1495.64	1002.7
4.65	2507.03	1494.36	1000	0	4.65	2505.52	1494.46	1000.02
4.7	2501.67	1498.72	1000	0	4.7	2506.79	1497.53	995.678
4.75	2502.1	1491.28	1000	0	4.75	2508.56	1490.86	1000.58
4.8	2506.86	1491.78	1000	0	4.8	2507.03	1492.07	1000.9
4.85	2500.63	1492.96	1000	0	4.85	2505.23	1492.14	1002.63
4.9	2501.81	1499.99	1000	0	4.9	2501.58	1499.8	998.621
4.95	2502.31	1491.74	1000	0	4.95	2504.06	1499.45	996.493
5	2503.81	1498.2	1000	0	5	2509.87	1493.82	996.308
5.05	2501.15	1498.65	1000	0	5.05	2511.47	1492.71	995.82
5.1	2508.04	1491.08	1000	0	5.1	2517.4	1502.98	979.625
5.15	2502.41	1498.73	1000	0	5.15	2524.93	1499.77	975.305
5.2	2508.55	1498.21	1000	0	5.2	2521.13	1499.31	979.555
5.25	2503.01	1491.67	1000	0	5.25	2528.32	1502.42	969.266
5.3	2503.8	1492.21	1000	0	5.3	2537.06	1502.08	960.86
5.35	2504.43	1496.52	1000	0	5.35	2543.07	1506.21	950.722
5.4	2500.97	1498.98	1000	0	5.4	2541.98	1507.6	950.425
5.45	2503.72	1491.63	1000	0	5.45	2546.04	1508.31	945.643
5.5	2506.51	1490.01	1000	0	5.5	2554.23	1516.35	929.423
5.55	2504.73	1499.49	1000	0	5.55	2561.17	1513.54	925.291
5.6	2508.91	1497.25	1000	0	5.6	2562.48	1520.16	917.359
5.65	2501.81	1499.27	1000	0	5.65	2565.51	1523.73	910.762
5.7	2509.57	1496.52	1000	0	5.7	2574.2	1519.95	905.843
5.75	2508.51	1499.19	1000	0	5.75	2577.47	1520.58	901.947
5.8	2501.21	1494.61	1000	0	5.8	2580.9	1523.13	895.975
5.85	2500.43	1495.78	1000	0	5.85	2586.91	1531.03	882.059
5.9	2506.25	1491.09	1000	0	5.9	2592.27	1526.27	881.462
5.95	2509.88	1499.31	1000	0	5.95	2596.96	1533.23	869.814
6	2508.63	1499.57	1000	0	6	2609.13	1533.41	857.464
6.05	2509.47	1492.43	1000	0	6.05	2609.38	1539.09	851.53
6.1	2509.61	1492.8	1000	0	6.1	2616.42	1543.33	840.248
6.15	2507.86	1493.8	1000	0	6.15	2617.88	1540.29	841.832
6.2	2504.13	1498.67	1000	0	6.2	2623.4	1547.94	828.666
6.25	2502.26	1494.21	1000	0	6.25	2633.84	1547.17	818.989
6.3	2503.19	1498.53	1000	0	6.3	2638.7	1542.69	818.604
6.35	2504.6	1490.19	1000	0	6.35	2640.08	1552.73	807.19
6.4	2503.76	1492.69	1000	0	6.4	2642.22	1555.94	801.838
6.45	2501.02	1492.99	1000	0	6.45	2646.82	1548.13	805.051
6.5	2509.57	1496.3	1000	0	6.5	2651.16	1551.98	796.858
6.55	2502.46	1498.19	1000	0	6.55	2664.35	1557.37	778.276
6.6	2506.34	1494.6	1000	0	6.6	2661.09	1561.01	777.903
6.65	2503.61	1494.09	1000	0	6.65	2666.27	1559.78	773.949
6.7	2508.24	1494.78	1000	0	6.7	2679.75	1566.9	753.352
6.75	2508.48	1490.72	1000	0	6.75	2675.8	1561.73	762.471
6.8	2500.2	1493.44	1000	0	6.8	2685.03	1567.04	747.925
6.85	2504.01	1490.05	1000	0	6.85	2691.8	1568.36	739.842
6.9	2509.3	1495.75	1000	0	6.9	2693.94	1571.88	734.175
6.95	2506.74	1499.1	1000	0	6.95	2704.23	1570.66	725.11
7	2505.46	1492.3	1000	0	7	2703.75	1573.15	723.102
7.05	2508.08	1493.53	1000	0	7.05	2706	1580.93	713.079
7.1	2506.54	1495.49	1000	0	7.1	2717.01	1582.1	700.889
7.15	2500.05	1498.32	1000	0	7.15	2715.31	1583.24	701.444
7.2	2502.69	1490.65	1000	0	7.2	2725.02	1581.29	693.689
7.25	2501.24	1492.12	1000	0	7.25	2733.61	1589.17	677.226
7.3	2509.36	1499.88	1000	0	7.3	2733.4	1586.18	680.416
7.35	2502.87	1494.21	1000	0	7.35	2737.3	1587.64	675.063
7.4	2505.08	1499.18	1000	0	7.4	2742.89	1586.34	670.775
7.45	2508.35	1494.48	1000	0	7.45	2751.77	1597.28	650.951
7.5	2504.17	1498.47	1000	0	7.5	2758.38	1596.32	645.299
7.55	2504.32	1496.61	1000	0	7.55	2758.64	1597.84	643.523
7.6	2507.54	1492.88	1000	0	7.6	2768.78	1600.7	630.513
7.65	2507.4	1492.06	1000	0	7.65	2768.64	1601.03	630.327
7.7	2501.04	1490.5	1000	0	7.7	2777.71	1599.54	622.748
7.75	2506.56	1498.42	1000	0	7.75	2783.82	1607.93	608.245
7.8	2504.64	1494.59	1000	0	7.8	2783.45	1609.6	606.944
7.85	2506.53	1499.66	1000	0	7.85	2786.61	1610.38	603.011
7.9	2503.85	1495.86	1000	0	7.9	2793.79	1611.12	595.084
7.95	2503.78	1490.49	1000	0	7.95	2801.75	1617.62	580.628
8	2500.62	1493.21	1000	0	8	2806.25	1619.91	573.843
8.05	2508.89	1499.59	1000	0	8.05	2810.28	1620.03	569.691
8.1	2505	1499.38	1000	0	8.1	2813.56	1614.3	572.139
8.15	2508.02	1497.33	1000	0	8.15	2816.12	1621.1	562.772
8.2	2501.76	1499.69	1000	0	8.2	2827.83	1625.87	546.304
8.25	2506	1491.34	1000	0	8.25	2825.06	1628.38	546.565
8.3	2500.62	1496.73	1000	0	8.3	2836.9	1625.4	537.695
8.35	2509.28	1497.91	1000	0	8.35	2836.64	1631.67	531.693
8.4	2509.14	1495.02	1000	0	8.4	2848.29	1629.29	522.421
8.45	2506.41	1494.7	1000	0	8.45	2853.1	1634.26	512.636
8.5	2502.67	1496.62	1000	0	8.5	2857.08	1631.82	511.099
8.55	2509.34	1495.69	1000	0	8.55	2856.94	1639.22	503.84
8.6	2502.39	1495.2	1000	0	8.6	2863.81	1643.73	492.46
8.65	2505.04	1497.53	1000	0	8.65	2865.85	1642.93	491.226
8.7	2507.57	1497.26	1000	0	8.7	2871.33	1647.2	481.468
8.75	2508.88	1491.76	0	1000	8.75	2876.19	1643.88	479.928
8.8	2512.6	1497.33	0	990	8.8	2885.64	1649.71	464.654
8.85	2519.07	1498.58	0	980	8.85	2891.51	1647.65	460.839
8.9	2521.41	1499.26	0	970	8.9	2898	1655.01	446.99
8.95	2535.87	1502.29	0	960	8.95	2897.7	1649.09	453.211
9	2542.02	1512.45	0	950	9	2905.13	1652.01	442.857
9.05	2544.63	1510.15	0	940	9.05	2914.19	1653.18	432.629
9.1	2555.42	1516.37	0	930	9.1	2911.35	1663.4	425.246
9.15	2558.59	1522.76	0	920	9.15	2917.61	1663.82	418.568
9.2	2564.15	1523.36	0	910	9.2	2922.82	1663.94	413.242
9.25	2578.13	1523.61	0	900	9.25	2929.75	1662.3	407.953
9.3	2580.85	1523.52	0	890	9.3	2934.17	1670.7	395.131
9.35	2588.65	1532.58	0	880	9.35	2943.95	1668.04	388.007
9.4	2595.99	1535.09	0	870	9.4	2946.78	1672.94	380.277
9.45	2601.31	1538.22	0	860	9.45	2946.49	1669.35	384.153
9.5	2609.84	1538.54	0	850	9.5	2959.5	1678.75	361.745
9.55	2620.64	1544.97	0	840	9.55	2960.54	1672.7	366.764
9.6	2620.7	1550.91	0	830	9.6	2960.99	1676.14	362.87
9.65	2627.77	1549.88	0	820	9.65	2968.86	1683.93	347.208
9.7	2641.56	1549.52	0	810	9.7	2970.09	1686.82	343.084
9.75	2649.3	1557.67	0	800	9.75	2976.16	1687.41	336.431
9.8	2655.13	1560.43	0	790	9.8	2988.31	1685.21	326.477
9.85	2655.23	1565.08	0	780	9.85	2990.67	1692.4	316.926
9.9	2664.5	1562.08	0	770	9.9	2992.45	1691.99	315.562
9.95	2673.77	1571.34	0	760	9.95	3001.54	1689.86	308.598
10	2677.97	1566.66	0	750	10	3006.46	1696.42	297.123
10.05	2683.51	1568.07	0	740	10.05	3005.19	1694.23	300.578
10.1	2696.93	1579.67	0	730	10.1	3010.84	1703.48	285.679
10.15	2702.07	1578.06	0	720	10.15	3024.11	1705.33	270.559
10.2	2707.21	1577.34	0	710	10.2	3028.18	1701.9	269.92
10.25	2712.45	1584.71	0	700	10.25	3028.26	1705.09	266.648
10.3	2718.45	1583.02	0	690	10.3	3031.36	1705.06	263.579
10.35	2727.96	1593.82	0	680	10.35	3038.74	1711.03	250.229
10.4	2739.27	1598.53	0	670	10.4	3043.29	1707.87	248.84
10.45	2739.32	1594.5	0	660	10.45	3050.8	1714.51	234.684
10.5	2746.86	1595.61	0	650	10.5	3054.96	1720	225.043
10.55	2752.21	1600.41	0	640	10.55	3059.23	1714.48	226.299
10.6	2761.28	1603.84	0	630	10.6	3066.95	1723.22	209.824
10.65	2768.81	1609.12	0	620	10.65	3071.65	1718.72	209.632
10.7	2779.5	1608.97	0	610	10.7	3074.9	1720.97	204.127
10.75	2785.4	1615.9	0	600	10.75	3084.92	1721	194.087
10.8	2794.44	1618.6	0	590	10.8	3083.6	1728.91	187.485
10.85	2797.34	1618.72	0	580	10.85	3085.08	1730.8	184.122
10.9	2803.44	1624.82	0	570	10.9	3098.28	1726.56	175.158
10.95	2813.78	1626.81	0	560	10.95	3097.01	1734.82	168.17
11	2818.2	1625.56	0	550	11	3100.24	1732.06	167.701
11.05	2828.86	1635.79	0	540	11.05	3114.84	1738.14	147.024
11.1	2832.45	1634.8	0	530	11.1	3115.74	1739.51	144.753
11.15	2840.74	1636.6	0	520	11.15	3124.65	1743.53	131.818
11.2	2852.61	1643.97	0	510	11.2	3128.83	1747.36	123.813
11.25	2850.48	1641.2	0	500	11.25	3129.25	1748.17	122.58
11.3	2862.21	1644.09	0	490	11.3	3130.62	1746.15	123.235
11.35	2869.98	1653.15	0	480	11.35	3144.28	1748.98	106.743
11.4	2871.92	1652.09	0	470	11.4	3146.72	1750.58	102.693
11.45	2878.82	1654.05	0	460	11.45	3148.43	1750.21	101.361
11.5	2893.66	1663.78	0	450	11.5	3155.88	1758.68	85.4367
11.55	2895.87	1660.61	0	440	11.55	3156.14	1755.08	88.7755
11.6	2904.5	1669.63	0	430	11.6	3164.25	1762.02	73.7262
11.65	2906.35	1670.35	0	420	11.65	3165.72	1760.25	74.0261
11.7	2915.01	1669.71	0	410	11.7	3179.66	1760.18	60.1642
11.75	2928.09	1679.94	0	400	11.75	3183.99	1764.89	51.1271
11.8	2934.41	1677.23	0	390	11.8	3183.76	1766.27	49.9707
11.85	2934.42	1685.88	0	380	11.85	3189.16	1767.95	42.8846
11.9	2944.57	1684.21	0	370	11.9	3194.3	1772.48	33.2146
11.95	2948.74	1686.42	0	360	11.95	3200.56	1769.3	30.1374
12	2958.95	1691.25	0	350	12	3204.85	1777.31	17.8458
12.05	2967.54	1689.07	0	340	12.05	3209.79	1781.5	8.71789
12.1	2973.54	1691.03	0	330	12.1	3208.22	1774.49	17.2965
12.15	2979.81	1695.58	0	320	12.15	3206.73	1780.35	12.9217
12.2	2986.58	1699.83	0	310	12.2	3202.74	1784.6	12.6625
12.25	2997.08	1707.29	0	300	12.25	3209.12	1782.03	8.85854
12.3	3003.62	1703.86	0	290	12.3	3200.02	1791.43	8.55044
12.35	3004.19	1710.17	0	280	12.35	3207.95	1784.45	7.60041
12.4	3014.2	1710.91	0	270	12.4	3205.71	1788.57	5.724
12.45	3022.91	1714.54	0	260	12.45	3206.67	1795.6	-2.26744
12.5	3030.07	1723.77	0	250	12.5	3204.78	1797.92	-2.70447
12.55	3040.61	1726.07	0	240	12.55	3206.67	1799.14	-5.8141
12.6	3048.52	1721.23	0	230	12.6	3206.74	1790.05	3.21507
12.65	3052.6	1732.02	0	220	12.65	3209	1796.14	-5.14063
12.7	3053.29	1729.23	0	210	12.7	3209.71	1792.08	-1.78971
12.75	3063	1738.35	0	200	12.75	3200.4	1790.59	9.01506
12.8	3072.4	1742.59	0	190	12.8	3200.01	1791.06	8.92836
12.85	3078.12	1738.07	0	180	12.85	3205.88	1795.54	-1.42177
12.9	3084.95	1745.26	0	170	12.9	3204.6	1798.81	-3.4076
12.95	3097.26	1742.58	0	160	12.95	3203.63	1798.89	-2.51864
13	3098.52	1749.69	0	150	13	3201.18	1792.83	5.98772
13.05	3105	1748.74	0	140	13.05	3207.47	1792.45	0.0829494
13.1	3115.91	1753.1	0	130	13.1	3209.82	1799.3	-9.1258
13.15	3116.69	1755.24	0	120	13.15	3207.66	1796.24	-3.90001
13.2	3129.33	1757.73	0	110	13.2	3202.65	1791.36	5.99006
13.25	3136.09	1761.21	0	100	13.25	3208.64	1797.7	-6.3384
13.3	3141.24	1768.35	0	90	13.3	3204.98	1793.38	1.64687
13.35	3151.96	1770.51	0	80	13.35	3200.97	1797.57	1.45739
13.4	3157.81	1771.97	0	70	13.4	3204.24	1798.39	-2.62345
13.45	3167.86	1779.61	0	60	13.45	3200.44	1790.25	9.30583
13.5	3167	1776.32	0	50	13.5	3205.78	1791.51	2.70822
13.55	3179.35	1782.66	0	40	13.55	3200.85	1798.6	0.550034
13.6	3182.85	1782	0	30	13.6	3207.5	1790.09	2.41073
13.65	3192.93	1784.12	0	20	13.65	3201.04	1799.22	-0.258497
13.7	3194.05	1788.85	0	10	13.7	3207.17	1794.36	-1.53435
13.75	3205.37	1797.13	0	0	13.75	3206.34	1797.82	-4.16656
13.8	3201.03	1793.97	0	0	13.8	3209.38	1792.45	-1.83135
13.85	3204.23	1795.05	0	0	13.85	3203.15	1791.78	5.07124
13.9	3200.12	1797.75	0	0	13.9	3207.88	1796.84	-4.72016
13.95	3208.7	1796.62	0	0	13.95	3203.18	1798.36	-1.54139
14	3205.23	1799.87	0	0	14	3201.69	1799.05	-0.74335
14.05	3207.85	1795.96	0	0	14.05	3209.45	1798.77	-8.21457
14.1	3202.99	1797.6	0	0	14.1	3202.19	1798.92	-1.10978
14.15	3203.01	1796.78	0	0	14.15	3201.51	1798.06	0.430838
14.2	3202.58	1798.73	0	0	14.2	3209.74	1792.44	-2.18405
14.25	3205.53	1797.69	0	0	14.25	3204.6	1797.56	-2.15623
14.3	3202.99	1793.64	0	0	14.3	3203.67	1796.53	-0.19643
14.35	3200.7	1791.48	0	0	14.35	3204.09	1790.78	5.13399
14.4	3209.66	1798.8	0	0	14.4	3205.22	1791.27	3.50947
14.45	3209.81	1796.58	0	0	14.45	3205.57	1796.29	-1.85218
14.5	3201.51	1791.72	0	0	14.5	3202.48	1791.02	6.50187
14.55	3204.07	1798.53	0	0	14.55	3205.65	1795.41	-1.06128
14.6	3203.03	1791.71	0	0	14.6	3205.19	1794.58	0.226363
14.65	3201.08	1792.85	0	0	14.65	3204.44	1790.51	5.05279
14.7	3209.7	1794.19	0	0	14.7	3209.63	1799.02	-8.64657
14.75	3209.75	1792.58	0	0	14.75	3209.29	1799.32	-8.60877
14.8	3201.11	1796.47	0	0	14.8	3208.63	1798.24	-6.8691
14.85	3201.43	1798.84	0	0	14.85	3203.82	1790.48	5.69942
14.9	3207.33	1797.15	0	0	14.9	3204.42	1793.38	2.19858
14.95	3208.45	1792.9	0	0	14.95	3204.29	1796.28	-0.570019
15	3201.26	1793.88	0	0	15	3200.91	1792.45	6.64388
15.05	3204.4	1796.61	0	0	15.05	3209.03	1796.85	-5.87534
15.1	3208.18	1797.15	0	0	15.1	3204.5	1794.56	0.93736
15.15	3208.54	1793.91	0	0	15.15	3207.6	1793.27	-0.871739
15.2	3200.48	1793.06	0	0	15.2	3203.13	1791.57	5.29929
15.25	3203.79	1792.71	0	0	15.25	3208.52	1796.48	-4.9975
15.3	3201.91	1791.01	0	0	15.3	3207.85	1791.11	1.04177
15.35	3203.57	1796.72	0	0	15.35	3201.27	1798.15	0.589211
15.4	3207.66	1791.7	0	0	15.4	3207.32	1793.96	-1.27966
15.45	3206.57	1793	0	0	15.45	3208.77	1791.4	-0.171147
15.5	3200.23	1793.07	0	0	15.5	3203.53	1795.78	0.68836
15.55	3206.59	1797.01	0	0	15.55	3202.71	1791.67	5.6143
15.6	3200.91	1794.98	0	0	15.6	3208.32	1797.58	-5.89192
15.65	3204.94	1793.86	0	0	15.65	3201.89	1795	3.10627
15.7	3202.27	1790.58	0	0	15.7	3208.1	1791.32	0.573345
15.75	3204.05	1796.84	0	0	15.75	3208.67	1797.08	-5.74148
15.8	3202.12	1795.61	0	0	15.8	3208.9	1799.63	-8.53018
15.85	3209.95	1798.72	0	0	15.85	3200.15	1796.76	3.08995
15.9	3206.04	1791.08	0	0	15.9	3204.16	1790.92	4.91491
15.95	3209.28	1798.27	0	0	15.95	3203.6	1792.63	3.76803
16	3208.91	1796.44	0	0	16	3204.96	1796.02	-0.982744
16.05	3205.35	1799.28	0	0	16.05	3206.78	1799.35	-6.12427
16.1	3204.18	1795.43	0	0	16.1	3205.61	1797.42	-3.03382
16.15	3203.1	1796.67	0	0	16.15	3207.1	1791.24	1.65877
16.2	3205.78	1790.94	0	0	16.2	3200.51	1798.87	0.620877
16.25	3205.94	1792.63	0	0	16.25	3201.63	1790.72	7.64901
16.3	3204.6	1797.21	0	0	16.3	3201.98	1794.36	3.664
16.35	3209.21	1795.68	0	0	16.35	3208.81	1797.9	-6.70848
16.4	3208.78	1796.62	0	0	16.4	3203.66	1795.92	0.423771
16.45	3200.55	1796.6	0	0	16.45	3202.23	1795.63	2.13745
16.5	3208.89	1797.93	0	0	16.5	3202.2	1791.83	5.97088
16.55	3209.89	1795.74	0	0	16.55	3206.74	1790.73	2.52059
16.6	3200.59	1790.82	0	0	16.6	3204.61	1799.02	-3.62814
16.65	3208.14	1797.5	0	0	16.65	3201.47	1799.98	-1.44796
16.7	3203.6	1794.04	0	0	16.7	3204.41	1795.2	0.389961
16.75	3206.52	1795.1	0	0	16.75	3208.41	1796.53	-4.94263
16.8	3207.9	1796.34	0	0	16.8	3207.51	1798.09	-5.60709
16.85	3205.31	1799.34	0	0	16.85	3203.47	1796.27	0.261254
16.9	3209.38	1797.35	0	0	16.9	3206.51	1794.29	-0.801106
16.95	3206.74	1799.24	0	0	16.95	3201.93	1799.91	-1.84423
17	3201.07	1794.06	0	0	17	3207	1795.96	-2.96318
17.05	3207.14	1795.68	0	0	17.05	3206.91	1790.32	2.76602
17.1	3202.15	1794.74	0	0	17.1	3207.11	1794.64	-1.75207
17.15	3208.39	1790.11	0	0	17.15	3202.31	1790.44	7.25669
17.2	3206.69	1795.37	0	0	17.2	3200.18	1793.81	6.00831
17.25	3205.12	1799.1	0	0	17.25	3204.41	1798.37	-2.77623
17.3	3205.09	1793.35	0	0	17.3	3203.91	1794.83	1.26177
17.35	3201.29	1797.18	0	0	17.35	3207.53	1798.68	-6.21486
17.4	3205.89	1798.13	0	0	17.4	3208.04	1799.97	-8.00959
17.45	3208.11	1797.79	0	0	17.45	3203.28	1790.31	6.4066
17.5	3200.64	1797.19	0	0	17.5	3202.57	1791.26	6.16778
17.55	3204.79	1792.22	0	0	17.55	3201.2	1797.86	0.945086
17.6	3204.16	1790.21	0	0	17.6	3205.3	1790.14	4.56551
17.65	3204.65	1799.63	0	0	17.65	3207.7	1792.8	-0.49822
17.7	3200.63	1790.18	0	0	17.7	3201.04	1797.44	1.51487
17.75	3207.62	1796.33	0	0	17.75	3200.58	1791.83	7.59571
17.8	3200.52	1794.75	0	0	17.8	3208.74	1794.93	-3.66595
17.85	3204.02	1790.37	0	0	17.85	3203.4	1790.34	6.25854
17.9	3203.53	1795.87	0	0	17.9	3205.34	1799.61	-4.95243
17.95	3201.61	1790.45	0	0	17.95	3209.52	1796.09	-5.60411
18	3206.29	1799.92	0	0	18	3204.23	1795.02	0.745967
18.05	3204.48	1796.62	0	0	18.05	3202.89	1797.03	0.0847589
18.1	3200.62	1793.81	0	0	18.1	3206.75	1791.68	1.57
18.15	3209.24	1796.29	0	0	18.15	3201.68	1795.16	3.16001
18.2	3209.13	1792.82	0	0	18.2	3206.17	1796.3	-2.46201
18.25	3206.11	1796.31	0	0	18.25	3202.53	1797.63	-0.16245
18.3	3206.44	1794.2	0	0	18.3	3203.13	1799.38	-2.51114
18.35	3200.14	1792.87	0	0	18.35	3208.23	1797.76	-5.99093
18.4	3204.09	1792.52	0	0	18.4	3209.31	1796.49	-5.79579
18.45	3202.1	1795.49	0	0	18.45	3205.28	1790.79	3.93772
18.5	3201.71	1799.01	0	0	18.5	3203.36	1793.89	2.75124
18.55	3204.48	1795.78	0	0	18.55	3207.79	1799.79	-7.5726
18.6	3205.24	1793.58	0	0	18.6	3209.68	1797.17	-6.85459
18.65	3208.41	1790.7	0	0	18.65	3204.22	1798.49	-2.71056
18.7	3208.33	1790.75	0	0	18.7	3202.96	1794.27	2.76576
18.75	3207.85	1790.64	0	0	18.75	3202.28	1792.67	5.04785
18.8	3201.08	1794.32	0	0	18.8	3203.23	1794.77	2.00424
18.85	3201.09	1794.76	0	0	18.85	3207.38	1795.2	-2.58133
18.9	3202.46	1799.76	0	0	18.9	3208.39	1791.72	-0.103297
18.95	3209.39	1791.16	0	0	18.95	3209.05	1791.41	-0.465929
19	3201.69	1793.54	0	0	19	3201.93	1795.89	2.18285
19.05	3207.61	1791.13	0	0	19.05	3208.45	1796.51	-4.95949
19.1	3202.99	1790.59	0	0	19.1	3209.6	1795.19	-4.79603
19.15	3200.33	1797.24	0	0	19.15	3208.82	1796.08	-4.90109
19.2	3207.59	1798.5	0	0	19.2	3204.43	1793.3	2.27393
19.25	3205.21	1799.99	0	0	19.25	3208.01	1799.89	-7.89778
19.3	3200.19	1792.19	0	0	19.3	3201.33	1795.74	2.93207
19.35	3205.36	1793.92	0	0	19.35	3202.11	1790.88	7.00738
19.4	3203.83	1799.57	0	0	19.4	3200.95	1795.22	3.83495
19.45	3208.71	1791.3	0	0	19.45	3202.94	1794.84	2.2189
19.5	3203.53	1797.02	0	0	19.5	3206.08	1794.25	-0.331496
19.55	3207.34	1798.33	0	0	19.55	3207.77	1792.93	-0.701248
19.6	3200.29	1793.24	0	0	19.6	3208.45	1794.99	-3.44626
19.65	3200.71	1796.98	0	0	19.65	3209.44	1792.54	-1.97549
19.7	3209.49	1790.09	0	0	19.7	3202.2	1797.62	0.180759
19.75	3203.28	1790.39	0	0	19.75	3200.59	1790.82	8.58802
19.8	3207.16	1792.93	0	0	19.8	3205.53	1791.93	2.53805
19.85	3208.18	1790.18	0	0	19.85	3209.58	1797.06	-6.63193
19.9	3200.33	1791.6	0	0	19.9	3207.58	1790.49	1.93077
19.95	3208.32	1790.95	0	0	19.95	3202.27	1792.74	4.99559
20	3209.73	1797.95	0	0	20	3205.63	1798.13	-3.76574
