# Supplementary material for: Early warning and proactive control strategies for power blackouts caused by gas network malfunctions
Source: Nat Commun. 2024 Jun 3;15:4714. doi: 10.1038/s41467-024-48964-0 (PMC11148067; doi:10.1038/s41467-024-48964-0)
Supplement: Supplementary file 4 — Source Data [file 41467_2024_48964_MOESM4_ESM.zip › Source Data/Supplementary Figure 4.xlsx]

## Sheet: Sheet1
Distance in pipe ① / km	Pressure (t=0) / bar	Pressure (t=5min) / bar	Pressure (t=10min) / bar	Pressure (t=15min) / bar	Pressure (t=20min) / bar
0	40	38.0608	37.2587	36.7127	36.3588
1	39.9476	38.0456	37.2563	36.7127	36.3593
2	39.8952	38.06	37.2585	36.7127	36.3588
3	39.8426	38.0469	37.2566	36.7128	36.3593
4	39.7901	38.0577	37.2579	36.7125	36.3588
5	39.7374	38.0488	37.2569	36.7129	36.3593
6	39.6847	38.0538	37.2568	36.7122	36.3588
7	39.6319	38.0502	37.2567	36.7127	36.3593
8	39.579	38.0487	37.2552	36.7117	36.3587
9	39.5261	38.0498	37.2558	36.7123	36.3591
10	39.473	38.0429	37.2531	36.711	36.3585
11	39.42	38.0462	37.2537	36.7114	36.3588
12	39.3668	38.0367	37.2502	36.7099	36.3582
13	39.3136	38.0389	37.2503	36.71	36.3583
14	39.2603	38.0294	37.2465	36.7084	36.3577
15	39.2069	38.0279	37.2453	36.7079	36.3575
16	39.1535	38.0199	37.2416	36.7063	36.3569
17	39.0999	38.0138	37.2389	36.7052	36.3565
18	39.0464	38.0068	37.235	36.7036	36.3559
19	38.9927	37.997	37.2309	36.7018	36.3553
20	38.9389	37.9892	37.2266	36.7	36.3546
21	38.8851	37.9773	37.2213	36.6977	36.3537
22	38.8312	37.967	37.2161	36.6955	36.3529
23	38.7773	37.9539	37.2098	36.6927	36.3518
24	38.7232	37.9404	37.2034	36.69	36.3508
25	38.6691	37.926	37.1961	36.6868	36.3496
26	38.6149	37.9096	37.1885	36.6835	36.3483
27	38.5607	37.893	37.1802	36.6798	36.3469
28	38.5063	37.8744	37.1712	36.6759	36.3454
29	38.4519	37.855	37.1617	36.6717	36.3437
30	38.3974	37.8342	37.1514	36.6672	36.342
31	38.3429	37.812	37.1407	36.6625	36.3401
32	38.2882	37.7889	37.1291	36.6573	36.338
33	38.2335	37.7641	37.1169	36.652	36.3359
34	38.1787	37.7383	37.1041	36.6462	36.3336
35	38.1238	37.7111	37.0905	36.6402	36.3312
36	38.0688	37.6825	37.0763	36.6338	36.3286
37	38.0138	37.6528	37.0613	36.6271	36.3259
38	37.9587	37.6216	37.0457	36.6201	36.323
39	37.9034	37.5893	37.0293	36.6127	36.32
40	37.8482	37.5557	37.0123	36.605	36.3168
41	37.7928	37.5208	36.9945	36.5969	36.3135
42	37.7373	37.4848	36.9761	36.5885	36.31
43	37.6818	37.4476	36.9569	36.5798	36.3064
44	37.6262	37.4092	36.9371	36.5707	36.3026
45	37.5705	37.3698	36.9166	36.5613	36.2986
46	37.5147	37.3292	36.8955	36.5516	36.2945
47	37.4589	37.2876	36.8737	36.5415	36.2902
48	37.4029	37.245	36.8513	36.5311	36.2857
49	37.3469	37.2014	36.8282	36.5204	36.2811
50	37.2908	37.1568	36.8046	36.5094	36.2763
51	37.2346	37.1115	36.7804	36.498	36.2713
52	37.1783	37.0652	36.7556	36.4863	36.2662
53	37.122	37.0182	36.7303	36.4744	36.2609
54	37.0655	36.9705	36.7044	36.4621	36.2554
55	37.009	36.9221	36.6781	36.4495	36.2498
56	36.9524	36.8731	36.6514	36.4367	36.244
57	36.8956	36.8235	36.6242	36.4236	36.238
58	36.8388	36.7734	36.5966	36.4103	36.2319
59	36.782	36.7228	36.5686	36.3967	36.2256
60	36.725	36.6719	36.5403	36.3829	36.2191
Distance in pipe ② / km	Pressure (t=0) / bar	Pressure (t=5min) / bar	Pressure (t=10min) / bar	Pressure (t=15min) / bar	Pressure (t=20min) / bar
0	36.725	36.6719	36.5403	36.3829	36.2191
1	36.7106	36.6611	36.5377	36.3835	36.2203
2	36.6962	36.6502	36.5349	36.384	36.2214
3	36.6818	36.6392	36.5321	36.3846	36.2225
4	36.6675	36.6281	36.5292	36.3851	36.2235
5	36.6531	36.6169	36.5262	36.3856	36.2244
6	36.6387	36.6056	36.5231	36.3861	36.2254
7	36.6242	36.5942	36.5199	36.3865	36.2263
8	36.6098	36.5828	36.5167	36.3869	36.2272
9	36.5954	36.5714	36.5133	36.3873	36.228
10	36.581	36.5599	36.5099	36.3876	36.2288
11	36.5666	36.5484	36.5064	36.3879	36.2296
12	36.5521	36.5368	36.5029	36.3881	36.2303
13	36.5377	36.5253	36.4993	36.3883	36.2311
14	36.5232	36.5138	36.4956	36.3885	36.2318
15	36.5088	36.5023	36.4918	36.3886	36.2325
16	36.4943	36.4908	36.488	36.3887	36.2331
17	36.4798	36.4794	36.4842	36.3887	36.2338
18	36.4654	36.468	36.4803	36.3887	36.2344
19	36.4509	36.4567	36.4764	36.3886	36.235
20	36.4364	36.4454	36.4724	36.3885	36.2357
21	36.4219	36.4342	36.4684	36.3884	36.2363
22	36.4074	36.4231	36.4644	36.3882	36.2368
23	36.3929	36.4122	36.4603	36.3879	36.2374
24	36.3784	36.4013	36.4562	36.3876	36.238
25	36.3639	36.3905	36.4521	36.3872	36.2386
26	36.3494	36.3799	36.448	36.3868	36.2392
27	36.3349	36.3694	36.4438	36.3864	36.2397
28	36.3203	36.359	36.4397	36.3859	36.2403
29	36.3058	36.3488	36.4355	36.3853	36.2409
30	36.2913	36.3387	36.4314	36.3847	36.2415
Distance in pipe ③ / km	Pressure (t=0) / bar	Pressure (t=5min) / bar	Pressure (t=10min) / bar	Pressure (t=15min) / bar	Pressure (t=20min) / bar
0	36.725	36.6719	36.5403	36.3829	36.2191
1	36.7106	36.657	36.5273	36.3707	36.2071
2	36.6962	36.6419	36.5142	36.3582	36.1949
3	36.6818	36.6268	36.5008	36.3456	36.1824
4	36.6675	36.6114	36.4872	36.3328	36.1698
5	36.6531	36.5959	36.4735	36.3197	36.1569
6	36.6387	36.5803	36.4596	36.3065	36.1438
7	36.6242	36.5646	36.4454	36.293	36.1305
8	36.6098	36.5487	36.4311	36.2793	36.117
9	36.5954	36.5326	36.4166	36.2654	36.1033
10	36.581	36.5164	36.4018	36.2513	36.0893
11	36.5666	36.5001	36.3869	36.237	36.0751
12	36.5521	36.4837	36.3718	36.2225	36.0607
13	36.5377	36.4671	36.3565	36.2077	36.046
14	36.5232	36.4504	36.341	36.1927	36.0311
15	36.5088	36.4336	36.3253	36.1775	36.016
16	36.4943	36.4166	36.3094	36.1621	36.0006
17	36.4798	36.3995	36.2933	36.1465	35.9851
18	36.4654	36.3823	36.2771	36.1306	35.9692
19	36.4509	36.365	36.2606	36.1145	35.9532
20	36.4364	36.3475	36.2439	36.0981	35.9368
21	36.4219	36.3299	36.227	36.0815	35.9203
22	36.4074	36.3122	36.2099	36.0647	35.9035
23	36.3929	36.2944	36.1927	36.0477	35.8865
24	36.3784	36.2765	36.1752	36.0304	35.8692
25	36.3639	36.2584	36.1575	36.0129	35.8516
26	36.3494	36.2402	36.1396	35.9951	35.8338
27	36.3349	36.2219	36.1216	35.9771	35.8158
28	36.3203	36.2034	36.1033	35.9589	35.7975
29	36.3058	36.1849	36.0848	35.9404	35.7789
30	36.2913	36.1662	36.0661	35.9216	35.7601
