# Supplementary material for: Early warning and proactive control strategies for power blackouts caused by gas network malfunctions
Source: Nat Commun. 2024 Jun 3;15:4714. doi: 10.1038/s41467-024-48964-0 (PMC11148067; doi:10.1038/s41467-024-48964-0)
Supplement: Supplementary file 4 — Source Data [file 41467_2024_48964_MOESM4_ESM.zip › Source Data/Figure 5.xlsx]

## Sheet: Sheet1
SAET of HZ and XS under different pipe failures /s
Pipe No.	SAET of HZ /s	SAET of XS / s
1	∞	255.7
2	∞	∞
3	1033.1	∞
4	477.3	∞
5	66.6	∞
6	∞	∞
7	∞	∞
