# Supplementary material for: Early warning and proactive control strategies for power blackouts caused by gas network malfunctions
Source: Nat Commun. 2024 Jun 3;15:4714. doi: 10.1038/s41467-024-48964-0 (PMC11148067; doi:10.1038/s41467-024-48964-0)
Supplement: Supplementary file 4 — Source Data [file 41467_2024_48964_MOESM4_ESM.zip › Source Data/Supplementary Figure 2.xlsx]

## Sheet: Sheet1
Distance from the head end / km	Pressure (t=0) / bar	Pressure (t=5min) / bar	Pressure (t=10min) / bar	Pressure (t=15min) / bar	Pressure (t=20min) / bar
0	40	39.5402	39.325	39.1986	39.156
1	39.9925	39.5308	39.3254	39.2017	39.1595
2	39.9851	39.54	39.3253	39.1984	39.1561
3	39.9776	39.5315	39.3254	39.2018	39.1596
4	39.9701	39.5391	39.3248	39.1984	39.1561
5	39.9627	39.5329	39.3263	39.202	39.1596
6	39.9552	39.5377	39.3242	39.1983	39.1562
7	39.9477	39.5348	39.3265	39.202	39.1596
8	39.9403	39.5359	39.3241	39.1984	39.1564
9	39.9328	39.5372	39.3272	39.2023	39.1598
10	39.9253	39.5339	39.3232	39.1984	39.1567
11	39.9178	39.5396	39.3279	39.2023	39.1597
12	39.9104	39.5322	39.3231	39.1985	39.1569
13	39.9029	39.5413	39.3277	39.2024	39.1597
14	39.8954	39.5312	39.323	39.1989	39.1574
15	39.8879	39.5414	39.3279	39.2022	39.1597
16	39.8804	39.5313	39.323	39.1993	39.158
17	39.8729	39.5391	39.3273	39.202	39.1597
18	39.8655	39.532	39.3234	39.1998	39.1585
19	39.858	39.5338	39.3267	39.2018	39.1596
20	39.8505	39.5319	39.3238	39.2004	39.1591
21	39.843	39.5267	39.3254	39.2015	39.1595
22	39.8355	39.5302	39.3245	39.2008	39.1597
23	39.828	39.5215	39.3247	39.2011	39.1597
24	39.8205	39.5281	39.3244	39.2015	39.1605
25	39.813	39.5221	39.3233	39.201	39.1598
26	39.8055	39.5262	39.3248	39.2018	39.1611
27	39.798	39.5258	39.3224	39.2007	39.1599
28	39.7905	39.5216	39.324	39.2021	39.1616
29	39.783	39.5243	39.3216	39.2008	39.1603
30	39.7755	39.5161	39.3233	39.2023	39.1621
31	39.768	39.5195	39.3213	39.201	39.1608
32	39.7605	39.5172	39.3216	39.2022	39.1625
33	39.753	39.5157	39.3205	39.2012	39.1616
34	39.7455	39.5174	39.3204	39.2019	39.1629
35	39.738	39.5095	39.3198	39.2015	39.1623
36	39.7305	39.5109	39.3181	39.2019	39.1632
37	39.7229	39.5089	39.3182	39.2017	39.163
38	39.7154	39.5062	39.3163	39.2017	39.1635
39	39.7079	39.5074	39.3165	39.2019	39.1637
40	39.7004	39.5	39.3141	39.2014	39.1639
41	39.6929	39.4992	39.3134	39.2019	39.1645
42	39.6854	39.4993	39.3123	39.2015	39.1644
43	39.6778	39.4936	39.3112	39.202	39.1653
44	39.6703	39.4925	39.3106	39.2015	39.1652
45	39.6628	39.4881	39.3086	39.2019	39.1661
46	39.6553	39.4845	39.3082	39.2015	39.166
47	39.6477	39.4848	39.3068	39.2016	39.1669
48	39.6402	39.478	39.3059	39.2014	39.1668
49	39.6327	39.4736	39.3041	39.2012	39.1676
50	39.6251	39.474	39.3021	39.2014	39.1676
51	39.6176	39.468	39.3006	39.2011	39.1683
52	39.6101	39.4624	39.2991	39.2013	39.1686
53	39.6025	39.461	39.298	39.2009	39.1689
54	39.595	39.4562	39.2961	39.201	39.1694
55	39.5875	39.4507	39.2945	39.2005	39.1697
56	39.5799	39.4473	39.2924	39.2004	39.1703
57	39.5724	39.4426	39.2905	39.2002	39.1705
58	39.5648	39.4374	39.2888	39.1997	39.1711
59	39.5573	39.4328	39.2866	39.1997	39.1713
60	39.5497	39.4278	39.2849	39.1992	39.1721
