# Supplementary material for: Early warning and proactive control strategies for power blackouts caused by gas network malfunctions
Source: Nat Commun. 2024 Jun 3;15:4714. doi: 10.1038/s41467-024-48964-0 (PMC11148067; doi:10.1038/s41467-024-48964-0)
Supplement: Supplementary file 4 — Source Data [file 41467_2024_48964_MOESM4_ESM.zip › Source Data/Figure 3.xlsx]

## Sheet: Sheet1
time/s	m_GT (ramp rate changes from 0 to 0.6 uniformly)																																									ALP/kg (ramp rate changes from 0 to 0.6 uniformly)
0	5	5	5	5	5	5	5	5	5	5	5	5	5	5	5	5	5	5	5	5	5	5	5	5	5	5	5	5	5	5	5	5	5	5	5	5	5	5	5	5	5	5000	5000	5000	5000	5000	5000	5000	5000
1	5	4.9995	4.999	4.9985	4.998	4.9975	4.997	4.9965	4.996	4.9955	4.995	4.9945	4.994	4.9935	4.993	4.9925	4.992	4.9915	4.991	4.9905	4.99	4.9895	4.989	4.9885	4.988	4.9875	4.987	4.9865	4.986	4.9855	4.985	4.9845	4.984	4.9835	4.983	4.9825	4.982	4.9815	4.981	4.9805	4.98	4992	4992	4992	4992	4992	4992	4992	4992
2	5	4.999	4.998	4.997	4.996	4.995	4.994	4.993	4.992	4.991	4.99	4.989	4.988	4.987	4.986	4.985	4.984	4.983	4.982	4.981	4.98	4.979	4.978	4.977	4.976	4.975	4.974	4.973	4.972	4.971	4.97	4.969	4.968	4.967	4.966	4.965	4.964	4.963	4.962	4.961	4.96	4984	4984	4984	4984	4984	4984	4984	4984
3	5	4.9985	4.997	4.9955	4.994	4.9925	4.991	4.9895	4.988	4.9865	4.985	4.9835	4.982	4.9805	4.979	4.9775	4.976	4.9745	4.973	4.9715	4.97	4.9685	4.967	4.9655	4.964	4.9625	4.961	4.9595	4.958	4.9565	4.955	4.9535	4.952	4.9505	4.949	4.9475	4.946	4.9445	4.943	4.9415	4.94	4976	4976	4976	4976	4976.01	4976.01	4976.01	4976.01
4	5	4.998	4.996	4.994	4.992	4.99	4.988	4.986	4.984	4.982	4.98	4.978	4.976	4.974	4.972	4.97	4.968	4.966	4.964	4.962	4.96	4.958	4.956	4.954	4.952	4.95	4.948	4.946	4.944	4.942	4.94	4.938	4.936	4.934	4.932	4.93	4.928	4.926	4.924	4.922	4.92	4968	4968	4968.01	4968.01	4968.01	4968.02	4968.02	4968.02
5	5	4.9975	4.995	4.9925	4.99	4.9875	4.985	4.9825	4.98	4.9775	4.975	4.9725	4.97	4.9675	4.965	4.9625	4.96	4.9575	4.955	4.9525	4.95	4.9475	4.945	4.9425	4.94	4.9375	4.935	4.9325	4.93	4.9275	4.925	4.9225	4.92	4.9175	4.915	4.9125	4.91	4.9075	4.905	4.9025	4.9	4960	4960.01	4960.01	4960.02	4960.02	4960.02	4960.03	4960.03
6	5	4.997	4.994	4.991	4.988	4.985	4.982	4.979	4.976	4.973	4.97	4.967	4.964	4.961	4.958	4.955	4.952	4.949	4.946	4.943	4.94	4.937	4.934	4.931	4.928	4.925	4.922	4.919	4.916	4.913	4.91	4.907	4.904	4.901	4.898	4.895	4.892	4.889	4.886	4.883	4.88	4952	4952.01	4952.02	4952.02	4952.03	4952.04	4952.05	4952.05
7	5	4.9965	4.993	4.9895	4.986	4.9825	4.979	4.9755	4.972	4.9685	4.965	4.9615	4.958	4.9545	4.951	4.9475	4.944	4.9405	4.937	4.9335	4.93	4.9265	4.923	4.9195	4.916	4.9125	4.909	4.9055	4.902	4.8985	4.895	4.8915	4.888	4.8845	4.881	4.8775	4.874	4.8705	4.867	4.8635	4.86	4944	4944.01	4944.02	4944.03	4944.04	4944.05	4944.06	4944.07
8	5	4.996	4.992	4.988	4.984	4.98	4.976	4.972	4.968	4.964	4.96	4.956	4.952	4.948	4.944	4.94	4.936	4.932	4.928	4.924	4.92	4.916	4.912	4.908	4.904	4.9	4.896	4.892	4.888	4.884	4.88	4.876	4.872	4.868	4.864	4.86	4.856	4.852	4.848	4.844	4.84	4936	4936.01	4936.03	4936.04	4936.06	4936.07	4936.08	4936.1
9	5	4.9955	4.991	4.9865	4.982	4.9775	4.973	4.9685	4.964	4.9595	4.955	4.9505	4.946	4.9415	4.937	4.9325	4.928	4.9235	4.919	4.9145	4.91	4.9055	4.901	4.8965	4.892	4.8875	4.883	4.8785	4.874	4.8695	4.865	4.8605	4.856	4.8515	4.847	4.8425	4.838	4.8335	4.829	4.8245	4.82	4928	4928.02	4928.04	4928.05	4928.07	4928.09	4928.11	4928.13
10	5	4.995	4.99	4.985	4.98	4.975	4.97	4.965	4.96	4.955	4.95	4.945	4.94	4.935	4.93	4.925	4.92	4.915	4.91	4.905	4.9	4.895	4.89	4.885	4.88	4.875	4.87	4.865	4.86	4.855	4.85	4.845	4.84	4.835	4.83	4.825	4.82	4.815	4.81	4.805	4.8	4920	4920.02	4920.05	4920.07	4920.09	4920.11	4920.14	4920.16
11	5	4.9945	4.989	4.9835	4.978	4.9725	4.967	4.9615	4.956	4.9505	4.945	4.9395	4.934	4.9285	4.923	4.9175	4.912	4.9065	4.901	4.8955	4.89	4.8845	4.879	4.8735	4.868	4.8625	4.857	4.8515	4.846	4.8405	4.835	4.8295	4.824	4.8185	4.813	4.8075	4.802	4.7965	4.791	4.7855	4.78	4912	4912.03	4912.06	4912.08	4912.11	4912.14	4912.16	4912.19
12	5	4.994	4.988	4.982	4.976	4.97	4.964	4.958	4.952	4.946	4.94	4.934	4.928	4.922	4.916	4.91	4.904	4.898	4.892	4.886	4.88	4.874	4.868	4.862	4.856	4.85	4.844	4.838	4.832	4.826	4.82	4.814	4.808	4.802	4.796	4.79	4.784	4.778	4.772	4.766	4.76	4904	4904.03	4904.07	4904.1	4904.13	4904.16	4904.2	4904.23
13	5	4.9935	4.987	4.9805	4.974	4.9675	4.961	4.9545	4.948	4.9415	4.935	4.9285	4.922	4.9155	4.909	4.9025	4.896	4.8895	4.883	4.8765	4.87	4.8635	4.857	4.8505	4.844	4.8375	4.831	4.8245	4.818	4.8115	4.805	4.7985	4.792	4.7855	4.779	4.7725	4.766	4.7595	4.753	4.7465	4.74	4896	4896.04	4896.08	4896.12	4896.16	4896.19	4896.23	4896.27
14	5	4.993	4.986	4.979	4.972	4.965	4.958	4.951	4.944	4.937	4.93	4.923	4.916	4.909	4.902	4.895	4.888	4.881	4.874	4.867	4.86	4.853	4.846	4.839	4.832	4.825	4.818	4.811	4.804	4.797	4.79	4.783	4.776	4.769	4.762	4.755	4.748	4.741	4.734	4.727	4.72	4888	4888.05	4888.09	4888.14	4888.18	4888.23	4888.27	4888.32
15	5	4.9925	4.985	4.9775	4.97	4.9625	4.955	4.9475	4.94	4.9325	4.925	4.9175	4.91	4.9025	4.895	4.8875	4.88	4.8725	4.865	4.8575	4.85	4.8425	4.835	4.8275	4.82	4.8125	4.805	4.7975	4.79	4.7825	4.775	4.7675	4.76	4.7525	4.745	4.7375	4.73	4.7225	4.715	4.7075	4.7	4880	4880.05	4880.1	4880.16	4880.21	4880.26	4880.31	4880.37
16	5	4.992	4.984	4.976	4.968	4.96	4.952	4.944	4.936	4.928	4.92	4.912	4.904	4.896	4.888	4.88	4.872	4.864	4.856	4.848	4.84	4.832	4.824	4.816	4.808	4.8	4.792	4.784	4.776	4.768	4.76	4.752	4.744	4.736	4.728	4.72	4.712	4.704	4.696	4.688	4.68	4872	4872.06	4872.12	4872.18	4872.24	4872.3	4872.36	4872.42
17	5	4.9915	4.983	4.9745	4.966	4.9575	4.949	4.9405	4.932	4.9235	4.915	4.9065	4.898	4.8895	4.881	4.8725	4.864	4.8555	4.847	4.8385	4.83	4.8215	4.813	4.8045	4.796	4.7875	4.779	4.7705	4.762	4.7535	4.745	4.7365	4.728	4.7195	4.711	4.7025	4.694	4.6855	4.677	4.6685	4.66	4864	4864.07	4864.14	4864.2	4864.27	4864.34	4864.41	4864.48
18	5	4.991	4.982	4.973	4.964	4.955	4.946	4.937	4.928	4.919	4.91	4.901	4.892	4.883	4.874	4.865	4.856	4.847	4.838	4.829	4.82	4.811	4.802	4.793	4.784	4.775	4.766	4.757	4.748	4.739	4.73	4.721	4.712	4.703	4.694	4.685	4.676	4.667	4.658	4.649	4.64	4856	4856.08	4856.15	4856.23	4856.31	4856.38	4856.46	4856.54
19	5	4.9905	4.981	4.9715	4.962	4.9525	4.943	4.9335	4.924	4.9145	4.905	4.8955	4.886	4.8765	4.867	4.8575	4.848	4.8385	4.829	4.8195	4.81	4.8005	4.791	4.7815	4.772	4.7625	4.753	4.7435	4.734	4.7245	4.715	4.7055	4.696	4.6865	4.677	4.6675	4.658	4.6485	4.639	4.6295	4.62	4848	4848.09	4848.17	4848.26	4848.34	4848.43	4848.51	4848.6
20	5	4.99	4.98	4.97	4.96	4.95	4.94	4.93	4.92	4.91	4.9	4.89	4.88	4.87	4.86	4.85	4.84	4.83	4.82	4.81	4.8	4.79	4.78	4.77	4.76	4.75	4.74	4.73	4.72	4.71	4.7	4.69	4.68	4.67	4.66	4.65	4.64	4.63	4.62	4.61	4.6	4840	4840.1	4840.19	4840.28	4840.38	4840.48	4840.57	4840.66
21	5	4.9895	4.979	4.9685	4.958	4.9475	4.937	4.9265	4.916	4.9055	4.895	4.8845	4.874	4.8635	4.853	4.8425	4.832	4.8215	4.811	4.8005	4.79	4.7795	4.769	4.7585	4.748	4.7375	4.727	4.7165	4.706	4.6955	4.685	4.6745	4.664	4.6535	4.643	4.6325	4.622	4.6115	4.601	4.5905	4.58	4832	4832.1	4832.21	4832.31	4832.42	4832.52	4832.63	4832.73
22	5	4.989	4.978	4.967	4.956	4.945	4.934	4.923	4.912	4.901	4.89	4.879	4.868	4.857	4.846	4.835	4.824	4.813	4.802	4.791	4.78	4.769	4.758	4.747	4.736	4.725	4.714	4.703	4.692	4.681	4.67	4.659	4.648	4.637	4.626	4.615	4.604	4.593	4.582	4.571	4.56	4824	4824.12	4824.23	4824.35	4824.46	4824.58	4824.69	4824.81
23	5	4.9885	4.977	4.9655	4.954	4.9425	4.931	4.9195	4.908	4.8965	4.885	4.8735	4.862	4.8505	4.839	4.8275	4.816	4.8045	4.793	4.7815	4.77	4.7585	4.747	4.7355	4.724	4.7125	4.701	4.6895	4.678	4.6665	4.655	4.6435	4.632	4.6205	4.609	4.5975	4.586	4.5745	4.563	4.5515	4.54	4816	4816.13	4816.25	4816.38	4816.51	4816.63	4816.76	4816.89
24	5	4.988	4.976	4.964	4.952	4.94	4.928	4.916	4.904	4.892	4.88	4.868	4.856	4.844	4.832	4.82	4.808	4.796	4.784	4.772	4.76	4.748	4.736	4.724	4.712	4.7	4.688	4.676	4.664	4.652	4.64	4.628	4.616	4.604	4.592	4.58	4.568	4.556	4.544	4.532	4.52	4808	4808.14	4808.28	4808.41	4808.55	4808.69	4808.83	4808.97
25	5	4.9875	4.975	4.9625	4.95	4.9375	4.925	4.9125	4.9	4.8875	4.875	4.8625	4.85	4.8375	4.825	4.8125	4.8	4.7875	4.775	4.7625	4.75	4.7375	4.725	4.7125	4.7	4.6875	4.675	4.6625	4.65	4.6375	4.625	4.6125	4.6	4.5875	4.575	4.5625	4.55	4.5375	4.525	4.5125	4.5	4800	4800.15	4800.3	4800.45	4800.6	4800.75	4800.9	4801.05
26	5	4.987	4.974	4.961	4.948	4.935	4.922	4.909	4.896	4.883	4.87	4.857	4.844	4.831	4.818	4.805	4.792	4.779	4.766	4.753	4.74	4.727	4.714	4.701	4.688	4.675	4.662	4.649	4.636	4.623	4.61	4.597	4.584	4.571	4.558	4.545	4.532	4.519	4.506	4.493	4.48	4792	4792.16	4792.32	4792.49	4792.65	4792.81	4792.98	4793.14
27	5	4.9865	4.973	4.9595	4.946	4.9325	4.919	4.9055	4.892	4.8785	4.865	4.8515	4.838	4.8245	4.811	4.7975	4.784	4.7705	4.757	4.7435	4.73	4.7165	4.703	4.6895	4.676	4.6625	4.649	4.6355	4.622	4.6085	4.595	4.5815	4.568	4.5545	4.541	4.5275	4.514	4.5005	4.487	4.4735	4.46	4784	4784.18	4784.35	4784.53	4784.7	4784.88	4785.05	4785.23
28	5	4.986	4.972	4.958	4.944	4.93	4.916	4.902	4.888	4.874	4.86	4.846	4.832	4.818	4.804	4.79	4.776	4.762	4.748	4.734	4.72	4.706	4.692	4.678	4.664	4.65	4.636	4.622	4.608	4.594	4.58	4.566	4.552	4.538	4.524	4.51	4.496	4.482	4.468	4.454	4.44	4776	4776.19	4776.38	4776.57	4776.76	4776.94	4777.13	4777.32
29	5	4.9855	4.971	4.9565	4.942	4.9275	4.913	4.8985	4.884	4.8695	4.855	4.8405	4.826	4.8115	4.797	4.7825	4.768	4.7535	4.739	4.7245	4.71	4.6955	4.681	4.6665	4.652	4.6375	4.623	4.6085	4.594	4.5795	4.565	4.5505	4.536	4.5215	4.507	4.4925	4.478	4.4635	4.449	4.4345	4.42	4768	4768.2	4768.41	4768.61	4768.81	4769.02	4769.22	4769.42
30	5	4.985	4.97	4.955	4.94	4.925	4.91	4.895	4.88	4.865	4.85	4.835	4.82	4.805	4.79	4.775	4.76	4.745	4.73	4.715	4.7	4.685	4.67	4.655	4.64	4.625	4.61	4.595	4.58	4.565	4.55	4.535	4.52	4.505	4.49	4.475	4.46	4.445	4.43	4.415	4.4	4760	4760.22	4760.44	4760.65	4760.87	4761.09	4761.31	4761.52
31	5	4.9845	4.969	4.9535	4.938	4.9225	4.907	4.8915	4.876	4.8605	4.845	4.8295	4.814	4.7985	4.783	4.7675	4.752	4.7365	4.721	4.7055	4.69	4.6745	4.659	4.6435	4.628	4.6125	4.597	4.5815	4.566	4.5505	4.535	4.5195	4.504	4.4885	4.473	4.4575	4.442	4.4265	4.411	4.3955	4.38	4752	4752.23	4752.47	4752.7	4752.93	4753.16	4753.4	4753.63
32	5	4.984	4.968	4.952	4.936	4.92	4.904	4.888	4.872	4.856	4.84	4.824	4.808	4.792	4.776	4.76	4.744	4.728	4.712	4.696	4.68	4.664	4.648	4.632	4.616	4.6	4.584	4.568	4.552	4.536	4.52	4.504	4.488	4.472	4.456	4.44	4.424	4.408	4.392	4.376	4.36	4744	4744.25	4744.5	4744.74	4744.99	4745.24	4745.49	4745.74
33	5	4.9835	4.967	4.9505	4.934	4.9175	4.901	4.8845	4.868	4.8515	4.835	4.8185	4.802	4.7855	4.769	4.7525	4.736	4.7195	4.703	4.6865	4.67	4.6535	4.637	4.6205	4.604	4.5875	4.571	4.5545	4.538	4.5215	4.505	4.4885	4.472	4.4555	4.439	4.4225	4.406	4.3895	4.373	4.3565	4.34	4736	4736.26	4736.53	4736.79	4737.06	4737.32	4737.58	4737.85
34	5	4.983	4.966	4.949	4.932	4.915	4.898	4.881	4.864	4.847	4.83	4.813	4.796	4.779	4.762	4.745	4.728	4.711	4.694	4.677	4.66	4.643	4.626	4.609	4.592	4.575	4.558	4.541	4.524	4.507	4.49	4.473	4.456	4.439	4.422	4.405	4.388	4.371	4.354	4.337	4.32	4728	4728.28	4728.56	4728.84	4729.12	4729.4	4729.68	4729.96
35	5	4.9825	4.965	4.9475	4.93	4.9125	4.895	4.8775	4.86	4.8425	4.825	4.8075	4.79	4.7725	4.755	4.7375	4.72	4.7025	4.685	4.6675	4.65	4.6325	4.615	4.5975	4.58	4.5625	4.545	4.5275	4.51	4.4925	4.475	4.4575	4.44	4.4225	4.405	4.3875	4.37	4.3525	4.335	4.3175	4.3	4720	4720.3	4720.6	4720.89	4721.19	4721.49	4721.78	4722.08
36	5	4.982	4.964	4.946	4.928	4.91	4.892	4.874	4.856	4.838	4.82	4.802	4.784	4.766	4.748	4.73	4.712	4.694	4.676	4.658	4.64	4.622	4.604	4.586	4.568	4.55	4.532	4.514	4.496	4.478	4.46	4.442	4.424	4.406	4.388	4.37	4.352	4.334	4.316	4.298	4.28	4712	4712.31	4712.63	4712.94	4713.26	4713.57	4713.89	4714.2
37	5	4.9815	4.963	4.9445	4.926	4.9075	4.889	4.8705	4.852	4.8335	4.815	4.7965	4.778	4.7595	4.741	4.7225	4.704	4.6855	4.667	4.6485	4.63	4.6115	4.593	4.5745	4.556	4.5375	4.519	4.5005	4.482	4.4635	4.445	4.4265	4.408	4.3895	4.371	4.3525	4.334	4.3155	4.297	4.2785	4.26	4704	4704.33	4704.67	4705	4705.33	4705.66	4706	4706.33
38	5	4.981	4.962	4.943	4.924	4.905	4.886	4.867	4.848	4.829	4.81	4.791	4.772	4.753	4.734	4.715	4.696	4.677	4.658	4.639	4.62	4.601	4.582	4.563	4.544	4.525	4.506	4.487	4.468	4.449	4.43	4.411	4.392	4.373	4.354	4.335	4.316	4.297	4.278	4.259	4.24	4696	4696.35	4696.7	4697.05	4697.41	4697.76	4698.11	4698.46
39	5	4.9805	4.961	4.9415	4.922	4.9025	4.883	4.8635	4.844	4.8245	4.805	4.7855	4.766	4.7465	4.727	4.7075	4.688	4.6685	4.649	4.6295	4.61	4.5905	4.571	4.5515	4.532	4.5125	4.493	4.4735	4.454	4.4345	4.415	4.3955	4.376	4.3565	4.337	4.3175	4.298	4.2785	4.259	4.2395	4.22	4688	4688.37	4688.74	4689.11	4689.48	4689.85	4690.22	4690.59
40	5	4.98	4.96	4.94	4.92	4.9	4.88	4.86	4.84	4.82	4.8	4.78	4.76	4.74	4.72	4.7	4.68	4.66	4.64	4.62	4.6	4.58	4.56	4.54	4.52	4.5	4.48	4.46	4.44	4.42	4.4	4.38	4.36	4.34	4.32	4.3	4.28	4.26	4.24	4.22	4.2	4680	4680.39	4680.78	4681.17	4681.56	4681.95	4682.34	4682.73
41	5	4.9795	4.959	4.9385	4.918	4.8975	4.877	4.8565	4.836	4.8155	4.795	4.7745	4.754	4.7335	4.713	4.6925	4.672	4.6515	4.631	4.6105	4.59	4.5695	4.549	4.5285	4.508	4.4875	4.467	4.4465	4.426	4.4055	4.385	4.3645	4.344	4.3235	4.303	4.2825	4.262	4.2415	4.221	4.2005	4.18	4672	4672.41	4672.82	4673.23	4673.64	4674.05	4674.46	4674.87
42	5	4.979	4.958	4.937	4.916	4.895	4.874	4.853	4.832	4.811	4.79	4.769	4.748	4.727	4.706	4.685	4.664	4.643	4.622	4.601	4.58	4.559	4.538	4.517	4.496	4.475	4.454	4.433	4.412	4.391	4.37	4.349	4.328	4.307	4.286	4.265	4.244	4.223	4.202	4.181	4.16	4664	4664.43	4664.86	4665.29	4665.72	4666.15	4666.58	4667.01
43	5	4.9785	4.957	4.9355	4.914	4.8925	4.871	4.8495	4.828	4.8065	4.785	4.7635	4.742	4.7205	4.699	4.6775	4.656	4.6345	4.613	4.5915	4.57	4.5485	4.527	4.5055	4.484	4.4625	4.441	4.4195	4.398	4.3765	4.355	4.3335	4.312	4.2905	4.269	4.2475	4.226	4.2045	4.183	4.1615	4.14	4656	4656.45	4656.9	4657.35	4657.81	4658.26	4658.71	4659.16
44	5	4.978	4.956	4.934	4.912	4.89	4.868	4.846	4.824	4.802	4.78	4.758	4.736	4.714	4.692	4.67	4.648	4.626	4.604	4.582	4.56	4.538	4.516	4.494	4.472	4.45	4.428	4.406	4.384	4.362	4.34	4.318	4.296	4.274	4.252	4.23	4.208	4.186	4.164	4.142	4.12	4648	4648.47	4648.95	4649.42	4649.89	4650.36	4650.84	4651.31
45	5	4.9775	4.955	4.9325	4.91	4.8875	4.865	4.8425	4.82	4.7975	4.775	4.7525	4.73	4.7075	4.685	4.6625	4.64	4.6175	4.595	4.5725	4.55	4.5275	4.505	4.4825	4.46	4.4375	4.415	4.3925	4.37	4.3475	4.325	4.3025	4.28	4.2575	4.235	4.2125	4.19	4.1675	4.145	4.1225	4.1	4640	4640.49	4640.99	4641.48	4641.98	4642.48	4642.97	4643.47
46	5	4.977	4.954	4.931	4.908	4.885	4.862	4.839	4.816	4.793	4.77	4.747	4.724	4.701	4.678	4.655	4.632	4.609	4.586	4.563	4.54	4.517	4.494	4.471	4.448	4.425	4.402	4.379	4.356	4.333	4.31	4.287	4.264	4.241	4.218	4.195	4.172	4.149	4.126	4.103	4.08	4632	4632.52	4633.03	4633.55	4634.07	4634.59	4635.1	4635.62
47	5	4.9765	4.953	4.9295	4.906	4.8825	4.859	4.8355	4.812	4.7885	4.765	4.7415	4.718	4.6945	4.671	4.6475	4.624	4.6005	4.577	4.5535	4.53	4.5065	4.483	4.4595	4.436	4.4125	4.389	4.3655	4.342	4.3185	4.295	4.2715	4.248	4.2245	4.201	4.1775	4.154	4.1305	4.107	4.0835	4.06	4624	4624.54	4625.08	4625.62	4626.16	4626.7	4627.24	4627.78
48	5	4.976	4.952	4.928	4.904	4.88	4.856	4.832	4.808	4.784	4.76	4.736	4.712	4.688	4.664	4.64	4.616	4.592	4.568	4.544	4.52	4.496	4.472	4.448	4.424	4.4	4.376	4.352	4.328	4.304	4.28	4.256	4.232	4.208	4.184	4.16	4.136	4.112	4.088	4.064	4.04	4616	4616.56	4617.13	4617.69	4618.26	4618.82	4619.38	4619.95
49	5	4.9755	4.951	4.9265	4.902	4.8775	4.853	4.8285	4.804	4.7795	4.755	4.7305	4.706	4.6815	4.657	4.6325	4.608	4.5835	4.559	4.5345	4.51	4.4855	4.461	4.4365	4.412	4.3875	4.363	4.3385	4.314	4.2895	4.265	4.2405	4.216	4.1915	4.167	4.1425	4.118	4.0935	4.069	4.0445	4.02	4608	4608.59	4609.18	4609.76	4610.35	4610.94	4611.53	4612.12
50	5	4.975	4.95	4.925	4.9	4.875	4.85	4.825	4.8	4.775	4.75	4.725	4.7	4.675	4.65	4.625	4.6	4.575	4.55	4.525	4.5	4.475	4.45	4.425	4.4	4.375	4.35	4.325	4.3	4.275	4.25	4.225	4.2	4.175	4.15	4.125	4.1	4.075	4.05	4.025	4	4600	4600.61	4601.23	4601.84	4602.45	4603.06	4603.68	4604.29
51	5	4.9745	4.949	4.9235	4.898	4.8725	4.847	4.8215	4.796	4.7705	4.745	4.7195	4.694	4.6685	4.643	4.6175	4.592	4.5665	4.541	4.5155	4.49	4.4645	4.439	4.4135	4.388	4.3625	4.337	4.3115	4.286	4.2605	4.235	4.2095	4.184	4.1585	4.133	4.1075	4.082	4.0565	4.031	4.0055	3.98	4592	4592.64	4593.27	4593.91	4594.55	4595.19	4595.82	4596.46
52	5	4.974	4.948	4.922	4.896	4.87	4.844	4.818	4.792	4.766	4.74	4.714	4.688	4.662	4.636	4.61	4.584	4.558	4.532	4.506	4.48	4.454	4.428	4.402	4.376	4.35	4.324	4.298	4.272	4.246	4.22	4.194	4.168	4.142	4.116	4.09	4.064	4.038	4.012	3.986	3.96	4584	4584.66	4585.33	4585.99	4586.65	4587.31	4587.98	4588.64
53	5	4.9735	4.947	4.9205	4.894	4.8675	4.841	4.8145	4.788	4.7615	4.735	4.7085	4.682	4.6555	4.629	4.6025	4.576	4.5495	4.523	4.4965	4.47	4.4435	4.417	4.3905	4.364	4.3375	4.311	4.2845	4.258	4.2315	4.205	4.1785	4.152	4.1255	4.099	4.0725	4.046	4.0195	3.993	3.9665	3.94	4576	4576.69	4577.38	4578.07	4578.76	4579.44	4580.13	4580.82
54	5	4.973	4.946	4.919	4.892	4.865	4.838	4.811	4.784	4.757	4.73	4.703	4.676	4.649	4.622	4.595	4.568	4.541	4.514	4.487	4.46	4.433	4.406	4.379	4.352	4.325	4.298	4.271	4.244	4.217	4.19	4.163	4.136	4.109	4.082	4.055	4.028	4.001	3.974	3.947	3.92	4568	4568.72	4569.43	4570.15	4570.86	4571.58	4572.29	4573.01
55	5	4.9725	4.945	4.9175	4.89	4.8625	4.835	4.8075	4.78	4.7525	4.725	4.6975	4.67	4.6425	4.615	4.5875	4.56	4.5325	4.505	4.4775	4.45	4.4225	4.395	4.3675	4.34	4.3125	4.285	4.2575	4.23	4.2025	4.175	4.1475	4.12	4.0925	4.065	4.0375	4.01	3.9825	3.955	3.9275	3.9	4560	4560.74	4561.48	4562.23	4562.97	4563.71	4564.45	4565.2
56	5	4.972	4.944	4.916	4.888	4.86	4.832	4.804	4.776	4.748	4.72	4.692	4.664	4.636	4.608	4.58	4.552	4.524	4.496	4.468	4.44	4.412	4.384	4.356	4.328	4.3	4.272	4.244	4.216	4.188	4.16	4.132	4.104	4.076	4.048	4.02	3.992	3.964	3.936	3.908	3.88	4552	4552.77	4553.54	4554.31	4555.08	4555.85	4556.62	4557.39
57	5	4.9715	4.943	4.9145	4.886	4.8575	4.829	4.8005	4.772	4.7435	4.715	4.6865	4.658	4.6295	4.601	4.5725	4.544	4.5155	4.487	4.4585	4.43	4.4015	4.373	4.3445	4.316	4.2875	4.259	4.2305	4.202	4.1735	4.145	4.1165	4.088	4.0595	4.031	4.0025	3.974	3.9455	3.917	3.8885	3.86	4544	4544.8	4545.6	4546.39	4547.19	4547.99	4548.79	4549.59
58	5	4.971	4.942	4.913	4.884	4.855	4.826	4.797	4.768	4.739	4.71	4.681	4.652	4.623	4.594	4.565	4.536	4.507	4.478	4.449	4.42	4.391	4.362	4.333	4.304	4.275	4.246	4.217	4.188	4.159	4.13	4.101	4.072	4.043	4.014	3.985	3.956	3.927	3.898	3.869	3.84	4536	4536.83	4537.65	4538.48	4539.31	4540.13	4540.96	4541.79
59	5	4.9705	4.941	4.9115	4.882	4.8525	4.823	4.7935	4.764	4.7345	4.705	4.6755	4.646	4.6165	4.587	4.5575	4.528	4.4985	4.469	4.4395	4.41	4.3805	4.351	4.3215	4.292	4.2625	4.233	4.2035	4.174	4.1445	4.115	4.0855	4.056	4.0265	3.997	3.9675	3.938	3.9085	3.879	3.8495	3.82	4528	4528.86	4529.71	4530.57	4531.42	4532.28	4533.13	4533.99
60	5	4.97	4.94	4.91	4.88	4.85	4.82	4.79	4.76	4.73	4.7	4.67	4.64	4.61	4.58	4.55	4.52	4.49	4.46	4.43	4.4	4.37	4.34	4.31	4.28	4.25	4.22	4.19	4.16	4.13	4.1	4.07	4.04	4.01	3.98	3.95	3.92	3.89	3.86	3.83	3.8	4520	4520.89	4521.77	4522.65	4523.54	4524.43	4525.31	4526.19
61	5	4.9695	4.939	4.9085	4.878	4.8475	4.817	4.7865	4.756	4.7255	4.695	4.6645	4.634	4.6035	4.573	4.5425	4.512	4.4815	4.451	4.4205	4.39	4.3595	4.329	4.2985	4.268	4.2375	4.207	4.1765	4.146	4.1155	4.085	4.0545	4.024	3.9935	3.963	3.9325	3.902	3.8715	3.841	3.8105	3.78	4512	4512.91	4513.83	4514.74	4515.66	4516.57	4517.49	4518.4
62	5	4.969	4.938	4.907	4.876	4.845	4.814	4.783	4.752	4.721	4.69	4.659	4.628	4.597	4.566	4.535	4.504	4.473	4.442	4.411	4.38	4.349	4.318	4.287	4.256	4.225	4.194	4.163	4.132	4.101	4.07	4.039	4.008	3.977	3.946	3.915	3.884	3.853	3.822	3.791	3.76	4504	4504.95	4505.89	4506.84	4507.78	4508.73	4509.67	4510.62
63	5	4.9685	4.937	4.9055	4.874	4.8425	4.811	4.7795	4.748	4.7165	4.685	4.6535	4.622	4.5905	4.559	4.5275	4.496	4.4645	4.433	4.4015	4.37	4.3385	4.307	4.2755	4.244	4.2125	4.181	4.1495	4.118	4.0865	4.055	4.0235	3.992	3.9605	3.929	3.8975	3.866	3.8345	3.803	3.7715	3.74	4496	4496.98	4497.95	4498.93	4499.91	4500.88	4501.86	4502.84
64	5	4.968	4.936	4.904	4.872	4.84	4.808	4.776	4.744	4.712	4.68	4.648	4.616	4.584	4.552	4.52	4.488	4.456	4.424	4.392	4.36	4.328	4.296	4.264	4.232	4.2	4.168	4.136	4.104	4.072	4.04	4.008	3.976	3.944	3.912	3.88	3.848	3.816	3.784	3.752	3.72	4488	4489.01	4490.02	4491.02	4492.03	4493.04	4494.05	4495.06
65	5	4.9675	4.935	4.9025	4.87	4.8375	4.805	4.7725	4.74	4.7075	4.675	4.6425	4.61	4.5775	4.545	4.5125	4.48	4.4475	4.415	4.3825	4.35	4.3175	4.285	4.2525	4.22	4.1875	4.155	4.1225	4.09	4.0575	4.025	3.9925	3.96	3.9275	3.895	3.8625	3.83	3.7975	3.765	3.7325	3.7	4480	4481.04	4482.08	4483.12	4484.16	4485.2	4486.24	4487.28
66	5	4.967	4.934	4.901	4.868	4.835	4.802	4.769	4.736	4.703	4.67	4.637	4.604	4.571	4.538	4.505	4.472	4.439	4.406	4.373	4.34	4.307	4.274	4.241	4.208	4.175	4.142	4.109	4.076	4.043	4.01	3.977	3.944	3.911	3.878	3.845	3.812	3.779	3.746	3.713	3.68	4472	4473.07	4474.15	4475.22	4476.29	4477.36	4478.44	4479.51
67	5	4.9665	4.933	4.8995	4.866	4.8325	4.799	4.7655	4.732	4.6985	4.665	4.6315	4.598	4.5645	4.531	4.4975	4.464	4.4305	4.397	4.3635	4.33	4.2965	4.263	4.2295	4.196	4.1625	4.129	4.0955	4.062	4.0285	3.995	3.9615	3.928	3.8945	3.861	3.8275	3.794	3.7605	3.727	3.6935	3.66	4464	4465.11	4466.21	4467.32	4468.42	4469.53	4470.63	4471.74
68	5	4.966	4.932	4.898	4.864	4.83	4.796	4.762	4.728	4.694	4.66	4.626	4.592	4.558	4.524	4.49	4.456	4.422	4.388	4.354	4.32	4.286	4.252	4.218	4.184	4.15	4.116	4.082	4.048	4.014	3.98	3.946	3.912	3.878	3.844	3.81	3.776	3.742	3.708	3.674	3.64	4456	4457.14	4458.28	4459.42	4460.56	4461.69	4462.83	4463.97
69	5	4.9655	4.931	4.8965	4.862	4.8275	4.793	4.7585	4.724	4.6895	4.655	4.6205	4.586	4.5515	4.517	4.4825	4.448	4.4135	4.379	4.3445	4.31	4.2755	4.241	4.2065	4.172	4.1375	4.103	4.0685	4.034	3.9995	3.965	3.9305	3.896	3.8615	3.827	3.7925	3.758	3.7235	3.689	3.6545	3.62	4448	4449.17	4450.35	4451.52	4452.69	4453.86	4455.04	4456.21
70	5	4.965	4.93	4.895	4.86	4.825	4.79	4.755	4.72	4.685	4.65	4.615	4.58	4.545	4.51	4.475	4.44	4.405	4.37	4.335	4.3	4.265	4.23	4.195	4.16	4.125	4.09	4.055	4.02	3.985	3.95	3.915	3.88	3.845	3.81	3.775	3.74	3.705	3.67	3.635	3.6	4440	4441.21	4442.41	4443.62	4444.83	4446.04	4447.24	4448.45
71	5	4.9645	4.929	4.8935	4.858	4.8225	4.787	4.7515	4.716	4.6805	4.645	4.6095	4.574	4.5385	4.503	4.4675	4.432	4.3965	4.361	4.3255	4.29	4.2545	4.219	4.1835	4.148	4.1125	4.077	4.0415	4.006	3.9705	3.935	3.8995	3.864	3.8285	3.793	3.7575	3.722	3.6865	3.651	3.6155	3.58	4432	4433.24	4434.48	4435.73	4436.97	4438.21	4439.45	4440.7
72	5	4.964	4.928	4.892	4.856	4.82	4.784	4.748	4.712	4.676	4.64	4.604	4.568	4.532	4.496	4.46	4.424	4.388	4.352	4.316	4.28	4.244	4.208	4.172	4.136	4.1	4.064	4.028	3.992	3.956	3.92	3.884	3.848	3.812	3.776	3.74	3.704	3.668	3.632	3.596	3.56	4424	4425.28	4426.56	4427.83	4429.11	4430.39	4431.67	4432.95
73	5	4.9635	4.927	4.8905	4.854	4.8175	4.781	4.7445	4.708	4.6715	4.635	4.5985	4.562	4.5255	4.489	4.4525	4.416	4.3795	4.343	4.3065	4.27	4.2335	4.197	4.1605	4.124	4.0875	4.051	4.0145	3.978	3.9415	3.905	3.8685	3.832	3.7955	3.759	3.7225	3.686	3.6495	3.613	3.5765	3.54	4416	4417.31	4418.63	4419.94	4421.26	4422.57	4423.88	4425.2
74	5	4.963	4.926	4.889	4.852	4.815	4.778	4.741	4.704	4.667	4.63	4.593	4.556	4.519	4.482	4.445	4.408	4.371	4.334	4.297	4.26	4.223	4.186	4.149	4.112	4.075	4.038	4.001	3.964	3.927	3.89	3.853	3.816	3.779	3.742	3.705	3.668	3.631	3.594	3.557	3.52	4408	4409.35	4410.7	4412.05	4413.4	4414.75	4416.1	4417.45
75	5	4.9625	4.925	4.8875	4.85	4.8125	4.775	4.7375	4.7	4.6625	4.625	4.5875	4.55	4.5125	4.475	4.4375	4.4	4.3625	4.325	4.2875	4.25	4.2125	4.175	4.1375	4.1	4.0625	4.025	3.9875	3.95	3.9125	3.875	3.8375	3.8	3.7625	3.725	3.6875	3.65	3.6125	3.575	3.5375	3.5	4400	4401.39	4402.77	4404.16	4405.55	4406.94	4408.32	4409.71
76	5	4.962	4.924	4.886	4.848	4.81	4.772	4.734	4.696	4.658	4.62	4.582	4.544	4.506	4.468	4.43	4.392	4.354	4.316	4.278	4.24	4.202	4.164	4.126	4.088	4.05	4.012	3.974	3.936	3.898	3.86	3.822	3.784	3.746	3.708	3.67	3.632	3.594	3.556	3.518	3.48	4392	4393.43	4394.85	4396.27	4397.7	4399.12	4400.55	4401.98
77	5	4.9615	4.923	4.8845	4.846	4.8075	4.769	4.7305	4.692	4.6535	4.615	4.5765	4.538	4.4995	4.461	4.4225	4.384	4.3455	4.307	4.2685	4.23	4.1915	4.153	4.1145	4.076	4.0375	3.999	3.9605	3.922	3.8835	3.845	3.8065	3.768	3.7295	3.691	3.6525	3.614	3.5755	3.537	3.4985	3.46	4384	4385.46	4386.93	4388.39	4389.85	4391.31	4392.78	4394.24
78	5	4.961	4.922	4.883	4.844	4.805	4.766	4.727	4.688	4.649	4.61	4.571	4.532	4.493	4.454	4.415	4.376	4.337	4.298	4.259	4.22	4.181	4.142	4.103	4.064	4.025	3.986	3.947	3.908	3.869	3.83	3.791	3.752	3.713	3.674	3.635	3.596	3.557	3.518	3.479	3.44	4376	4377.5	4379	4380.5	4382.01	4383.51	4385.01	4386.51
79	5	4.9605	4.921	4.8815	4.842	4.8025	4.763	4.7235	4.684	4.6445	4.605	4.5655	4.526	4.4865	4.447	4.4075	4.368	4.3285	4.289	4.2495	4.21	4.1705	4.131	4.0915	4.052	4.0125	3.973	3.9335	3.894	3.8545	3.815	3.7755	3.736	3.6965	3.657	3.6175	3.578	3.5385	3.499	3.4595	3.42	4368	4369.54	4371.08	4372.62	4374.16	4375.7	4377.24	4378.78
80	5	4.96	4.92	4.88	4.84	4.8	4.76	4.72	4.68	4.64	4.6	4.56	4.52	4.48	4.44	4.4	4.36	4.32	4.28	4.24	4.2	4.16	4.12	4.08	4.04	4	3.96	3.92	3.88	3.84	3.8	3.76	3.72	3.68	3.64	3.6	3.56	3.52	3.48	3.44	3.4	4360	4361.58	4363.16	4364.74	4366.32	4367.9	4369.48	4371.06
81	5	4.9595	4.919	4.8785	4.838	4.7975	4.757	4.7165	4.676	4.6355	4.595	4.5545	4.514	4.4735	4.433	4.3925	4.352	4.3115	4.271	4.2305	4.19	4.1495	4.109	4.0685	4.028	3.9875	3.947	3.9065	3.866	3.8255	3.785	3.7445	3.704	3.6635	3.623	3.5825	3.542	3.5015	3.461	3.4205	3.38	4352	4353.62	4355.24	4356.86	4358.48	4360.1	4361.72	4363.34
82	5	4.959	4.918	4.877	4.836	4.795	4.754	4.713	4.672	4.631	4.59	4.549	4.508	4.467	4.426	4.385	4.344	4.303	4.262	4.221	4.18	4.139	4.098	4.057	4.016	3.975	3.934	3.893	3.852	3.811	3.77	3.729	3.688	3.647	3.606	3.565	3.524	3.483	3.442	3.401	3.36	4344	4345.66	4347.32	4348.98	4350.64	4352.3	4353.96	4355.62
83	5	4.9585	4.917	4.8755	4.834	4.7925	4.751	4.7095	4.668	4.6265	4.585	4.5435	4.502	4.4605	4.419	4.3775	4.336	4.2945	4.253	4.2115	4.17	4.1285	4.087	4.0455	4.004	3.9625	3.921	3.8795	3.838	3.7965	3.755	3.7135	3.672	3.6305	3.589	3.5475	3.506	3.4645	3.423	3.3815	3.34	4336	4337.7	4339.4	4341.1	4342.81	4344.51	4346.21	4347.91
84	5	4.958	4.916	4.874	4.832	4.79	4.748	4.706	4.664	4.622	4.58	4.538	4.496	4.454	4.412	4.37	4.328	4.286	4.244	4.202	4.16	4.118	4.076	4.034	3.992	3.95	3.908	3.866	3.824	3.782	3.74	3.698	3.656	3.614	3.572	3.53	3.488	3.446	3.404	3.362	3.32	4328	4329.74	4331.49	4333.23	4334.97	4336.72	4338.46	4340.2
85	5	4.9575	4.915	4.8725	4.83	4.7875	4.745	4.7025	4.66	4.6175	4.575	4.5325	4.49	4.4475	4.405	4.3625	4.32	4.2775	4.235	4.1925	4.15	4.1075	4.065	4.0225	3.98	3.9375	3.895	3.8525	3.81	3.7675	3.725	3.6825	3.64	3.5975	3.555	3.5125	3.47	3.4275	3.385	3.3425	3.3	4320	4321.78	4323.57	4325.35	4327.14	4328.93	4330.71	4332.49
86	5	4.957	4.914	4.871	4.828	4.785	4.742	4.699	4.656	4.613	4.57	4.527	4.484	4.441	4.398	4.355	4.312	4.269	4.226	4.183	4.14	4.097	4.054	4.011	3.968	3.925	3.882	3.839	3.796	3.753	3.71	3.667	3.624	3.581	3.538	3.495	3.452	3.409	3.366	3.323	3.28	4312	4313.83	4315.65	4317.48	4319.31	4321.14	4322.97	4324.79
87	5	4.9565	4.913	4.8695	4.826	4.7825	4.739	4.6955	4.652	4.6085	4.565	4.5215	4.478	4.4345	4.391	4.3475	4.304	4.2605	4.217	4.1735	4.13	4.0865	4.043	3.9995	3.956	3.9125	3.869	3.8255	3.782	3.7385	3.695	3.6515	3.608	3.5645	3.521	3.4775	3.434	3.3905	3.347	3.3035	3.26	4304	4305.87	4307.74	4309.61	4311.48	4313.35	4315.22	4317.09
88	5	4.956	4.912	4.868	4.824	4.78	4.736	4.692	4.648	4.604	4.56	4.516	4.472	4.428	4.384	4.34	4.296	4.252	4.208	4.164	4.12	4.076	4.032	3.988	3.944	3.9	3.856	3.812	3.768	3.724	3.68	3.636	3.592	3.548	3.504	3.46	3.416	3.372	3.328	3.284	3.24	4296	4297.91	4299.83	4301.74	4303.66	4305.57	4307.48	4309.4
89	5	4.9555	4.911	4.8665	4.822	4.7775	4.733	4.6885	4.644	4.5995	4.555	4.5105	4.466	4.4215	4.377	4.3325	4.288	4.2435	4.199	4.1545	4.11	4.0655	4.021	3.9765	3.932	3.8875	3.843	3.7985	3.754	3.7095	3.665	3.6205	3.576	3.5315	3.487	3.4425	3.398	3.3535	3.309	3.2645	3.22	4288	4289.96	4291.92	4293.87	4295.83	4297.79	4299.75	4301.71
90	5	4.955	4.91	4.865	4.82	4.775	4.73	4.685	4.64	4.595	4.55	4.505	4.46	4.415	4.37	4.325	4.28	4.235	4.19	4.145	4.1	4.055	4.01	3.965	3.92	3.875	3.83	3.785	3.74	3.695	3.65	3.605	3.56	3.515	3.47	3.425	3.38	3.335	3.29	3.245	3.2	4280	4282	4284.01	4286.01	4288.01	4290.01	4292.02	4294.02
91	5	4.9545	4.909	4.8635	4.818	4.7725	4.727	4.6815	4.636	4.5905	4.545	4.4995	4.454	4.4085	4.363	4.3175	4.272	4.2265	4.181	4.1355	4.09	4.0445	3.999	3.9535	3.908	3.8625	3.817	3.7715	3.726	3.6805	3.635	3.5895	3.544	3.4985	3.453	3.4075	3.362	3.3165	3.271	3.2255	3.18	4272	4274.05	4276.1	4278.14	4280.19	4282.24	4284.28	4286.33
92	5	4.954	4.908	4.862	4.816	4.77	4.724	4.678	4.632	4.586	4.54	4.494	4.448	4.402	4.356	4.31	4.264	4.218	4.172	4.126	4.08	4.034	3.988	3.942	3.896	3.85	3.804	3.758	3.712	3.666	3.62	3.574	3.528	3.482	3.436	3.39	3.344	3.298	3.252	3.206	3.16	4264	4266.09	4268.19	4270.28	4272.37	4274.47	4276.56	4278.65
93	5	4.9535	4.907	4.8605	4.814	4.7675	4.721	4.6745	4.628	4.5815	4.535	4.4885	4.442	4.3955	4.349	4.3025	4.256	4.2095	4.163	4.1165	4.07	4.0235	3.977	3.9305	3.884	3.8375	3.791	3.7445	3.698	3.6515	3.605	3.5585	3.512	3.4655	3.419	3.3725	3.326	3.2795	3.233	3.1865	3.14	4256	4258.14	4260.28	4262.42	4264.56	4266.69	4268.83	4270.97
94	5	4.953	4.906	4.859	4.812	4.765	4.718	4.671	4.624	4.577	4.53	4.483	4.436	4.389	4.342	4.295	4.248	4.201	4.154	4.107	4.06	4.013	3.966	3.919	3.872	3.825	3.778	3.731	3.684	3.637	3.59	3.543	3.496	3.449	3.402	3.355	3.308	3.261	3.214	3.167	3.12	4248	4250.19	4252.37	4254.56	4256.74	4258.93	4261.11	4263.3
95	5	4.9525	4.905	4.8575	4.81	4.7625	4.715	4.6675	4.62	4.5725	4.525	4.4775	4.43	4.3825	4.335	4.2875	4.24	4.1925	4.145	4.0975	4.05	4.0025	3.955	3.9075	3.86	3.8125	3.765	3.7175	3.67	3.6225	3.575	3.5275	3.48	3.4325	3.385	3.3375	3.29	3.2425	3.195	3.1475	3.1	4240	4242.23	4244.47	4246.7	4248.93	4251.16	4253.4	4255.63
96	5	4.952	4.904	4.856	4.808	4.76	4.712	4.664	4.616	4.568	4.52	4.472	4.424	4.376	4.328	4.28	4.232	4.184	4.136	4.088	4.04	3.992	3.944	3.896	3.848	3.8	3.752	3.704	3.656	3.608	3.56	3.512	3.464	3.416	3.368	3.32	3.272	3.224	3.176	3.128	3.08	4232	4234.28	4236.56	4238.84	4241.12	4243.4	4245.68	4247.96
97	5	4.9515	4.903	4.8545	4.806	4.7575	4.709	4.6605	4.612	4.5635	4.515	4.4665	4.418	4.3695	4.321	4.2725	4.224	4.1755	4.127	4.0785	4.03	3.9815	3.933	3.8845	3.836	3.7875	3.739	3.6905	3.642	3.5935	3.545	3.4965	3.448	3.3995	3.351	3.3025	3.254	3.2055	3.157	3.1085	3.06	4224	4226.33	4228.66	4230.98	4233.31	4235.64	4237.97	4240.3
98	5	4.951	4.902	4.853	4.804	4.755	4.706	4.657	4.608	4.559	4.51	4.461	4.412	4.363	4.314	4.265	4.216	4.167	4.118	4.069	4.02	3.971	3.922	3.873	3.824	3.775	3.726	3.677	3.628	3.579	3.53	3.481	3.432	3.383	3.334	3.285	3.236	3.187	3.138	3.089	3.04	4216	4218.38	4220.75	4223.13	4225.51	4227.88	4230.26	4232.64
99	5	4.9505	4.901	4.8515	4.802	4.7525	4.703	4.6535	4.604	4.5545	4.505	4.4555	4.406	4.3565	4.307	4.2575	4.208	4.1585	4.109	4.0595	4.01	3.9605	3.911	3.8615	3.812	3.7625	3.713	3.6635	3.614	3.5645	3.515	3.4655	3.416	3.3665	3.317	3.2675	3.218	3.1685	3.119	3.0695	3.02	4208	4210.43	4212.85	4215.28	4217.7	4220.13	4222.55	4224.98
100	5	4.95	4.9	4.85	4.8	4.75	4.7	4.65	4.6	4.55	4.5	4.45	4.4	4.35	4.3	4.25	4.2	4.15	4.1	4.05	4	3.95	3.9	3.85	3.8	3.75	3.7	3.65	3.6	3.55	3.5	3.45	3.4	3.35	3.3	3.25	3.2	3.15	3.1	3.05	3	4200	4202.48	4204.95	4207.43	4209.9	4212.38	4214.85	4217.32
101	5	4.9495	4.899	4.8485	4.798	4.7475	4.697	4.6465	4.596	4.5455	4.495	4.4445	4.394	4.3435	4.293	4.2425	4.192	4.1415	4.091	4.0405	3.99	3.9395	3.889	3.8385	3.788	3.7375	3.687	3.6365	3.586	3.5355	3.485	3.4345	3.384	3.3335	3.283	3.2325	3.182	3.1315	3.081	3.0305	2.98	4192	4194.52	4197.05	4199.57	4202.1	4204.62	4207.15	4209.68
102	5	4.949	4.898	4.847	4.796	4.745	4.694	4.643	4.592	4.541	4.49	4.439	4.388	4.337	4.286	4.235	4.184	4.133	4.082	4.031	3.98	3.929	3.878	3.827	3.776	3.725	3.674	3.623	3.572	3.521	3.47	3.419	3.368	3.317	3.266	3.215	3.164	3.113	3.062	3.011	2.96	4184	4186.58	4189.15	4191.73	4194.3	4196.88	4199.45	4202.03
103	5	4.9485	4.897	4.8455	4.794	4.7425	4.691	4.6395	4.588	4.5365	4.485	4.4335	4.382	4.3305	4.279	4.2275	4.176	4.1245	4.073	4.0215	3.97	3.9185	3.867	3.8155	3.764	3.7125	3.661	3.6095	3.558	3.5065	3.455	3.4035	3.352	3.3005	3.249	3.1975	3.146	3.0945	3.043	2.9915	2.94	4176	4178.63	4181.25	4183.88	4186.51	4189.13	4191.76	4194.39
104	5	4.948	4.896	4.844	4.792	4.74	4.688	4.636	4.584	4.532	4.48	4.428	4.376	4.324	4.272	4.22	4.168	4.116	4.064	4.012	3.96	3.908	3.856	3.804	3.752	3.7	3.648	3.596	3.544	3.492	3.44	3.388	3.336	3.284	3.232	3.18	3.128	3.076	3.024	2.972	2.92	4168	4170.68	4173.36	4176.03	4178.71	4181.39	4184.07	4186.75
105	5	4.9475	4.895	4.8425	4.79	4.7375	4.685	4.6325	4.58	4.5275	4.475	4.4225	4.37	4.3175	4.265	4.2125	4.16	4.1075	4.055	4.0025	3.95	3.8975	3.845	3.7925	3.74	3.6875	3.635	3.5825	3.53	3.4775	3.425	3.3725	3.32	3.2675	3.215	3.1625	3.11	3.0575	3.005	2.9525	2.9	4160	4162.73	4165.46	4168.19	4170.92	4173.65	4176.38	4179.11
106	5	4.947	4.894	4.841	4.788	4.735	4.682	4.629	4.576	4.523	4.47	4.417	4.364	4.311	4.258	4.205	4.152	4.099	4.046	3.993	3.94	3.887	3.834	3.781	3.728	3.675	3.622	3.569	3.516	3.463	3.41	3.357	3.304	3.251	3.198	3.145	3.092	3.039	2.986	2.933	2.88	4152	4154.78	4157.56	4160.35	4163.13	4165.91	4168.69	4171.48
107	5	4.9465	4.893	4.8395	4.786	4.7325	4.679	4.6255	4.572	4.5185	4.465	4.4115	4.358	4.3045	4.251	4.1975	4.144	4.0905	4.037	3.9835	3.93	3.8765	3.823	3.7695	3.716	3.6625	3.609	3.5555	3.502	3.4485	3.395	3.3415	3.288	3.2345	3.181	3.1275	3.074	3.0205	2.967	2.9135	2.86	4144	4146.84	4149.67	4152.51	4155.34	4158.18	4161.01	4163.85
108	5	4.946	4.892	4.838	4.784	4.73	4.676	4.622	4.568	4.514	4.46	4.406	4.352	4.298	4.244	4.19	4.136	4.082	4.028	3.974	3.92	3.866	3.812	3.758	3.704	3.65	3.596	3.542	3.488	3.434	3.38	3.326	3.272	3.218	3.164	3.11	3.056	3.002	2.948	2.894	2.84	4136	4138.89	4141.78	4144.67	4147.56	4150.44	4153.33	4156.22
109	5	4.9455	4.891	4.8365	4.782	4.7275	4.673	4.6185	4.564	4.5095	4.455	4.4005	4.346	4.2915	4.237	4.1825	4.128	4.0735	4.019	3.9645	3.91	3.8555	3.801	3.7465	3.692	3.6375	3.583	3.5285	3.474	3.4195	3.365	3.3105	3.256	3.2015	3.147	3.0925	3.038	2.9835	2.929	2.8745	2.82	4128	4130.94	4133.89	4136.83	4139.77	4142.72	4145.66	4148.6
110	5	4.945	4.89	4.835	4.78	4.725	4.67	4.615	4.56	4.505	4.45	4.395	4.34	4.285	4.23	4.175	4.12	4.065	4.01	3.955	3.9	3.845	3.79	3.735	3.68	3.625	3.57	3.515	3.46	3.405	3.35	3.295	3.24	3.185	3.13	3.075	3.02	2.965	2.91	2.855	2.8	4120	4123	4125.99	4128.99	4131.99	4134.99	4137.98	4140.98
111	5	4.9445	4.889	4.8335	4.778	4.7225	4.667	4.6115	4.556	4.5005	4.445	4.3895	4.334	4.2785	4.223	4.1675	4.112	4.0565	4.001	3.9455	3.89	3.8345	3.779	3.7235	3.668	3.6125	3.557	3.5015	3.446	3.3905	3.335	3.2795	3.224	3.1685	3.113	3.0575	3.002	2.9465	2.891	2.8355	2.78	4112	4115.05	4118.1	4121.16	4124.21	4127.26	4130.31	4133.37
112	5	4.944	4.888	4.832	4.776	4.72	4.664	4.608	4.552	4.496	4.44	4.384	4.328	4.272	4.216	4.16	4.104	4.048	3.992	3.936	3.88	3.824	3.768	3.712	3.656	3.6	3.544	3.488	3.432	3.376	3.32	3.264	3.208	3.152	3.096	3.04	2.984	2.928	2.872	2.816	2.76	4104	4107.11	4110.22	4113.32	4116.43	4119.54	4122.65	4125.76
113	5	4.9435	4.887	4.8305	4.774	4.7175	4.661	4.6045	4.548	4.4915	4.435	4.3785	4.322	4.2655	4.209	4.1525	4.096	4.0395	3.983	3.9265	3.87	3.8135	3.757	3.7005	3.644	3.5875	3.531	3.4745	3.418	3.3615	3.305	3.2485	3.192	3.1355	3.079	3.0225	2.966	2.9095	2.853	2.7965	2.74	4096	4099.16	4102.33	4105.49	4108.66	4111.82	4114.98	4118.15
114	5	4.943	4.886	4.829	4.772	4.715	4.658	4.601	4.544	4.487	4.43	4.373	4.316	4.259	4.202	4.145	4.088	4.031	3.974	3.917	3.86	3.803	3.746	3.689	3.632	3.575	3.518	3.461	3.404	3.347	3.29	3.233	3.176	3.119	3.062	3.005	2.948	2.891	2.834	2.777	2.72	4088	4091.22	4094.44	4097.66	4100.88	4104.1	4107.32	4110.54
115	5	4.9425	4.885	4.8275	4.77	4.7125	4.655	4.5975	4.54	4.4825	4.425	4.3675	4.31	4.2525	4.195	4.1375	4.08	4.0225	3.965	3.9075	3.85	3.7925	3.735	3.6775	3.62	3.5625	3.505	3.4475	3.39	3.3325	3.275	3.2175	3.16	3.1025	3.045	2.9875	2.93	2.8725	2.815	2.7575	2.7	4080	4083.28	4086.55	4089.83	4093.11	4096.39	4099.66	4102.94
116	5	4.942	4.884	4.826	4.768	4.71	4.652	4.594	4.536	4.478	4.42	4.362	4.304	4.246	4.188	4.13	4.072	4.014	3.956	3.898	3.84	3.782	3.724	3.666	3.608	3.55	3.492	3.434	3.376	3.318	3.26	3.202	3.144	3.086	3.028	2.97	2.912	2.854	2.796	2.738	2.68	4072	4075.34	4078.67	4082.01	4085.34	4088.68	4092.01	4095.34
117	5	4.9415	4.883	4.8245	4.766	4.7075	4.649	4.5905	4.532	4.4735	4.415	4.3565	4.298	4.2395	4.181	4.1225	4.064	4.0055	3.947	3.8885	3.83	3.7715	3.713	3.6545	3.596	3.5375	3.479	3.4205	3.362	3.3035	3.245	3.1865	3.128	3.0695	3.011	2.9525	2.894	2.8355	2.777	2.7185	2.66	4064	4067.39	4070.79	4074.18	4077.57	4080.97	4084.36	4087.75
118	5	4.941	4.882	4.823	4.764	4.705	4.646	4.587	4.528	4.469	4.41	4.351	4.292	4.233	4.174	4.115	4.056	3.997	3.938	3.879	3.82	3.761	3.702	3.643	3.584	3.525	3.466	3.407	3.348	3.289	3.23	3.171	3.112	3.053	2.994	2.935	2.876	2.817	2.758	2.699	2.64	4056	4059.45	4062.9	4066.35	4069.81	4073.26	4076.71	4080.16
119	5	4.9405	4.881	4.8215	4.762	4.7025	4.643	4.5835	4.524	4.4645	4.405	4.3455	4.286	4.2265	4.167	4.1075	4.048	3.9885	3.929	3.8695	3.81	3.7505	3.691	3.6315	3.572	3.5125	3.453	3.3935	3.334	3.2745	3.215	3.1555	3.096	3.0365	2.977	2.9175	2.858	2.7985	2.739	2.6795	2.62	4048	4051.51	4055.02	4058.53	4062.04	4065.55	4069.06	4072.57
120	5	4.94	4.88	4.82	4.76	4.7	4.64	4.58	4.52	4.46	4.4	4.34	4.28	4.22	4.16	4.1	4.04	3.98	3.92	3.86	3.8	3.74	3.68	3.62	3.56	3.5	3.44	3.38	3.32	3.26	3.2	3.14	3.08	3.02	2.96	2.9	2.84	2.78	2.72	2.66	2.6	4040	4043.57	4047.14	4050.71	4054.28	4057.85	4061.42	4064.99
121	5	4.9395	4.879	4.8185	4.758	4.6975	4.637	4.5765	4.516	4.4555	4.395	4.3345	4.274	4.2135	4.153	4.0925	4.032	3.9715	3.911	3.8505	3.79	3.7295	3.669	3.6085	3.548	3.4875	3.427	3.3665	3.306	3.2455	3.185	3.1245	3.064	3.0035	2.943	2.8825	2.822	2.7615	2.701	2.6405	2.58	4032	4035.63	4039.26	4042.89	4046.52	4050.15	4053.78	4057.41
122	5	4.939	4.878	4.817	4.756	4.695	4.634	4.573	4.512	4.451	4.39	4.329	4.268	4.207	4.146	4.085	4.024	3.963	3.902	3.841	3.78	3.719	3.658	3.597	3.536	3.475	3.414	3.353	3.292	3.231	3.17	3.109	3.048	2.987	2.926	2.865	2.804	2.743	2.682	2.621	2.56	4024	4027.69	4031.38	4035.07	4038.76	4042.45	4046.14	4049.83
123	5	4.9385	4.877	4.8155	4.754	4.6925	4.631	4.5695	4.508	4.4465	4.385	4.3235	4.262	4.2005	4.139	4.0775	4.016	3.9545	3.893	3.8315	3.77	3.7085	3.647	3.5855	3.524	3.4625	3.401	3.3395	3.278	3.2165	3.155	3.0935	3.032	2.9705	2.909	2.8475	2.786	2.7245	2.663	2.6015	2.54	4016	4019.75	4023.5	4027.25	4031.01	4034.76	4038.51	4042.26
124	5	4.938	4.876	4.814	4.752	4.69	4.628	4.566	4.504	4.442	4.38	4.318	4.256	4.194	4.132	4.07	4.008	3.946	3.884	3.822	3.76	3.698	3.636	3.574	3.512	3.45	3.388	3.326	3.264	3.202	3.14	3.078	3.016	2.954	2.892	2.83	2.768	2.706	2.644	2.582	2.52	4008	4011.81	4015.63	4019.44	4023.25	4027.07	4030.88	4034.69
125	5	4.9375	4.875	4.8125	4.75	4.6875	4.625	4.5625	4.5	4.4375	4.375	4.3125	4.25	4.1875	4.125	4.0625	4	3.9375	3.875	3.8125	3.75	3.6875	3.625	3.5625	3.5	3.4375	3.375	3.3125	3.25	3.1875	3.125	3.0625	3	2.9375	2.875	2.8125	2.75	2.6875	2.625	2.5625	2.5	4000	4003.88	4007.75	4011.62	4015.5	4019.38	4023.25	4027.12
126	5	4.937	4.874	4.811	4.748	4.685	4.622	4.559	4.496	4.433	4.37	4.307	4.244	4.181	4.118	4.055	3.992	3.929	3.866	3.803	3.74	3.677	3.614	3.551	3.488	3.425	3.362	3.299	3.236	3.173	3.11	3.047	2.984	2.921	2.858	2.795	2.732	2.669	2.606	2.543	2.48	3992	3995.94	3999.88	4003.81	4007.75	4011.69	4015.62	4019.56
127	5	4.9365	4.873	4.8095	4.746	4.6825	4.619	4.5555	4.492	4.4285	4.365	4.3015	4.238	4.1745	4.111	4.0475	3.984	3.9205	3.857	3.7935	3.73	3.6665	3.603	3.5395	3.476	3.4125	3.349	3.2855	3.222	3.1585	3.095	3.0315	2.968	2.9045	2.841	2.7775	2.714	2.6505	2.587	2.5235	2.46	3984	3988	3992	3996	4000	4004	4008	4012
128	5	4.936	4.872	4.808	4.744	4.68	4.616	4.552	4.488	4.424	4.36	4.296	4.232	4.168	4.104	4.04	3.976	3.912	3.848	3.784	3.72	3.656	3.592	3.528	3.464	3.4	3.336	3.272	3.208	3.144	3.08	3.016	2.952	2.888	2.824	2.76	2.696	2.632	2.568	2.504	2.44	3976	3980.06	3984.13	3988.19	3992.26	3996.32	4000.38	4004.45
129	5	4.9355	4.871	4.8065	4.742	4.6775	4.613	4.5485	4.484	4.4195	4.355	4.2905	4.226	4.1615	4.097	4.0325	3.968	3.9035	3.839	3.7745	3.71	3.6455	3.581	3.5165	3.452	3.3875	3.323	3.2585	3.194	3.1295	3.065	3.0005	2.936	2.8715	2.807	2.7425	2.678	2.6135	2.549	2.4845	2.42	3968	3972.13	3976.26	3980.38	3984.51	3988.64	3992.77	3996.9
130	5	4.935	4.87	4.805	4.74	4.675	4.61	4.545	4.48	4.415	4.35	4.285	4.22	4.155	4.09	4.025	3.96	3.895	3.83	3.765	3.7	3.635	3.57	3.505	3.44	3.375	3.31	3.245	3.18	3.115	3.05	2.985	2.92	2.855	2.79	2.725	2.66	2.595	2.53	2.465	2.4	3960	3964.19	3968.39	3972.58	3976.77	3980.96	3985.16	3989.35
131	5	4.9345	4.869	4.8035	4.738	4.6725	4.607	4.5415	4.476	4.4105	4.345	4.2795	4.214	4.1485	4.083	4.0175	3.952	3.8865	3.821	3.7555	3.69	3.6245	3.559	3.4935	3.428	3.3625	3.297	3.2315	3.166	3.1005	3.035	2.9695	2.904	2.8385	2.773	2.7075	2.642	2.5765	2.511	2.4455	2.38	3952	3956.26	3960.51	3964.77	3969.03	3973.29	3977.55	3981.8
132	5	4.934	4.868	4.802	4.736	4.67	4.604	4.538	4.472	4.406	4.34	4.274	4.208	4.142	4.076	4.01	3.944	3.878	3.812	3.746	3.68	3.614	3.548	3.482	3.416	3.35	3.284	3.218	3.152	3.086	3.02	2.954	2.888	2.822	2.756	2.69	2.624	2.558	2.492	2.426	2.36	3944	3948.32	3952.65	3956.97	3961.29	3965.61	3969.94	3974.26
133	5	4.9335	4.867	4.8005	4.734	4.6675	4.601	4.5345	4.468	4.4015	4.335	4.2685	4.202	4.1355	4.069	4.0025	3.936	3.8695	3.803	3.7365	3.67	3.6035	3.537	3.4705	3.404	3.3375	3.271	3.2045	3.138	3.0715	3.005	2.9385	2.872	2.8055	2.739	2.6725	2.606	2.5395	2.473	2.4065	2.34	3936	3940.39	3944.78	3949.17	3953.56	3957.95	3962.33	3966.72
134	5	4.933	4.866	4.799	4.732	4.665	4.598	4.531	4.464	4.397	4.33	4.263	4.196	4.129	4.062	3.995	3.928	3.861	3.794	3.727	3.66	3.593	3.526	3.459	3.392	3.325	3.258	3.191	3.124	3.057	2.99	2.923	2.856	2.789	2.722	2.655	2.588	2.521	2.454	2.387	2.32	3928	3932.46	3936.91	3941.37	3945.82	3950.28	3954.73	3959.19
135	5	4.9325	4.865	4.7975	4.73	4.6625	4.595	4.5275	4.46	4.3925	4.325	4.2575	4.19	4.1225	4.055	3.9875	3.92	3.8525	3.785	3.7175	3.65	3.5825	3.515	3.4475	3.38	3.3125	3.245	3.1775	3.11	3.0425	2.975	2.9075	2.84	2.7725	2.705	2.6375	2.57	2.5025	2.435	2.3675	2.3	3920	3924.52	3929.05	3933.57	3938.09	3942.61	3947.14	3951.66
136	5	4.932	4.864	4.796	4.728	4.66	4.592	4.524	4.456	4.388	4.32	4.252	4.184	4.116	4.048	3.98	3.912	3.844	3.776	3.708	3.64	3.572	3.504	3.436	3.368	3.3	3.232	3.164	3.096	3.028	2.96	2.892	2.824	2.756	2.688	2.62	2.552	2.484	2.416	2.348	2.28	3912	3916.59	3921.18	3925.77	3930.36	3934.95	3939.54	3944.13
137	5	4.9315	4.863	4.7945	4.726	4.6575	4.589	4.5205	4.452	4.3835	4.315	4.2465	4.178	4.1095	4.041	3.9725	3.904	3.8355	3.767	3.6985	3.63	3.5615	3.493	3.4245	3.356	3.2875	3.219	3.1505	3.082	3.0135	2.945	2.8765	2.808	2.7395	2.671	2.6025	2.534	2.4655	2.397	2.3285	2.26	3904	3908.66	3913.32	3917.97	3922.63	3927.29	3931.95	3936.61
138	5	4.931	4.862	4.793	4.724	4.655	4.586	4.517	4.448	4.379	4.31	4.241	4.172	4.103	4.034	3.965	3.896	3.827	3.758	3.689	3.62	3.551	3.482	3.413	3.344	3.275	3.206	3.137	3.068	2.999	2.93	2.861	2.792	2.723	2.654	2.585	2.516	2.447	2.378	2.309	2.24	3896	3900.73	3905.45	3910.18	3914.91	3919.63	3924.36	3929.09
139	5	4.9305	4.861	4.7915	4.722	4.6525	4.583	4.5135	4.444	4.3745	4.305	4.2355	4.166	4.0965	4.027	3.9575	3.888	3.8185	3.749	3.6795	3.61	3.5405	3.471	3.4015	3.332	3.2625	3.193	3.1235	3.054	2.9845	2.915	2.8455	2.776	2.7065	2.637	2.5675	2.498	2.4285	2.359	2.2895	2.22	3888	3892.8	3897.59	3902.39	3907.18	3911.98	3916.77	3921.57
140	5	4.93	4.86	4.79	4.72	4.65	4.58	4.51	4.44	4.37	4.3	4.23	4.16	4.09	4.02	3.95	3.88	3.81	3.74	3.67	3.6	3.53	3.46	3.39	3.32	3.25	3.18	3.11	3.04	2.97	2.9	2.83	2.76	2.69	2.62	2.55	2.48	2.41	2.34	2.27	2.2	3880	3884.86	3889.73	3894.59	3899.46	3904.32	3909.19	3914.05
141	5	4.9295	4.859	4.7885	4.718	4.6475	4.577	4.5065	4.436	4.3655	4.295	4.2245	4.154	4.0835	4.013	3.9425	3.872	3.8015	3.731	3.6605	3.59	3.5195	3.449	3.3785	3.308	3.2375	3.167	3.0965	3.026	2.9555	2.885	2.8145	2.744	2.6735	2.603	2.5325	2.462	2.3915	2.321	2.2505	2.18	3872	3876.93	3881.87	3886.8	3891.74	3896.68	3901.61	3906.55
142	5	4.929	4.858	4.787	4.716	4.645	4.574	4.503	4.432	4.361	4.29	4.219	4.148	4.077	4.006	3.935	3.864	3.793	3.722	3.651	3.58	3.509	3.438	3.367	3.296	3.225	3.154	3.083	3.012	2.941	2.87	2.799	2.728	2.657	2.586	2.515	2.444	2.373	2.302	2.231	2.16	3864	3869.01	3874.01	3879.02	3884.02	3889.03	3894.03	3899.04
143	5	4.9285	4.857	4.7855	4.714	4.6425	4.571	4.4995	4.428	4.3565	4.285	4.2135	4.142	4.0705	3.999	3.9275	3.856	3.7845	3.713	3.6415	3.57	3.4985	3.427	3.3555	3.284	3.2125	3.141	3.0695	2.998	2.9265	2.855	2.7835	2.712	2.6405	2.569	2.4975	2.426	2.3545	2.283	2.2115	2.14	3856	3861.08	3866.15	3871.23	3876.31	3881.38	3886.46	3891.54
144	5	4.928	4.856	4.784	4.712	4.64	4.568	4.496	4.424	4.352	4.28	4.208	4.136	4.064	3.992	3.92	3.848	3.776	3.704	3.632	3.56	3.488	3.416	3.344	3.272	3.2	3.128	3.056	2.984	2.912	2.84	2.768	2.696	2.624	2.552	2.48	2.408	2.336	2.264	2.192	2.12	3848	3853.15	3858.3	3863.44	3868.59	3873.74	3878.89	3884.04
145	5	4.9275	4.855	4.7825	4.71	4.6375	4.565	4.4925	4.42	4.3475	4.275	4.2025	4.13	4.0575	3.985	3.9125	3.84	3.7675	3.695	3.6225	3.55	3.4775	3.405	3.3325	3.26	3.1875	3.115	3.0425	2.97	2.8975	2.825	2.7525	2.68	2.6075	2.535	2.4625	2.39	2.3175	2.245	2.1725	2.1	3840	3845.22	3850.44	3855.66	3860.88	3866.1	3871.32	3876.54
146	5	4.927	4.854	4.781	4.708	4.635	4.562	4.489	4.416	4.343	4.27	4.197	4.124	4.051	3.978	3.905	3.832	3.759	3.686	3.613	3.54	3.467	3.394	3.321	3.248	3.175	3.102	3.029	2.956	2.883	2.81	2.737	2.664	2.591	2.518	2.445	2.372	2.299	2.226	2.153	2.08	3832	3837.29	3842.59	3847.88	3853.17	3858.46	3863.76	3869.05
147	5	4.9265	4.853	4.7795	4.706	4.6325	4.559	4.4855	4.412	4.3385	4.265	4.1915	4.118	4.0445	3.971	3.8975	3.824	3.7505	3.677	3.6035	3.53	3.4565	3.383	3.3095	3.236	3.1625	3.089	3.0155	2.942	2.8685	2.795	2.7215	2.648	2.5745	2.501	2.4275	2.354	2.2805	2.207	2.1335	2.06	3824	3829.37	3834.73	3840.1	3845.46	3850.83	3856.19	3861.56
148	5	4.926	4.852	4.778	4.704	4.63	4.556	4.482	4.408	4.334	4.26	4.186	4.112	4.038	3.964	3.89	3.816	3.742	3.668	3.594	3.52	3.446	3.372	3.298	3.224	3.15	3.076	3.002	2.928	2.854	2.78	2.706	2.632	2.558	2.484	2.41	2.336	2.262	2.188	2.114	2.04	3816	3821.44	3826.88	3832.32	3837.76	3843.2	3848.63	3854.07
149	5	4.9255	4.851	4.7765	4.702	4.6275	4.553	4.4785	4.404	4.3295	4.255	4.1805	4.106	4.0315	3.957	3.8825	3.808	3.7335	3.659	3.5845	3.51	3.4355	3.361	3.2865	3.212	3.1375	3.063	2.9885	2.914	2.8395	2.765	2.6905	2.616	2.5415	2.467	2.3925	2.318	2.2435	2.169	2.0945	2.02	3808	3813.51	3819.03	3824.54	3830.05	3835.57	3841.08	3846.59
150	5	4.925	4.85	4.775	4.7	4.625	4.55	4.475	4.4	4.325	4.25	4.175	4.1	4.025	3.95	3.875	3.8	3.725	3.65	3.575	3.5	3.425	3.35	3.275	3.2	3.125	3.05	2.975	2.9	2.825	2.75	2.675	2.6	2.525	2.45	2.375	2.3	2.225	2.15	2.075	2	3800	3805.59	3811.18	3816.76	3822.35	3827.94	3833.53	3839.11
151	5	4.9245	4.849	4.7735	4.698	4.6225	4.547	4.4715	4.396	4.3205	4.245	4.1695	4.094	4.0185	3.943	3.8675	3.792	3.7165	3.641	3.5655	3.49	3.4145	3.339	3.2635	3.188	3.1125	3.037	2.9615	2.886	2.8105	2.735	2.6595	2.584	2.5085	2.433	2.3575	2.282	2.2065	2.131	2.0555	1.98	3792	3797.66	3803.33	3808.99	3814.65	3820.31	3825.97	3831.64
152	5	4.924	4.848	4.772	4.696	4.62	4.544	4.468	4.392	4.316	4.24	4.164	4.088	4.012	3.936	3.86	3.784	3.708	3.632	3.556	3.48	3.404	3.328	3.252	3.176	3.1	3.024	2.948	2.872	2.796	2.72	2.644	2.568	2.492	2.416	2.34	2.264	2.188	2.112	2.036	1.96	3784	3789.74	3795.48	3801.21	3806.95	3812.69	3818.43	3824.17
153	5	4.9235	4.847	4.7705	4.694	4.6175	4.541	4.4645	4.388	4.3115	4.235	4.1585	4.082	4.0055	3.929	3.8525	3.776	3.6995	3.623	3.5465	3.47	3.3935	3.317	3.2405	3.164	3.0875	3.011	2.9345	2.858	2.7815	2.705	2.6285	2.552	2.4755	2.399	2.3225	2.246	2.1695	2.093	2.0165	1.94	3776	3781.81	3787.63	3793.44	3799.26	3805.07	3810.88	3816.7
154	5	4.923	4.846	4.769	4.692	4.615	4.538	4.461	4.384	4.307	4.23	4.153	4.076	3.999	3.922	3.845	3.768	3.691	3.614	3.537	3.46	3.383	3.306	3.229	3.152	3.075	2.998	2.921	2.844	2.767	2.69	2.613	2.536	2.459	2.382	2.305	2.228	2.151	2.074	1.997	1.92	3768	3773.89	3779.78	3785.67	3791.56	3797.45	3803.34	3809.23
155	5	4.9225	4.845	4.7675	4.69	4.6125	4.535	4.4575	4.38	4.3025	4.225	4.1475	4.07	3.9925	3.915	3.8375	3.76	3.6825	3.605	3.5275	3.45	3.3725	3.295	3.2175	3.14	3.0625	2.985	2.9075	2.83	2.7525	2.675	2.5975	2.52	2.4425	2.365	2.2875	2.21	2.1325	2.055	1.9775	1.9	3760	3765.97	3771.94	3777.9	3783.87	3789.84	3795.8	3801.77
156	5	4.922	4.844	4.766	4.688	4.61	4.532	4.454	4.376	4.298	4.22	4.142	4.064	3.986	3.908	3.83	3.752	3.674	3.596	3.518	3.44	3.362	3.284	3.206	3.128	3.05	2.972	2.894	2.816	2.738	2.66	2.582	2.504	2.426	2.348	2.27	2.192	2.114	2.036	1.958	1.88	3752	3758.05	3764.09	3770.14	3776.18	3782.22	3788.27	3794.32
157	5	4.9215	4.843	4.7645	4.686	4.6075	4.529	4.4505	4.372	4.2935	4.215	4.1365	4.058	3.9795	3.901	3.8225	3.744	3.6655	3.587	3.5085	3.43	3.3515	3.273	3.1945	3.116	3.0375	2.959	2.8805	2.802	2.7235	2.645	2.5665	2.488	2.4095	2.331	2.2525	2.174	2.0955	2.017	1.9385	1.86	3744	3750.12	3756.25	3762.37	3768.49	3774.61	3780.74	3786.86
158	5	4.921	4.842	4.763	4.684	4.605	4.526	4.447	4.368	4.289	4.21	4.131	4.052	3.973	3.894	3.815	3.736	3.657	3.578	3.499	3.42	3.341	3.262	3.183	3.104	3.025	2.946	2.867	2.788	2.709	2.63	2.551	2.472	2.393	2.314	2.235	2.156	2.077	1.998	1.919	1.84	3736	3742.2	3748.4	3754.6	3760.81	3767.01	3773.21	3779.41
159	5	4.9205	4.841	4.7615	4.682	4.6025	4.523	4.4435	4.364	4.2845	4.205	4.1255	4.046	3.9665	3.887	3.8075	3.728	3.6485	3.569	3.4895	3.41	3.3305	3.251	3.1715	3.092	3.0125	2.933	2.8535	2.774	2.6945	2.615	2.5355	2.456	2.3765	2.297	2.2175	2.138	2.0585	1.979	1.8995	1.82	3728	3734.28	3740.56	3746.84	3753.12	3759.4	3765.68	3771.96
160	5	4.92	4.84	4.76	4.68	4.6	4.52	4.44	4.36	4.28	4.2	4.12	4.04	3.96	3.88	3.8	3.72	3.64	3.56	3.48	3.4	3.32	3.24	3.16	3.08	3	2.92	2.84	2.76	2.68	2.6	2.52	2.44	2.36	2.28	2.2	2.12	2.04	1.96	1.88	1.8	3720	3726.36	3732.72	3739.08	3745.44	3751.8	3758.16	3764.52
161	5	4.9195	4.839	4.7585	4.678	4.5975	4.517	4.4365	4.356	4.2755	4.195	4.1145	4.034	3.9535	3.873	3.7925	3.712	3.6315	3.551	3.4705	3.39	3.3095	3.229	3.1485	3.068	2.9875	2.907	2.8265	2.746	2.6655	2.585	2.5045	2.424	2.3435	2.263	2.1825	2.102	2.0215	1.941	1.8605	1.78	3712	3718.44	3724.88	3731.32	3737.76	3744.2	3750.64	3757.08
162	5	4.919	4.838	4.757	4.676	4.595	4.514	4.433	4.352	4.271	4.19	4.109	4.028	3.947	3.866	3.785	3.704	3.623	3.542	3.461	3.38	3.299	3.218	3.137	3.056	2.975	2.894	2.813	2.732	2.651	2.57	2.489	2.408	2.327	2.246	2.165	2.084	2.003	1.922	1.841	1.76	3704	3710.52	3717.04	3723.56	3730.08	3736.6	3743.12	3749.64
163	5	4.9185	4.837	4.7555	4.674	4.5925	4.511	4.4295	4.348	4.2665	4.185	4.1035	4.022	3.9405	3.859	3.7775	3.696	3.6145	3.533	3.4515	3.37	3.2885	3.207	3.1255	3.044	2.9625	2.881	2.7995	2.718	2.6365	2.555	2.4735	2.392	2.3105	2.229	2.1475	2.066	1.9845	1.903	1.8215	1.74	3696	3702.6	3709.2	3715.8	3722.41	3729.01	3735.61	3742.21
164	5	4.918	4.836	4.754	4.672	4.59	4.508	4.426	4.344	4.262	4.18	4.098	4.016	3.934	3.852	3.77	3.688	3.606	3.524	3.442	3.36	3.278	3.196	3.114	3.032	2.95	2.868	2.786	2.704	2.622	2.54	2.458	2.376	2.294	2.212	2.13	2.048	1.966	1.884	1.802	1.72	3688	3694.68	3701.37	3708.05	3714.73	3721.41	3728.1	3734.78
165	5	4.9175	4.835	4.7525	4.67	4.5875	4.505	4.4225	4.34	4.2575	4.175	4.0925	4.01	3.9275	3.845	3.7625	3.68	3.5975	3.515	3.4325	3.35	3.2675	3.185	3.1025	3.02	2.9375	2.855	2.7725	2.69	2.6075	2.525	2.4425	2.36	2.2775	2.195	2.1125	2.03	1.9475	1.865	1.7825	1.7	3680	3686.76	3693.53	3700.3	3707.06	3713.82	3720.59	3727.36
166	5	4.917	4.834	4.751	4.668	4.585	4.502	4.419	4.336	4.253	4.17	4.087	4.004	3.921	3.838	3.755	3.672	3.589	3.506	3.423	3.34	3.257	3.174	3.091	3.008	2.925	2.842	2.759	2.676	2.593	2.51	2.427	2.344	2.261	2.178	2.095	2.012	1.929	1.846	1.763	1.68	3672	3678.85	3685.7	3692.54	3699.39	3706.24	3713.09	3719.93
167	5	4.9165	4.833	4.7495	4.666	4.5825	4.499	4.4155	4.332	4.2485	4.165	4.0815	3.998	3.9145	3.831	3.7475	3.664	3.5805	3.497	3.4135	3.33	3.2465	3.163	3.0795	2.996	2.9125	2.829	2.7455	2.662	2.5785	2.495	2.4115	2.328	2.2445	2.161	2.0775	1.994	1.9105	1.827	1.7435	1.66	3664	3670.93	3677.86	3684.79	3691.72	3698.65	3705.58	3712.51
168	5	4.916	4.832	4.748	4.664	4.58	4.496	4.412	4.328	4.244	4.16	4.076	3.992	3.908	3.824	3.74	3.656	3.572	3.488	3.404	3.32	3.236	3.152	3.068	2.984	2.9	2.816	2.732	2.648	2.564	2.48	2.396	2.312	2.228	2.144	2.06	1.976	1.892	1.808	1.724	1.64	3656	3663.01	3670.03	3677.04	3684.06	3691.07	3698.08	3705.1
169	5	4.9155	4.831	4.7465	4.662	4.5775	4.493	4.4085	4.324	4.2395	4.155	4.0705	3.986	3.9015	3.817	3.7325	3.648	3.5635	3.479	3.3945	3.31	3.2255	3.141	3.0565	2.972	2.8875	2.803	2.7185	2.634	2.5495	2.465	2.3805	2.296	2.2115	2.127	2.0425	1.958	1.8735	1.789	1.7045	1.62	3648	3655.1	3662.2	3669.29	3676.39	3683.49	3690.59	3697.69
170	5	4.915	4.83	4.745	4.66	4.575	4.49	4.405	4.32	4.235	4.15	4.065	3.98	3.895	3.81	3.725	3.64	3.555	3.47	3.385	3.3	3.215	3.13	3.045	2.96	2.875	2.79	2.705	2.62	2.535	2.45	2.365	2.28	2.195	2.11	2.025	1.94	1.855	1.77	1.685	1.6	3640	3647.18	3654.37	3661.55	3668.73	3675.91	3683.09	3690.28
171	5	4.9145	4.829	4.7435	4.658	4.5725	4.487	4.4015	4.316	4.2305	4.145	4.0595	3.974	3.8885	3.803	3.7175	3.632	3.5465	3.461	3.3755	3.29	3.2045	3.119	3.0335	2.948	2.8625	2.777	2.6915	2.606	2.5205	2.435	2.3495	2.264	2.1785	2.093	2.0075	1.922	1.8365	1.751	1.6655	1.58	3632	3639.27	3646.54	3653.8	3661.07	3668.34	3675.61	3682.87
172	5	4.914	4.828	4.742	4.656	4.57	4.484	4.398	4.312	4.226	4.14	4.054	3.968	3.882	3.796	3.71	3.624	3.538	3.452	3.366	3.28	3.194	3.108	3.022	2.936	2.85	2.764	2.678	2.592	2.506	2.42	2.334	2.248	2.162	2.076	1.99	1.904	1.818	1.732	1.646	1.56	3624	3631.35	3638.71	3646.06	3653.41	3660.77	3668.12	3675.47
173	5	4.9135	4.827	4.7405	4.654	4.5675	4.481	4.3945	4.308	4.2215	4.135	4.0485	3.962	3.8755	3.789	3.7025	3.616	3.5295	3.443	3.3565	3.27	3.1835	3.097	3.0105	2.924	2.8375	2.751	2.6645	2.578	2.4915	2.405	2.3185	2.232	2.1455	2.059	1.9725	1.886	1.7995	1.713	1.6265	1.54	3616	3623.44	3630.88	3638.32	3645.76	3653.2	3660.63	3668.07
174	5	4.913	4.826	4.739	4.652	4.565	4.478	4.391	4.304	4.217	4.13	4.043	3.956	3.869	3.782	3.695	3.608	3.521	3.434	3.347	3.26	3.173	3.086	2.999	2.912	2.825	2.738	2.651	2.564	2.477	2.39	2.303	2.216	2.129	2.042	1.955	1.868	1.781	1.694	1.607	1.52	3608	3615.53	3623.05	3630.58	3638.1	3645.63	3653.15	3660.68
175	5	4.9125	4.825	4.7375	4.65	4.5625	4.475	4.3875	4.3	4.2125	4.125	4.0375	3.95	3.8625	3.775	3.6875	3.6	3.5125	3.425	3.3375	3.25	3.1625	3.075	2.9875	2.9	2.8125	2.725	2.6375	2.55	2.4625	2.375	2.2875	2.2	2.1125	2.025	1.9375	1.85	1.7625	1.675	1.5875	1.5	3600	3607.61	3615.23	3622.84	3630.45	3638.06	3645.68	3653.29
176	5	4.912	4.824	4.736	4.648	4.56	4.472	4.384	4.296	4.208	4.12	4.032	3.944	3.856	3.768	3.68	3.592	3.504	3.416	3.328	3.24	3.152	3.064	2.976	2.888	2.8	2.712	2.624	2.536	2.448	2.36	2.272	2.184	2.096	2.008	1.92	1.832	1.744	1.656	1.568	1.48	3592	3599.7	3607.4	3615.1	3622.8	3630.5	3638.2	3645.9
177	5	4.9115	4.823	4.7345	4.646	4.5575	4.469	4.3805	4.292	4.2035	4.115	4.0265	3.938	3.8495	3.761	3.6725	3.584	3.4955	3.407	3.3185	3.23	3.1415	3.053	2.9645	2.876	2.7875	2.699	2.6105	2.522	2.4335	2.345	2.2565	2.168	2.0795	1.991	1.9025	1.814	1.7255	1.637	1.5485	1.46	3584	3591.79	3599.58	3607.36	3615.15	3622.94	3630.73	3638.52
178	5	4.911	4.822	4.733	4.644	4.555	4.466	4.377	4.288	4.199	4.11	4.021	3.932	3.843	3.754	3.665	3.576	3.487	3.398	3.309	3.22	3.131	3.042	2.953	2.864	2.775	2.686	2.597	2.508	2.419	2.33	2.241	2.152	2.063	1.974	1.885	1.796	1.707	1.618	1.529	1.44	3576	3583.88	3591.75	3599.63	3607.51	3615.38	3623.26	3631.14
179	5	4.9105	4.821	4.7315	4.642	4.5525	4.463	4.3735	4.284	4.1945	4.105	4.0155	3.926	3.8365	3.747	3.6575	3.568	3.4785	3.389	3.2995	3.21	3.1205	3.031	2.9415	2.852	2.7625	2.673	2.5835	2.494	2.4045	2.315	2.2255	2.136	2.0465	1.957	1.8675	1.778	1.6885	1.599	1.5095	1.42	3568	3575.97	3583.93	3591.9	3599.86	3607.83	3615.79	3623.76
180	5	4.91	4.82	4.73	4.64	4.55	4.46	4.37	4.28	4.19	4.1	4.01	3.92	3.83	3.74	3.65	3.56	3.47	3.38	3.29	3.2	3.11	3.02	2.93	2.84	2.75	2.66	2.57	2.48	2.39	2.3	2.21	2.12	2.03	1.94	1.85	1.76	1.67	1.58	1.49	1.4	3560	3568.05	3576.11	3584.16	3592.22	3600.28	3608.33	3616.39
181	5	4.9095	4.819	4.7285	4.638	4.5475	4.457	4.3665	4.276	4.1855	4.095	4.0045	3.914	3.8235	3.733	3.6425	3.552	3.4615	3.371	3.2805	3.19	3.0995	3.009	2.9185	2.828	2.7375	2.647	2.5565	2.466	2.3755	2.285	2.1945	2.104	2.0135	1.923	1.8325	1.742	1.6515	1.561	1.4705	1.38	3552	3560.14	3568.29	3576.43	3584.58	3592.73	3600.87	3609.01
182	5	4.909	4.818	4.727	4.636	4.545	4.454	4.363	4.272	4.181	4.09	3.999	3.908	3.817	3.726	3.635	3.544	3.453	3.362	3.271	3.18	3.089	2.998	2.907	2.816	2.725	2.634	2.543	2.452	2.361	2.27	2.179	2.088	1.997	1.906	1.815	1.724	1.633	1.542	1.451	1.36	3544	3552.24	3560.47	3568.71	3576.94	3585.18	3593.41	3601.65
183	5	4.9085	4.817	4.7255	4.634	4.5425	4.451	4.3595	4.268	4.1765	4.085	3.9935	3.902	3.8105	3.719	3.6275	3.536	3.4445	3.353	3.2615	3.17	3.0785	2.987	2.8955	2.804	2.7125	2.621	2.5295	2.438	2.3465	2.255	2.1635	2.072	1.9805	1.889	1.7975	1.706	1.6145	1.523	1.4315	1.34	3536	3544.33	3552.65	3560.98	3569.31	3577.63	3585.96	3594.29
184	5	4.908	4.816	4.724	4.632	4.54	4.448	4.356	4.264	4.172	4.08	3.988	3.896	3.804	3.712	3.62	3.528	3.436	3.344	3.252	3.16	3.068	2.976	2.884	2.792	2.7	2.608	2.516	2.424	2.332	2.24	2.148	2.056	1.964	1.872	1.78	1.688	1.596	1.504	1.412	1.32	3528	3536.42	3544.84	3553.25	3561.67	3570.09	3578.51	3586.93
185	5	4.9075	4.815	4.7225	4.63	4.5375	4.445	4.3525	4.26	4.1675	4.075	3.9825	3.89	3.7975	3.705	3.6125	3.52	3.4275	3.335	3.2425	3.15	3.0575	2.965	2.8725	2.78	2.6875	2.595	2.5025	2.41	2.3175	2.225	2.1325	2.04	1.9475	1.855	1.7625	1.67	1.5775	1.485	1.3925	1.3	3520	3528.51	3537.02	3545.53	3554.04	3562.55	3571.06	3579.57
186	5	4.907	4.814	4.721	4.628	4.535	4.442	4.349	4.256	4.163	4.07	3.977	3.884	3.791	3.698	3.605	3.512	3.419	3.326	3.233	3.14	3.047	2.954	2.861	2.768	2.675	2.582	2.489	2.396	2.303	2.21	2.117	2.024	1.931	1.838	1.745	1.652	1.559	1.466	1.373	1.28	3512	3520.6	3529.21	3537.81	3546.41	3555.01	3563.61	3572.22
187	5	4.9065	4.813	4.7195	4.626	4.5325	4.439	4.3455	4.252	4.1585	4.065	3.9715	3.878	3.7845	3.691	3.5975	3.504	3.4105	3.317	3.2235	3.13	3.0365	2.943	2.8495	2.756	2.6625	2.569	2.4755	2.382	2.2885	2.195	2.1015	2.008	1.9145	1.821	1.7275	1.634	1.5405	1.447	1.3535	1.26	3504	3512.7	3521.39	3530.09	3538.78	3547.48	3556.17	3564.87
188	5	4.906	4.812	4.718	4.624	4.53	4.436	4.342	4.248	4.154	4.06	3.966	3.872	3.778	3.684	3.59	3.496	3.402	3.308	3.214	3.12	3.026	2.932	2.838	2.744	2.65	2.556	2.462	2.368	2.274	2.18	2.086	1.992	1.898	1.804	1.71	1.616	1.522	1.428	1.334	1.24	3496	3504.79	3513.58	3522.37	3531.16	3539.95	3548.73	3557.52
189	5	4.9055	4.811	4.7165	4.622	4.5275	4.433	4.3385	4.244	4.1495	4.055	3.9605	3.866	3.7715	3.677	3.5825	3.488	3.3935	3.299	3.2045	3.11	3.0155	2.921	2.8265	2.732	2.6375	2.543	2.4485	2.354	2.2595	2.165	2.0705	1.976	1.8815	1.787	1.6925	1.598	1.5035	1.409	1.3145	1.22	3488	3496.88	3505.77	3514.65	3523.53	3532.42	3541.3	3550.18
190	5	4.905	4.81	4.715	4.62	4.525	4.43	4.335	4.24	4.145	4.05	3.955	3.86	3.765	3.67	3.575	3.48	3.385	3.29	3.195	3.1	3.005	2.91	2.815	2.72	2.625	2.53	2.435	2.34	2.245	2.15	2.055	1.96	1.865	1.77	1.675	1.58	1.485	1.39	1.295	1.2	3480	3488.98	3497.96	3506.93	3515.91	3524.89	3533.86	3542.84
191	5	4.9045	4.809	4.7135	4.618	4.5225	4.427	4.3315	4.236	4.1405	4.045	3.9495	3.854	3.7585	3.663	3.5675	3.472	3.3765	3.281	3.1855	3.09	2.9945	2.899	2.8035	2.708	2.6125	2.517	2.4215	2.326	2.2305	2.135	2.0395	1.944	1.8485	1.753	1.6575	1.562	1.4665	1.371	1.2755	1.18	3472	3481.07	3490.15	3499.22	3508.29	3517.36	3526.43	3535.51
192	5	4.904	4.808	4.712	4.616	4.52	4.424	4.328	4.232	4.136	4.04	3.944	3.848	3.752	3.656	3.56	3.464	3.368	3.272	3.176	3.08	2.984	2.888	2.792	2.696	2.6	2.504	2.408	2.312	2.216	2.12	2.024	1.928	1.832	1.736	1.64	1.544	1.448	1.352	1.256	1.16	3464	3473.17	3482.34	3491.5	3500.67	3509.84	3519.01	3528.18
193	5	4.9035	4.807	4.7105	4.614	4.5175	4.421	4.3245	4.228	4.1315	4.035	3.9385	3.842	3.7455	3.649	3.5525	3.456	3.3595	3.263	3.1665	3.07	2.9735	2.877	2.7805	2.684	2.5875	2.491	2.3945	2.298	2.2015	2.105	2.0085	1.912	1.8155	1.719	1.6225	1.526	1.4295	1.333	1.2365	1.14	3456	3465.26	3474.53	3483.79	3493.06	3502.32	3511.58	3520.85
194	5	4.903	4.806	4.709	4.612	4.515	4.418	4.321	4.224	4.127	4.03	3.933	3.836	3.739	3.642	3.545	3.448	3.351	3.254	3.157	3.06	2.963	2.866	2.769	2.672	2.575	2.478	2.381	2.284	2.187	2.09	1.993	1.896	1.799	1.702	1.605	1.508	1.411	1.314	1.217	1.12	3448	3457.36	3466.72	3476.08	3485.44	3494.8	3504.16	3513.52
195	5	4.9025	4.805	4.7075	4.61	4.5125	4.415	4.3175	4.22	4.1225	4.025	3.9275	3.83	3.7325	3.635	3.5375	3.44	3.3425	3.245	3.1475	3.05	2.9525	2.855	2.7575	2.66	2.5625	2.465	2.3675	2.27	2.1725	2.075	1.9775	1.88	1.7825	1.685	1.5875	1.49	1.3925	1.295	1.1975	1.1	3440	3449.46	3458.92	3468.37	3477.83	3487.29	3496.74	3506.2
196	5	4.902	4.804	4.706	4.608	4.51	4.412	4.314	4.216	4.118	4.02	3.922	3.824	3.726	3.628	3.53	3.432	3.334	3.236	3.138	3.04	2.942	2.844	2.746	2.648	2.55	2.452	2.354	2.256	2.158	2.06	1.962	1.864	1.766	1.668	1.57	1.472	1.374	1.276	1.178	1.08	3432	3441.55	3451.11	3460.66	3470.22	3479.78	3489.33	3498.89
197	5	4.9015	4.803	4.7045	4.606	4.5075	4.409	4.3105	4.212	4.1135	4.015	3.9165	3.818	3.7195	3.621	3.5225	3.424	3.3255	3.227	3.1285	3.03	2.9315	2.833	2.7345	2.636	2.5375	2.439	2.3405	2.242	2.1435	2.045	1.9465	1.848	1.7495	1.651	1.5525	1.454	1.3555	1.257	1.1585	1.06	3424	3433.65	3443.31	3452.96	3462.61	3472.27	3481.92	3491.57
198	5	4.901	4.802	4.703	4.604	4.505	4.406	4.307	4.208	4.109	4.01	3.911	3.812	3.713	3.614	3.515	3.416	3.317	3.218	3.119	3.02	2.921	2.822	2.723	2.624	2.525	2.426	2.327	2.228	2.129	2.03	1.931	1.832	1.733	1.634	1.535	1.436	1.337	1.238	1.139	1.04	3416	3425.75	3435.5	3445.25	3455.01	3464.76	3474.51	3484.26
199	5	4.9005	4.801	4.7015	4.602	4.5025	4.403	4.3035	4.204	4.1045	4.005	3.9055	3.806	3.7065	3.607	3.5075	3.408	3.3085	3.209	3.1095	3.01	2.9105	2.811	2.7115	2.612	2.5125	2.413	2.3135	2.214	2.1145	2.015	1.9155	1.816	1.7165	1.617	1.5175	1.418	1.3185	1.219	1.1195	1.02	3408	3417.85	3427.7	3437.55	3447.4	3457.25	3467.1	3476.95
200	5	4.9	4.8	4.7	4.6	4.5	4.4	4.3	4.2	4.1	4	3.9	3.8	3.7	3.6	3.5	3.4	3.3	3.2	3.1	3	2.9	2.8	2.7	2.6	2.5	2.4	2.3	2.2	2.1	2	1.9	1.8	1.7	1.6	1.5	1.4	1.3	1.2	1.1	1	3400	3409.95	3419.9	3429.85	3439.8	3449.75	3459.7	3469.65
201	5	4.8995	4.799	4.6985	4.598	4.4975	4.397	4.2965	4.196	4.0955	3.995	3.8945	3.794	3.6935	3.593	3.4925	3.392	3.2915	3.191	3.0905	2.99	2.8895	2.789	2.6885	2.588	2.4875	2.387	2.2865	2.186	2.0855	1.985	1.8845	1.784	1.6835	1.583	1.4825	1.382	1.2815	1.181	1.0805	0.98	3392	3402.05	3412.1	3422.15	3432.2	3442.25	3452.3	3462.35
202	5	4.899	4.798	4.697	4.596	4.495	4.394	4.293	4.192	4.091	3.99	3.889	3.788	3.687	3.586	3.485	3.384	3.283	3.182	3.081	2.98	2.879	2.778	2.677	2.576	2.475	2.374	2.273	2.172	2.071	1.97	1.869	1.768	1.667	1.566	1.465	1.364	1.263	1.162	1.061	0.96	3384	3394.15	3404.3	3414.45	3424.6	3434.75	3444.9	3455.05
203	5	4.8985	4.797	4.6955	4.594	4.4925	4.391	4.2895	4.188	4.0865	3.985	3.8835	3.782	3.6805	3.579	3.4775	3.376	3.2745	3.173	3.0715	2.97	2.8685	2.767	2.6655	2.564	2.4625	2.361	2.2595	2.158	2.0565	1.955	1.8535	1.752	1.6505	1.549	1.4475	1.346	1.2445	1.143	1.0415	0.94	3376	3386.25	3396.5	3406.75	3417.01	3427.26	3437.51	3447.76
204	5	4.898	4.796	4.694	4.592	4.49	4.388	4.286	4.184	4.082	3.98	3.878	3.776	3.674	3.572	3.47	3.368	3.266	3.164	3.062	2.96	2.858	2.756	2.654	2.552	2.45	2.348	2.246	2.144	2.042	1.94	1.838	1.736	1.634	1.532	1.43	1.328	1.226	1.124	1.022	0.92	3368	3378.35	3388.71	3399.06	3409.41	3419.77	3430.12	3440.47
205	5	4.8975	4.795	4.6925	4.59	4.4875	4.385	4.2825	4.18	4.0775	3.975	3.8725	3.77	3.6675	3.565	3.4625	3.36	3.2575	3.155	3.0525	2.95	2.8475	2.745	2.6425	2.54	2.4375	2.335	2.2325	2.13	2.0275	1.925	1.8225	1.72	1.6175	1.515	1.4125	1.31	1.2075	1.105	1.0025	0.9	3360	3370.45	3380.91	3391.36	3401.82	3412.28	3422.73	3433.18
206	5	4.897	4.794	4.691	4.588	4.485	4.382	4.279	4.176	4.073	3.97	3.867	3.764	3.661	3.558	3.455	3.352	3.249	3.146	3.043	2.94	2.837	2.734	2.631	2.528	2.425	2.322	2.219	2.116	2.013	1.91	1.807	1.704	1.601	1.498	1.395	1.292	1.189	1.086	0.983	0.88	3352	3362.56	3373.12	3383.67	3394.23	3404.79	3415.34	3425.9
207	5	4.8965	4.793	4.6895	4.586	4.4825	4.379	4.2755	4.172	4.0685	3.965	3.8615	3.758	3.6545	3.551	3.4475	3.344	3.2405	3.137	3.0335	2.93	2.8265	2.723	2.6195	2.516	2.4125	2.309	2.2055	2.102	1.9985	1.895	1.7915	1.688	1.5845	1.481	1.3775	1.274	1.1705	1.067	0.9635	0.86	3344	3354.66	3365.32	3375.98	3386.64	3397.3	3407.96	3418.62
208	5	4.896	4.792	4.688	4.584	4.48	4.376	4.272	4.168	4.064	3.96	3.856	3.752	3.648	3.544	3.44	3.336	3.232	3.128	3.024	2.92	2.816	2.712	2.608	2.504	2.4	2.296	2.192	2.088	1.984	1.88	1.776	1.672	1.568	1.464	1.36	1.256	1.152	1.048	0.944	0.84	3336	3346.76	3357.53	3368.29	3379.06	3389.82	3400.58	3411.35
209	5	4.8955	4.791	4.6865	4.582	4.4775	4.373	4.2685	4.164	4.0595	3.955	3.8505	3.746	3.6415	3.537	3.4325	3.328	3.2235	3.119	3.0145	2.91	2.8055	2.701	2.5965	2.492	2.3875	2.283	2.1785	2.074	1.9695	1.865	1.7605	1.656	1.5515	1.447	1.3425	1.238	1.1335	1.029	0.9245	0.82	3328	3338.87	3349.74	3360.6	3371.47	3382.34	3393.21	3404.08
210	5	4.895	4.79	4.685	4.58	4.475	4.37	4.265	4.16	4.055	3.95	3.845	3.74	3.635	3.53	3.425	3.32	3.215	3.11	3.005	2.9	2.795	2.69	2.585	2.48	2.375	2.27	2.165	2.06	1.955	1.85	1.745	1.64	1.535	1.43	1.325	1.22	1.115	1.01	0.905	0.8	3320	3330.97	3341.95	3352.92	3363.89	3374.86	3385.84	3396.81
211	5	4.8945	4.789	4.6835	4.578	4.4725	4.367	4.2615	4.156	4.0505	3.945	3.8395	3.734	3.6285	3.523	3.4175	3.312	3.2065	3.101	2.9955	2.89	2.7845	2.679	2.5735	2.468	2.3625	2.257	2.1515	2.046	1.9405	1.835	1.7295	1.624	1.5185	1.413	1.3075	1.202	1.0965	0.991	0.8855	0.78	3312	3323.08	3334.16	3345.23	3356.31	3367.39	3378.47	3389.54
212	5	4.894	4.788	4.682	4.576	4.47	4.364	4.258	4.152	4.046	3.94	3.834	3.728	3.622	3.516	3.41	3.304	3.198	3.092	2.986	2.88	2.774	2.668	2.562	2.456	2.35	2.244	2.138	2.032	1.926	1.82	1.714	1.608	1.502	1.396	1.29	1.184	1.078	0.972	0.866	0.76	3304	3315.18	3326.37	3337.55	3348.73	3359.92	3371.1	3382.28
213	5	4.8935	4.787	4.6805	4.574	4.4675	4.361	4.2545	4.148	4.0415	3.935	3.8285	3.722	3.6155	3.509	3.4025	3.296	3.1895	3.083	2.9765	2.87	2.7635	2.657	2.5505	2.444	2.3375	2.231	2.1245	2.018	1.9115	1.805	1.6985	1.592	1.4855	1.379	1.2725	1.166	1.0595	0.953	0.8465	0.74	3296	3307.29	3318.58	3329.87	3341.16	3352.45	3363.73	3375.02
214	5	4.893	4.786	4.679	4.572	4.465	4.358	4.251	4.144	4.037	3.93	3.823	3.716	3.609	3.502	3.395	3.288	3.181	3.074	2.967	2.86	2.753	2.646	2.539	2.432	2.325	2.218	2.111	2.004	1.897	1.79	1.683	1.576	1.469	1.362	1.255	1.148	1.041	0.934	0.827	0.72	3288	3299.4	3310.79	3322.19	3333.58	3344.98	3356.37	3367.77
215	5	4.8925	4.785	4.6775	4.57	4.4625	4.355	4.2475	4.14	4.0325	3.925	3.8175	3.71	3.6025	3.495	3.3875	3.28	3.1725	3.065	2.9575	2.85	2.7425	2.635	2.5275	2.42	2.3125	2.205	2.0975	1.99	1.8825	1.775	1.6675	1.56	1.4525	1.345	1.2375	1.13	1.0225	0.915	0.8075	0.7	3280	3291.5	3303.01	3314.51	3326.01	3337.51	3349.01	3360.52
216	5	4.892	4.784	4.676	4.568	4.46	4.352	4.244	4.136	4.028	3.92	3.812	3.704	3.596	3.488	3.38	3.272	3.164	3.056	2.948	2.84	2.732	2.624	2.516	2.408	2.3	2.192	2.084	1.976	1.868	1.76	1.652	1.544	1.436	1.328	1.22	1.112	1.004	0.896	0.788	0.68	3272	3283.61	3295.22	3306.83	3318.44	3330.05	3341.66	3353.27
217	5	4.8915	4.783	4.6745	4.566	4.4575	4.349	4.2405	4.132	4.0235	3.915	3.8065	3.698	3.5895	3.481	3.3725	3.264	3.1555	3.047	2.9385	2.83	2.7215	2.613	2.5045	2.396	2.2875	2.179	2.0705	1.962	1.8535	1.745	1.6365	1.528	1.4195	1.311	1.2025	1.094	0.9855	0.877	0.7685	0.66	3264	3275.72	3287.44	3299.15	3310.87	3322.59	3334.31	3346.03
218	5	4.891	4.782	4.673	4.564	4.455	4.346	4.237	4.128	4.019	3.91	3.801	3.692	3.583	3.474	3.365	3.256	3.147	3.038	2.929	2.82	2.711	2.602	2.493	2.384	2.275	2.166	2.057	1.948	1.839	1.73	1.621	1.512	1.403	1.294	1.185	1.076	0.967	0.858	0.749	0.64	3256	3267.83	3279.65	3291.48	3303.31	3315.13	3326.96	3338.79
219	5	4.8905	4.781	4.6715	4.562	4.4525	4.343	4.2335	4.124	4.0145	3.905	3.7955	3.686	3.5765	3.467	3.3575	3.248	3.1385	3.029	2.9195	2.81	2.7005	2.591	2.4815	2.372	2.2625	2.153	2.0435	1.934	1.8245	1.715	1.6055	1.496	1.3865	1.277	1.1675	1.058	0.9485	0.839	0.7295	0.62	3248	3259.94	3271.87	3283.81	3295.74	3307.68	3319.61	3331.55
220	5	4.89	4.78	4.67	4.56	4.45	4.34	4.23	4.12	4.01	3.9	3.79	3.68	3.57	3.46	3.35	3.24	3.13	3.02	2.91	2.8	2.69	2.58	2.47	2.36	2.25	2.14	2.03	1.92	1.81	1.7	1.59	1.48	1.37	1.26	1.15	1.04	0.93	0.82	0.71	0.6	3240	3252.04	3264.09	3276.14	3288.18	3300.23	3312.27	3324.32
221	5	4.8895	4.779	4.6685	4.558	4.4475	4.337	4.2265	4.116	4.0055	3.895	3.7845	3.674	3.5635	3.453	3.3425	3.232	3.1215	3.011	2.9005	2.79	2.6795	2.569	2.4585	2.348	2.2375	2.127	2.0165	1.906	1.7955	1.685	1.5745	1.464	1.3535	1.243	1.1325	1.022	0.9115	0.801	0.6905	0.58	3232	3244.15	3256.31	3268.47	3280.62	3292.78	3304.93	3317.09
222	5	4.889	4.778	4.667	4.556	4.445	4.334	4.223	4.112	4.001	3.89	3.779	3.668	3.557	3.446	3.335	3.224	3.113	3.002	2.891	2.78	2.669	2.558	2.447	2.336	2.225	2.114	2.003	1.892	1.781	1.67	1.559	1.448	1.337	1.226	1.115	1.004	0.893	0.782	0.671	0.56	3224	3236.27	3248.53	3260.8	3273.06	3285.33	3297.59	3309.86
223	5	4.8885	4.777	4.6655	4.554	4.4425	4.331	4.2195	4.108	3.9965	3.885	3.7735	3.662	3.5505	3.439	3.3275	3.216	3.1045	2.993	2.8815	2.77	2.6585	2.547	2.4355	2.324	2.2125	2.101	1.9895	1.878	1.7665	1.655	1.5435	1.432	1.3205	1.209	1.0975	0.986	0.8745	0.763	0.6515	0.54	3216	3228.38	3240.75	3253.13	3265.51	3277.88	3290.26	3302.64
224	5	4.888	4.776	4.664	4.552	4.44	4.328	4.216	4.104	3.992	3.88	3.768	3.656	3.544	3.432	3.32	3.208	3.096	2.984	2.872	2.76	2.648	2.536	2.424	2.312	2.2	2.088	1.976	1.864	1.752	1.64	1.528	1.416	1.304	1.192	1.08	0.968	0.856	0.744	0.632	0.52	3208	3220.49	3232.98	3245.46	3257.95	3270.44	3282.93	3295.42
225	5	4.8875	4.775	4.6625	4.55	4.4375	4.325	4.2125	4.1	3.9875	3.875	3.7625	3.65	3.5375	3.425	3.3125	3.2	3.0875	2.975	2.8625	2.75	2.6375	2.525	2.4125	2.3	2.1875	2.075	1.9625	1.85	1.7375	1.625	1.5125	1.4	1.2875	1.175	1.0625	0.95	0.8375	0.725	0.6125	0.5	3200	3212.6	3225.2	3237.8	3250.4	3263	3275.6	3288.2
226	5	4.887	4.774	4.661	4.548	4.435	4.322	4.209	4.096	3.983	3.87	3.757	3.644	3.531	3.418	3.305	3.192	3.079	2.966	2.853	2.74	2.627	2.514	2.401	2.288	2.175	2.062	1.949	1.836	1.723	1.61	1.497	1.384	1.271	1.158	1.045	0.932	0.819	0.706	0.593	0.48	3192	3204.71	3217.43	3230.14	3242.85	3255.56	3268.28	3280.99
227	5	4.8865	4.773	4.6595	4.546	4.4325	4.319	4.2055	4.092	3.9785	3.865	3.7515	3.638	3.5245	3.411	3.2975	3.184	3.0705	2.957	2.8435	2.73	2.6165	2.503	2.3895	2.276	2.1625	2.049	1.9355	1.822	1.7085	1.595	1.4815	1.368	1.2545	1.141	1.0275	0.914	0.8005	0.687	0.5735	0.46	3184	3196.83	3209.65	3222.48	3235.3	3248.13	3260.95	3273.78
228	5	4.886	4.772	4.658	4.544	4.43	4.316	4.202	4.088	3.974	3.86	3.746	3.632	3.518	3.404	3.29	3.176	3.062	2.948	2.834	2.72	2.606	2.492	2.378	2.264	2.15	2.036	1.922	1.808	1.694	1.58	1.466	1.352	1.238	1.124	1.01	0.896	0.782	0.668	0.554	0.44	3176	3188.94	3201.88	3214.82	3227.76	3240.7	3253.63	3266.57
229	5	4.8855	4.771	4.6565	4.542	4.4275	4.313	4.1985	4.084	3.9695	3.855	3.7405	3.626	3.5115	3.397	3.2825	3.168	3.0535	2.939	2.8245	2.71	2.5955	2.481	2.3665	2.252	2.1375	2.023	1.9085	1.794	1.6795	1.565	1.4505	1.336	1.2215	1.107	0.9925	0.878	0.7635	0.649	0.5345	0.42	3168	3181.05	3194.11	3207.16	3220.21	3233.27	3246.32	3259.37
230	5	4.885	4.77	4.655	4.54	4.425	4.31	4.195	4.08	3.965	3.85	3.735	3.62	3.505	3.39	3.275	3.16	3.045	2.93	2.815	2.7	2.585	2.47	2.355	2.24	2.125	2.01	1.895	1.78	1.665	1.55	1.435	1.32	1.205	1.09	0.975	0.86	0.745	0.63	0.515	0.4	3160	3173.17	3186.34	3199.5	3212.67	3225.84	3239.01	3252.17
231	5	4.8845	4.769	4.6535	4.538	4.4225	4.307	4.1915	4.076	3.9605	3.845	3.7295	3.614	3.4985	3.383	3.2675	3.152	3.0365	2.921	2.8055	2.69	2.5745	2.459	2.3435	2.228	2.1125	1.997	1.8815	1.766	1.6505	1.535	1.4195	1.304	1.1885	1.073	0.9575	0.842	0.7265	0.611	0.4955	0.38	3152	3165.28	3178.57	3191.85	3205.13	3218.41	3231.7	3244.98
232	5	4.884	4.768	4.652	4.536	4.42	4.304	4.188	4.072	3.956	3.84	3.724	3.608	3.492	3.376	3.26	3.144	3.028	2.912	2.796	2.68	2.564	2.448	2.332	2.216	2.1	1.984	1.868	1.752	1.636	1.52	1.404	1.288	1.172	1.056	0.94	0.824	0.708	0.592	0.476	0.36	3144	3157.4	3170.8	3184.19	3197.59	3210.99	3224.39	3237.79
233	5	4.8835	4.767	4.6505	4.534	4.4175	4.301	4.1845	4.068	3.9515	3.835	3.7185	3.602	3.4855	3.369	3.2525	3.136	3.0195	2.903	2.7865	2.67	2.5535	2.437	2.3205	2.204	2.0875	1.971	1.8545	1.738	1.6215	1.505	1.3885	1.272	1.1555	1.039	0.9225	0.806	0.6895	0.573	0.4565	0.34	3136	3149.51	3163.03	3176.54	3190.06	3203.57	3217.08	3230.6
234	5	4.883	4.766	4.649	4.532	4.415	4.298	4.181	4.064	3.947	3.83	3.713	3.596	3.479	3.362	3.245	3.128	3.011	2.894	2.777	2.66	2.543	2.426	2.309	2.192	2.075	1.958	1.841	1.724	1.607	1.49	1.373	1.256	1.139	1.022	0.905	0.788	0.671	0.554	0.437	0.32	3128	3141.63	3155.26	3168.89	3182.52	3196.15	3209.78	3223.41
235	5	4.8825	4.765	4.6475	4.53	4.4125	4.295	4.1775	4.06	3.9425	3.825	3.7075	3.59	3.4725	3.355	3.2375	3.12	3.0025	2.885	2.7675	2.65	2.5325	2.415	2.2975	2.18	2.0625	1.945	1.8275	1.71	1.5925	1.475	1.3575	1.24	1.1225	1.005	0.8875	0.77	0.6525	0.535	0.4175	0.3	3120	3133.75	3147.5	3161.24	3174.99	3188.74	3202.49	3216.23
236	5	4.882	4.764	4.646	4.528	4.41	4.292	4.174	4.056	3.938	3.82	3.702	3.584	3.466	3.348	3.23	3.112	2.994	2.876	2.758	2.64	2.522	2.404	2.286	2.168	2.05	1.932	1.814	1.696	1.578	1.46	1.342	1.224	1.106	0.988	0.87	0.752	0.634	0.516	0.398	0.28	3112	3125.86	3139.73	3153.59	3167.46	3181.33	3195.19	3209.05
237	5	4.8815	4.763	4.6445	4.526	4.4075	4.289	4.1705	4.052	3.9335	3.815	3.6965	3.578	3.4595	3.341	3.2225	3.104	2.9855	2.867	2.7485	2.63	2.5115	2.393	2.2745	2.156	2.0375	1.919	1.8005	1.682	1.5635	1.445	1.3265	1.208	1.0895	0.971	0.8525	0.734	0.6155	0.497	0.3785	0.26	3104	3117.98	3131.97	3145.95	3159.93	3173.92	3187.9	3201.88
238	5	4.881	4.762	4.643	4.524	4.405	4.286	4.167	4.048	3.929	3.81	3.691	3.572	3.453	3.334	3.215	3.096	2.977	2.858	2.739	2.62	2.501	2.382	2.263	2.144	2.025	1.906	1.787	1.668	1.549	1.43	1.311	1.192	1.073	0.954	0.835	0.716	0.597	0.478	0.359	0.24	3096	3110.1	3124.2	3138.3	3152.41	3166.51	3180.61	3194.71
239	5	4.8805	4.761	4.6415	4.522	4.4025	4.283	4.1635	4.044	3.9245	3.805	3.6855	3.566	3.4465	3.327	3.2075	3.088	2.9685	2.849	2.7295	2.61	2.4905	2.371	2.2515	2.132	2.0125	1.893	1.7735	1.654	1.5345	1.415	1.2955	1.176	1.0565	0.937	0.8175	0.698	0.5785	0.459	0.3395	0.22	3088	3102.22	3116.44	3130.66	3144.88	3159.1	3173.32	3187.54
240	5	4.88	4.76	4.64	4.52	4.4	4.28	4.16	4.04	3.92	3.8	3.68	3.56	3.44	3.32	3.2	3.08	2.96	2.84	2.72	2.6	2.48	2.36	2.24	2.12	2	1.88	1.76	1.64	1.52	1.4	1.28	1.16	1.04	0.92	0.8	0.68	0.56	0.44	0.32	0.2	3080	3094.34	3108.68	3123.02	3137.36	3151.7	3166.04	3180.38
241	5	4.8795	4.759	4.6385	4.518	4.3975	4.277	4.1565	4.036	3.9155	3.795	3.6745	3.554	3.4335	3.313	3.1925	3.072	2.9515	2.831	2.7105	2.59	2.4695	2.349	2.2285	2.108	1.9875	1.867	1.7465	1.626	1.5055	1.385	1.2645	1.144	1.0235	0.903	0.7825	0.662	0.5415	0.421	0.3005	0.18	3072	3086.46	3100.92	3115.38	3129.84	3144.3	3158.76	3173.22
242	5	4.879	4.758	4.637	4.516	4.395	4.274	4.153	4.032	3.911	3.79	3.669	3.548	3.427	3.306	3.185	3.064	2.943	2.822	2.701	2.58	2.459	2.338	2.217	2.096	1.975	1.854	1.733	1.612	1.491	1.37	1.249	1.128	1.007	0.886	0.765	0.644	0.523	0.402	0.281	0.16	3064	3078.58	3093.16	3107.74	3122.32	3136.9	3151.48	3166.06
243	5	4.8785	4.757	4.6355	4.514	4.3925	4.271	4.1495	4.028	3.9065	3.785	3.6635	3.542	3.4205	3.299	3.1775	3.056	2.9345	2.813	2.6915	2.57	2.4485	2.327	2.2055	2.084	1.9625	1.841	1.7195	1.598	1.4765	1.355	1.2335	1.112	0.9905	0.869	0.7475	0.626	0.5045	0.383	0.2615	0.14	3056	3070.7	3085.4	3100.1	3114.81	3129.51	3144.21	3158.91
244	5	4.878	4.756	4.634	4.512	4.39	4.268	4.146	4.024	3.902	3.78	3.658	3.536	3.414	3.292	3.17	3.048	2.926	2.804	2.682	2.56	2.438	2.316	2.194	2.072	1.95	1.828	1.706	1.584	1.462	1.34	1.218	1.096	0.974	0.852	0.73	0.608	0.486	0.364	0.242	0.12	3048	3062.82	3077.65	3092.47	3107.29	3122.12	3136.94	3151.76
245	5	4.8775	4.755	4.6325	4.51	4.3875	4.265	4.1425	4.02	3.8975	3.775	3.6525	3.53	3.4075	3.285	3.1625	3.04	2.9175	2.795	2.6725	2.55	2.4275	2.305	2.1825	2.06	1.9375	1.815	1.6925	1.57	1.4475	1.325	1.2025	1.08	0.9575	0.835	0.7125	0.59	0.4675	0.345	0.2225	0.1	3040	3054.94	3069.89	3084.84	3099.78	3114.73	3129.67	3144.61
246	5	4.877	4.754	4.631	4.508	4.385	4.262	4.139	4.016	3.893	3.77	3.647	3.524	3.401	3.278	3.155	3.032	2.909	2.786	2.663	2.54	2.417	2.294	2.171	2.048	1.925	1.802	1.679	1.556	1.433	1.31	1.187	1.064	0.941	0.818	0.695	0.572	0.449	0.326	0.203	0.08	3032	3047.07	3062.14	3077.2	3092.27	3107.34	3122.41	3137.47
247	5	4.8765	4.753	4.6295	4.506	4.3825	4.259	4.1355	4.012	3.8885	3.765	3.6415	3.518	3.3945	3.271	3.1475	3.024	2.9005	2.777	2.6535	2.53	2.4065	2.283	2.1595	2.036	1.9125	1.789	1.6655	1.542	1.4185	1.295	1.1715	1.048	0.9245	0.801	0.6775	0.554	0.4305	0.307	0.1835	0.06	3024	3039.19	3054.38	3069.57	3084.76	3099.95	3115.14	3130.33
248	5	4.876	4.752	4.628	4.504	4.38	4.256	4.132	4.008	3.884	3.76	3.636	3.512	3.388	3.264	3.14	3.016	2.892	2.768	2.644	2.52	2.396	2.272	2.148	2.024	1.9	1.776	1.652	1.528	1.404	1.28	1.156	1.032	0.908	0.784	0.66	0.536	0.412	0.288	0.164	0.04	3016	3031.31	3046.63	3061.94	3077.26	3092.57	3107.88	3123.2
249	5	4.8755	4.751	4.6265	4.502	4.3775	4.253	4.1285	4.004	3.8795	3.755	3.6305	3.506	3.3815	3.257	3.1325	3.008	2.8835	2.759	2.6345	2.51	2.3855	2.261	2.1365	2.012	1.8875	1.763	1.6385	1.514	1.3895	1.265	1.1405	1.016	0.8915	0.767	0.6425	0.518	0.3935	0.269	0.1445	0.02	3008	3023.44	3038.88	3054.31	3069.75	3085.19	3100.63	3116.07
250	5	4.875	4.75	4.625	4.5	4.375	4.25	4.125	4	3.875	3.75	3.625	3.5	3.375	3.25	3.125	3	2.875	2.75	2.625	2.5	2.375	2.25	2.125	2	1.875	1.75	1.625	1.5	1.375	1.25	1.125	1	0.875	0.75	0.625	0.5	0.375	0.25	0.125	1.80342e-14	3000	3015.56	3031.13	3046.69	3062.25	3077.81	3093.38	3108.94
251	5	4.8745	4.749	4.6235	4.498	4.3725	4.247	4.1215	3.996	3.8705	3.745	3.6195	3.494	3.3685	3.243	3.1175	2.992	2.8665	2.741	2.6155	2.49	2.3645	2.239	2.1135	1.988	1.8625	1.737	1.6115	1.486	1.3605	1.235	1.1095	0.984	0.8585	0.733	0.6075	0.482	0.3565	0.231	0.1055	0	2992	3007.69	3023.38	3039.06	3054.75	3070.44	3086.12	3101.81
252	5	4.874	4.748	4.622	4.496	4.37	4.244	4.118	3.992	3.866	3.74	3.614	3.488	3.362	3.236	3.11	2.984	2.858	2.732	2.606	2.48	2.354	2.228	2.102	1.976	1.85	1.724	1.598	1.472	1.346	1.22	1.094	0.968	0.842	0.716	0.59	0.464	0.338	0.212	0.086	0	2984	2999.81	3015.63	3031.44	3047.25	3063.07	3078.88	3094.69
253	5	4.8735	4.747	4.6205	4.494	4.3675	4.241	4.1145	3.988	3.8615	3.735	3.6085	3.482	3.3555	3.229	3.1025	2.976	2.8495	2.723	2.5965	2.47	2.3435	2.217	2.0905	1.964	1.8375	1.711	1.5845	1.458	1.3315	1.205	1.0785	0.952	0.8255	0.699	0.5725	0.446	0.3195	0.193	0.0665	0	2976	2991.94	3007.88	3023.82	3039.76	3055.7	3071.63	3087.57
254	5	4.873	4.746	4.619	4.492	4.365	4.238	4.111	3.984	3.857	3.73	3.603	3.476	3.349	3.222	3.095	2.968	2.841	2.714	2.587	2.46	2.333	2.206	2.079	1.952	1.825	1.698	1.571	1.444	1.317	1.19	1.063	0.936	0.809	0.682	0.555	0.428	0.301	0.174	0.047	0	2968	2984.07	3000.13	3016.2	3032.26	3048.33	3064.39	3080.46
255	5	4.8725	4.745	4.6175	4.49	4.3625	4.235	4.1075	3.98	3.8525	3.725	3.5975	3.47	3.3425	3.215	3.0875	2.96	2.8325	2.705	2.5775	2.45	2.3225	2.195	2.0675	1.94	1.8125	1.685	1.5575	1.43	1.3025	1.175	1.0475	0.92	0.7925	0.665	0.5375	0.41	0.2825	0.155	0.0275	0	2960	2976.19	2992.39	3008.58	3024.77	3040.96	3057.16	3073.35
256	5	4.872	4.744	4.616	4.488	4.36	4.232	4.104	3.976	3.848	3.72	3.592	3.464	3.336	3.208	3.08	2.952	2.824	2.696	2.568	2.44	2.312	2.184	2.056	1.928	1.8	1.672	1.544	1.416	1.288	1.16	1.032	0.904	0.776	0.648	0.52	0.392	0.264	0.136	0.008	0	2952	2968.32	2984.64	3000.96	3017.28	3033.6	3049.92	3066.24
257	5	4.8715	4.743	4.6145	4.486	4.3575	4.229	4.1005	3.972	3.8435	3.715	3.5865	3.458	3.3295	3.201	3.0725	2.944	2.8155	2.687	2.5585	2.43	2.3015	2.173	2.0445	1.916	1.7875	1.659	1.5305	1.402	1.2735	1.145	1.0165	0.888	0.7595	0.631	0.5025	0.374	0.2455	0.117	0	0	2944	2960.45	2976.9	2993.34	3009.79	3026.24	3042.69	3059.14
258	5	4.871	4.742	4.613	4.484	4.355	4.226	4.097	3.968	3.839	3.71	3.581	3.452	3.323	3.194	3.065	2.936	2.807	2.678	2.549	2.42	2.291	2.162	2.033	1.904	1.775	1.646	1.517	1.388	1.259	1.13	1.001	0.872	0.743	0.614	0.485	0.356	0.227	0.098	0	0	2936	2952.58	2969.15	2985.73	3002.31	3018.88	3035.46	3052.04
259	5	4.8705	4.741	4.6115	4.482	4.3525	4.223	4.0935	3.964	3.8345	3.705	3.5755	3.446	3.3165	3.187	3.0575	2.928	2.7985	2.669	2.5395	2.41	2.2805	2.151	2.0215	1.892	1.7625	1.633	1.5035	1.374	1.2445	1.115	0.9855	0.856	0.7265	0.597	0.4675	0.338	0.2085	0.079	0	0	2928	2944.71	2961.41	2978.12	2994.82	3011.53	3028.23	3044.94
260	5	4.87	4.74	4.61	4.48	4.35	4.22	4.09	3.96	3.83	3.7	3.57	3.44	3.31	3.18	3.05	2.92	2.79	2.66	2.53	2.4	2.27	2.14	2.01	1.88	1.75	1.62	1.49	1.36	1.23	1.1	0.97	0.84	0.71	0.58	0.45	0.32	0.19	0.06	0	0	2920	2936.83	2953.67	2970.51	2987.34	3004.18	3021.01	3037.84
261	5	4.8695	4.739	4.6085	4.478	4.3475	4.217	4.0865	3.956	3.8255	3.695	3.5645	3.434	3.3035	3.173	3.0425	2.912	2.7815	2.651	2.5205	2.39	2.2595	2.129	1.9985	1.868	1.7375	1.607	1.4765	1.346	1.2155	1.085	0.9545	0.824	0.6935	0.563	0.4325	0.302	0.1715	0.041	0	0	2912	2928.96	2945.93	2962.89	2979.86	2996.83	3013.79	3030.75
262	5	4.869	4.738	4.607	4.476	4.345	4.214	4.083	3.952	3.821	3.69	3.559	3.428	3.297	3.166	3.035	2.904	2.773	2.642	2.511	2.38	2.249	2.118	1.987	1.856	1.725	1.594	1.463	1.332	1.201	1.07	0.939	0.808	0.677	0.546	0.415	0.284	0.153	0.022	0	0	2904	2921.1	2938.19	2955.29	2972.38	2989.48	3006.57	3023.67
263	5	4.8685	4.737	4.6055	4.474	4.3425	4.211	4.0795	3.948	3.8165	3.685	3.5535	3.422	3.2905	3.159	3.0275	2.896	2.7645	2.633	2.5015	2.37	2.2385	2.107	1.9755	1.844	1.7125	1.581	1.4495	1.318	1.1865	1.055	0.9235	0.792	0.6605	0.529	0.3975	0.266	0.1345	0.003	0	0	2896	2913.23	2930.45	2947.68	2964.91	2982.13	2999.36	3016.59
264	5	4.868	4.736	4.604	4.472	4.34	4.208	4.076	3.944	3.812	3.68	3.548	3.416	3.284	3.152	3.02	2.888	2.756	2.624	2.492	2.36	2.228	2.096	1.964	1.832	1.7	1.568	1.436	1.304	1.172	1.04	0.908	0.776	0.644	0.512	0.38	0.248	0.116	0	0	0	2888	2905.36	2922.72	2940.07	2957.43	2974.79	2992.15	3009.51
265	5	4.8675	4.735	4.6025	4.47	4.3375	4.205	4.0725	3.94	3.8075	3.675	3.5425	3.41	3.2775	3.145	3.0125	2.88	2.7475	2.615	2.4825	2.35	2.2175	2.085	1.9525	1.82	1.6875	1.555	1.4225	1.29	1.1575	1.025	0.8925	0.76	0.6275	0.495	0.3625	0.23	0.0975	0	0	0	2880	2897.49	2914.98	2932.47	2949.96	2967.45	2984.94	3002.43
266	5	4.867	4.734	4.601	4.468	4.335	4.202	4.069	3.936	3.803	3.67	3.537	3.404	3.271	3.138	3.005	2.872	2.739	2.606	2.473	2.34	2.207	2.074	1.941	1.808	1.675	1.542	1.409	1.276	1.143	1.01	0.877	0.744	0.611	0.478	0.345	0.212	0.079	0	0	0	2872	2889.62	2907.25	2924.87	2942.49	2960.11	2977.74	2995.36
267	5	4.8665	4.733	4.5995	4.466	4.3325	4.199	4.0655	3.932	3.7985	3.665	3.5315	3.398	3.2645	3.131	2.9975	2.864	2.7305	2.597	2.4635	2.33	2.1965	2.063	1.9295	1.796	1.6625	1.529	1.3955	1.262	1.1285	0.995	0.8615	0.728	0.5945	0.461	0.3275	0.194	0.0605	0	0	0	2864	2881.76	2899.51	2917.27	2935.02	2952.78	2970.53	2988.29
268	5	4.866	4.732	4.598	4.464	4.33	4.196	4.062	3.928	3.794	3.66	3.526	3.392	3.258	3.124	2.99	2.856	2.722	2.588	2.454	2.32	2.186	2.052	1.918	1.784	1.65	1.516	1.382	1.248	1.114	0.98	0.846	0.712	0.578	0.444	0.31	0.176	0.042	0	0	0	2856	2873.89	2891.78	2909.67	2927.56	2945.45	2963.33	2981.22
269	5	4.8655	4.731	4.5965	4.462	4.3275	4.193	4.0585	3.924	3.7895	3.655	3.5205	3.386	3.2515	3.117	2.9825	2.848	2.7135	2.579	2.4445	2.31	2.1755	2.041	1.9065	1.772	1.6375	1.503	1.3685	1.234	1.0995	0.965	0.8305	0.696	0.5615	0.427	0.2925	0.158	0.0235	0	0	0	2848	2866.02	2884.05	2902.07	2920.09	2938.12	2956.14	2974.16
270	5	4.865	4.73	4.595	4.46	4.325	4.19	4.055	3.92	3.785	3.65	3.515	3.38	3.245	3.11	2.975	2.84	2.705	2.57	2.435	2.3	2.165	2.03	1.895	1.76	1.625	1.49	1.355	1.22	1.085	0.95	0.815	0.68	0.545	0.41	0.275	0.14	0.005	0	0	0	2840	2858.16	2876.32	2894.47	2912.63	2930.79	2948.95	2967.1
271	5	4.8645	4.729	4.5935	4.458	4.3225	4.187	4.0515	3.916	3.7805	3.645	3.5095	3.374	3.2385	3.103	2.9675	2.832	2.6965	2.561	2.4255	2.29	2.1545	2.019	1.8835	1.748	1.6125	1.477	1.3415	1.206	1.0705	0.935	0.7995	0.664	0.5285	0.393	0.2575	0.122	0	0	0	0	2832	2850.29	2868.59	2886.88	2905.17	2923.46	2941.76	2960.05
272	5	4.864	4.728	4.592	4.456	4.32	4.184	4.048	3.912	3.776	3.64	3.504	3.368	3.232	3.096	2.96	2.824	2.688	2.552	2.416	2.28	2.144	2.008	1.872	1.736	1.6	1.464	1.328	1.192	1.056	0.92	0.784	0.648	0.512	0.376	0.24	0.104	0	0	0	0	2824	2842.43	2860.86	2879.28	2897.71	2916.14	2934.57	2953
273	5	4.8635	4.727	4.5905	4.454	4.3175	4.181	4.0445	3.908	3.7715	3.635	3.4985	3.362	3.2255	3.089	2.9525	2.816	2.6795	2.543	2.4065	2.27	2.1335	1.997	1.8605	1.724	1.5875	1.451	1.3145	1.178	1.0415	0.905	0.7685	0.632	0.4955	0.359	0.2225	0.086	0	0	0	0	2816	2834.56	2853.13	2871.69	2890.26	2908.82	2927.38	2945.95
274	5	4.863	4.726	4.589	4.452	4.315	4.178	4.041	3.904	3.767	3.63	3.493	3.356	3.219	3.082	2.945	2.808	2.671	2.534	2.397	2.26	2.123	1.986	1.849	1.712	1.575	1.438	1.301	1.164	1.027	0.89	0.753	0.616	0.479	0.342	0.205	0.068	0	0	0	0	2808	2826.7	2845.4	2864.1	2882.8	2901.5	2920.2	2938.9
275	5	4.8625	4.725	4.5875	4.45	4.3125	4.175	4.0375	3.9	3.7625	3.625	3.4875	3.35	3.2125	3.075	2.9375	2.8	2.6625	2.525	2.3875	2.25	2.1125	1.975	1.8375	1.7	1.5625	1.425	1.2875	1.15	1.0125	0.875	0.7375	0.6	0.4625	0.325	0.1875	0.05	0	0	0	0	2800	2818.84	2837.68	2856.51	2875.35	2894.19	2913.03	2931.86
276	5	4.862	4.724	4.586	4.448	4.31	4.172	4.034	3.896	3.758	3.62	3.482	3.344	3.206	3.068	2.93	2.792	2.654	2.516	2.378	2.24	2.102	1.964	1.826	1.688	1.55	1.412	1.274	1.136	0.998	0.86	0.722	0.584	0.446	0.308	0.17	0.032	0	0	0	0	2792	2810.97	2829.95	2848.93	2867.9	2886.88	2905.85	2924.82
277	5	4.8615	4.723	4.5845	4.446	4.3075	4.169	4.0305	3.892	3.7535	3.615	3.4765	3.338	3.1995	3.061	2.9225	2.784	2.6455	2.507	2.3685	2.23	2.0915	1.953	1.8145	1.676	1.5375	1.399	1.2605	1.122	0.9835	0.845	0.7065	0.568	0.4295	0.291	0.1525	0.014	0	0	0	0	2784	2803.11	2822.23	2841.34	2860.45	2879.57	2898.68	2917.79
278	5	4.861	4.722	4.583	4.444	4.305	4.166	4.027	3.888	3.749	3.61	3.471	3.332	3.193	3.054	2.915	2.776	2.637	2.498	2.359	2.22	2.081	1.942	1.803	1.664	1.525	1.386	1.247	1.108	0.969	0.83	0.691	0.552	0.413	0.274	0.135	0	0	0	0	0	2776	2795.25	2814.5	2833.75	2853.01	2872.26	2891.51	2910.76
279	5	4.8605	4.721	4.5815	4.442	4.3025	4.163	4.0235	3.884	3.7445	3.605	3.4655	3.326	3.1865	3.047	2.9075	2.768	2.6285	2.489	2.3495	2.21	2.0705	1.931	1.7915	1.652	1.5125	1.373	1.2335	1.094	0.9545	0.815	0.6755	0.536	0.3965	0.257	0.1175	0	0	0	0	0	2768	2787.39	2806.78	2826.17	2845.56	2864.95	2884.34	2903.73
280	5	4.86	4.72	4.58	4.44	4.3	4.16	4.02	3.88	3.74	3.6	3.46	3.32	3.18	3.04	2.9	2.76	2.62	2.48	2.34	2.2	2.06	1.92	1.78	1.64	1.5	1.36	1.22	1.08	0.94	0.8	0.66	0.52	0.38	0.24	0.1	0	0	0	0	0	2760	2779.53	2799.06	2818.59	2838.12	2857.65	2877.18	2896.71
281	5	4.8595	4.719	4.5785	4.438	4.2975	4.157	4.0165	3.876	3.7355	3.595	3.4545	3.314	3.1735	3.033	2.8925	2.752	2.6115	2.471	2.3305	2.19	2.0495	1.909	1.7685	1.628	1.4875	1.347	1.2065	1.066	0.9255	0.785	0.6445	0.504	0.3635	0.223	0.0825	0	0	0	0	0	2752	2771.67	2791.34	2811.01	2830.68	2850.35	2870.02	2889.69
282	5	4.859	4.718	4.577	4.436	4.295	4.154	4.013	3.872	3.731	3.59	3.449	3.308	3.167	3.026	2.885	2.744	2.603	2.462	2.321	2.18	2.039	1.898	1.757	1.616	1.475	1.334	1.193	1.052	0.911	0.77	0.629	0.488	0.347	0.206	0.065	0	0	0	0	0	2744	2763.81	2783.62	2803.43	2823.24	2843.05	2862.86	2882.67
283	5	4.8585	4.717	4.5755	4.434	4.2925	4.151	4.0095	3.868	3.7265	3.585	3.4435	3.302	3.1605	3.019	2.8775	2.736	2.5945	2.453	2.3115	2.17	2.0285	1.887	1.7455	1.604	1.4625	1.321	1.1795	1.038	0.8965	0.755	0.6135	0.472	0.3305	0.189	0.0475	0	0	0	0	0	2736	2755.95	2775.9	2795.85	2815.81	2835.76	2855.71	2875.66
284	5	4.858	4.716	4.574	4.432	4.29	4.148	4.006	3.864	3.722	3.58	3.438	3.296	3.154	3.012	2.87	2.728	2.586	2.444	2.302	2.16	2.018	1.876	1.734	1.592	1.45	1.308	1.166	1.024	0.882	0.74	0.598	0.456	0.314	0.172	0.03	0	0	0	0	0	2728	2748.09	2768.19	2788.28	2808.37	2828.47	2848.56	2868.65
285	5	4.8575	4.715	4.5725	4.43	4.2875	4.145	4.0025	3.86	3.7175	3.575	3.4325	3.29	3.1475	3.005	2.8625	2.72	2.5775	2.435	2.2925	2.15	2.0075	1.865	1.7225	1.58	1.4375	1.295	1.1525	1.01	0.8675	0.725	0.5825	0.44	0.2975	0.155	0.0125	0	0	0	0	0	2720	2740.23	2760.47	2780.7	2800.94	2821.18	2841.41	2861.64
286	5	4.857	4.714	4.571	4.428	4.285	4.142	3.999	3.856	3.713	3.57	3.427	3.284	3.141	2.998	2.855	2.712	2.569	2.426	2.283	2.14	1.997	1.854	1.711	1.568	1.425	1.282	1.139	0.996	0.853	0.71	0.567	0.424	0.281	0.138	0	0	0	0	0	0	2712	2732.38	2752.76	2773.13	2793.51	2813.89	2834.26	2854.64
287	5	4.8565	4.713	4.5695	4.426	4.2825	4.139	3.9955	3.852	3.7085	3.565	3.4215	3.278	3.1345	2.991	2.8475	2.704	2.5605	2.417	2.2735	2.13	1.9865	1.843	1.6995	1.556	1.4125	1.269	1.1255	0.982	0.8385	0.695	0.5515	0.408	0.2645	0.121	0	0	0	0	0	0	2704	2724.52	2745.04	2765.56	2786.08	2806.6	2827.12	2847.64
288	5	4.856	4.712	4.568	4.424	4.28	4.136	3.992	3.848	3.704	3.56	3.416	3.272	3.128	2.984	2.84	2.696	2.552	2.408	2.264	2.12	1.976	1.832	1.688	1.544	1.4	1.256	1.112	0.968	0.824	0.68	0.536	0.392	0.248	0.104	0	0	0	0	0	0	2696	2716.66	2737.33	2757.99	2778.66	2799.32	2819.98	2840.65
289	5	4.8555	4.711	4.5665	4.422	4.2775	4.133	3.9885	3.844	3.6995	3.555	3.4105	3.266	3.1215	2.977	2.8325	2.688	2.5435	2.399	2.2545	2.11	1.9655	1.821	1.6765	1.532	1.3875	1.243	1.0985	0.954	0.8095	0.665	0.5205	0.376	0.2315	0.087	0	0	0	0	0	0	2688	2708.81	2729.62	2750.42	2771.23	2792.04	2812.85	2833.66
290	5	4.855	4.71	4.565	4.42	4.275	4.13	3.985	3.84	3.695	3.55	3.405	3.26	3.115	2.97	2.825	2.68	2.535	2.39	2.245	2.1	1.955	1.81	1.665	1.52	1.375	1.23	1.085	0.94	0.795	0.65	0.505	0.36	0.215	0.07	0	0	0	0	0	0	2680	2700.95	2721.91	2742.86	2763.81	2784.76	2805.72	2826.67
291	5	4.8545	4.709	4.5635	4.418	4.2725	4.127	3.9815	3.836	3.6905	3.545	3.3995	3.254	3.1085	2.963	2.8175	2.672	2.5265	2.381	2.2355	2.09	1.9445	1.799	1.6535	1.508	1.3625	1.217	1.0715	0.926	0.7805	0.635	0.4895	0.344	0.1985	0.053	0	0	0	0	0	0	2672	2693.1	2714.2	2735.29	2756.39	2777.49	2798.59	2819.68
292	5	4.854	4.708	4.562	4.416	4.27	4.124	3.978	3.832	3.686	3.54	3.394	3.248	3.102	2.956	2.81	2.664	2.518	2.372	2.226	2.08	1.934	1.788	1.642	1.496	1.35	1.204	1.058	0.912	0.766	0.62	0.474	0.328	0.182	0.036	0	0	0	0	0	0	2664	2685.24	2706.49	2727.73	2748.97	2770.22	2791.46	2812.7
293	5	4.8535	4.707	4.5605	4.414	4.2675	4.121	3.9745	3.828	3.6815	3.535	3.3885	3.242	3.0955	2.949	2.8025	2.656	2.5095	2.363	2.2165	2.07	1.9235	1.777	1.6305	1.484	1.3375	1.191	1.0445	0.898	0.7515	0.605	0.4585	0.312	0.1655	0.019	0	0	0	0	0	0	2656	2677.39	2698.78	2720.17	2741.56	2762.95	2784.33	2805.72
294	5	4.853	4.706	4.559	4.412	4.265	4.118	3.971	3.824	3.677	3.53	3.383	3.236	3.089	2.942	2.795	2.648	2.501	2.354	2.207	2.06	1.913	1.766	1.619	1.472	1.325	1.178	1.031	0.884	0.737	0.59	0.443	0.296	0.149	0.002	0	0	0	0	0	0	2648	2669.54	2691.07	2712.61	2734.14	2755.68	2777.21	2798.75
295	5	4.8525	4.705	4.5575	4.41	4.2625	4.115	3.9675	3.82	3.6725	3.525	3.3775	3.23	3.0825	2.935	2.7875	2.64	2.4925	2.345	2.1975	2.05	1.9025	1.755	1.6075	1.46	1.3125	1.165	1.0175	0.87	0.7225	0.575	0.4275	0.28	0.1325	0	0	0	0	0	0	0	2640	2661.68	2683.37	2705.05	2726.73	2748.41	2770.09	2791.78
296	5	4.852	4.704	4.556	4.408	4.26	4.112	3.964	3.816	3.668	3.52	3.372	3.224	3.076	2.928	2.78	2.632	2.484	2.336	2.188	2.04	1.892	1.744	1.596	1.448	1.3	1.152	1.004	0.856	0.708	0.56	0.412	0.264	0.116	0	0	0	0	0	0	0	2632	2653.83	2675.66	2697.49	2719.32	2741.15	2762.98	2784.81
297	5	4.8515	4.703	4.5545	4.406	4.2575	4.109	3.9605	3.812	3.6635	3.515	3.3665	3.218	3.0695	2.921	2.7725	2.624	2.4755	2.327	2.1785	2.03	1.8815	1.733	1.5845	1.436	1.2875	1.139	0.9905	0.842	0.6935	0.545	0.3965	0.248	0.0995	0	0	0	0	0	0	0	2624	2645.98	2667.96	2689.93	2711.91	2733.89	2755.87	2777.85
298	5	4.851	4.702	4.553	4.404	4.255	4.106	3.957	3.808	3.659	3.51	3.361	3.212	3.063	2.914	2.765	2.616	2.467	2.318	2.169	2.02	1.871	1.722	1.573	1.424	1.275	1.126	0.977	0.828	0.679	0.53	0.381	0.232	0.083	0	0	0	0	0	0	0	2616	2638.13	2660.25	2682.38	2704.51	2726.63	2748.76	2770.89
299	5	4.8505	4.701	4.5515	4.402	4.2525	4.103	3.9535	3.804	3.6545	3.505	3.3555	3.206	3.0565	2.907	2.7575	2.608	2.4585	2.309	2.1595	2.01	1.8605	1.711	1.5615	1.412	1.2625	1.113	0.9635	0.814	0.6645	0.515	0.3655	0.216	0.0665	0	0	0	0	0	0	0	2608	2630.28	2652.55	2674.83	2697.1	2719.38	2741.65	2763.93
300	5	4.85	4.7	4.55	4.4	4.25	4.1	3.95	3.8	3.65	3.5	3.35	3.2	3.05	2.9	2.75	2.6	2.45	2.3	2.15	2	1.85	1.7	1.55	1.4	1.25	1.1	0.95	0.8	0.65	0.5	0.35	0.2	0.05	0	0	0	0	0	0	0	2600	2622.42	2644.85	2667.28	2689.7	2712.13	2734.55	2756.97
301	5	4.8495	4.699	4.5485	4.398	4.2475	4.097	3.9465	3.796	3.6455	3.495	3.3445	3.194	3.0435	2.893	2.7425	2.592	2.4415	2.291	2.1405	1.99	1.8395	1.689	1.5385	1.388	1.2375	1.087	0.9365	0.786	0.6355	0.485	0.3345	0.184	0.0335	0	0	0	0	0	0	0	2592	2614.57	2637.15	2659.72	2682.3	2704.88	2727.45	2750.02
302	5	4.849	4.698	4.547	4.396	4.245	4.094	3.943	3.792	3.641	3.49	3.339	3.188	3.037	2.886	2.735	2.584	2.433	2.282	2.131	1.98	1.829	1.678	1.527	1.376	1.225	1.074	0.923	0.772	0.621	0.47	0.319	0.168	0.017	0	0	0	0	0	0	0	2584	2606.73	2629.45	2652.18	2674.9	2697.63	2720.35	2743.08
303	5	4.8485	4.697	4.5455	4.394	4.2425	4.091	3.9395	3.788	3.6365	3.485	3.3335	3.182	3.0305	2.879	2.7275	2.576	2.4245	2.273	2.1215	1.97	1.8185	1.667	1.5155	1.364	1.2125	1.061	0.9095	0.758	0.6065	0.455	0.3035	0.152	0.0005	0	0	0	0	0	0	0	2576	2598.88	2621.75	2644.63	2667.51	2690.38	2713.26	2736.14
304	5	4.848	4.696	4.544	4.392	4.24	4.088	3.936	3.784	3.632	3.48	3.328	3.176	3.024	2.872	2.72	2.568	2.416	2.264	2.112	1.96	1.808	1.656	1.504	1.352	1.2	1.048	0.896	0.744	0.592	0.44	0.288	0.136	0	0	0	0	0	0	0	0	2568	2591.03	2614.06	2637.08	2660.11	2683.14	2706.17	2729.2
305	5	4.8475	4.695	4.5425	4.39	4.2375	4.085	3.9325	3.78	3.6275	3.475	3.3225	3.17	3.0175	2.865	2.7125	2.56	2.4075	2.255	2.1025	1.95	1.7975	1.645	1.4925	1.34	1.1875	1.035	0.8825	0.73	0.5775	0.425	0.2725	0.12	0	0	0	0	0	0	0	0	2560	2583.18	2606.36	2629.54	2652.72	2675.9	2699.08	2722.26
306	5	4.847	4.694	4.541	4.388	4.235	4.082	3.929	3.776	3.623	3.47	3.317	3.164	3.011	2.858	2.705	2.552	2.399	2.246	2.093	1.94	1.787	1.634	1.481	1.328	1.175	1.022	0.869	0.716	0.563	0.41	0.257	0.104	0	0	0	0	0	0	0	0	2552	2575.33	2598.67	2622	2645.33	2668.66	2691.99	2715.33
307	5	4.8465	4.693	4.5395	4.386	4.2325	4.079	3.9255	3.772	3.6185	3.465	3.3115	3.158	3.0045	2.851	2.6975	2.544	2.3905	2.237	2.0835	1.93	1.7765	1.623	1.4695	1.316	1.1625	1.009	0.8555	0.702	0.5485	0.395	0.2415	0.088	0	0	0	0	0	0	0	0	2544	2567.49	2590.97	2614.46	2637.94	2661.43	2684.91	2708.4
308	5	4.846	4.692	4.538	4.384	4.23	4.076	3.922	3.768	3.614	3.46	3.306	3.152	2.998	2.844	2.69	2.536	2.382	2.228	2.074	1.92	1.766	1.612	1.458	1.304	1.15	0.996	0.842	0.688	0.534	0.38	0.226	0.072	0	0	0	0	0	0	0	0	2536	2559.64	2583.28	2606.92	2630.56	2654.2	2677.83	2701.47
309	5	4.8455	4.691	4.5365	4.382	4.2275	4.073	3.9185	3.764	3.6095	3.455	3.3005	3.146	2.9915	2.837	2.6825	2.528	2.3735	2.219	2.0645	1.91	1.7555	1.601	1.4465	1.292	1.1375	0.983	0.8285	0.674	0.5195	0.365	0.2105	0.056	0	0	0	0	0	0	0	0	2528	2551.79	2575.59	2599.38	2623.17	2646.97	2670.76	2694.55
310	5	4.845	4.69	4.535	4.38	4.225	4.07	3.915	3.76	3.605	3.45	3.295	3.14	2.985	2.83	2.675	2.52	2.365	2.21	2.055	1.9	1.745	1.59	1.435	1.28	1.125	0.97	0.815	0.66	0.505	0.35	0.195	0.04	0	0	0	0	0	0	0	0	2520	2543.95	2567.9	2591.84	2615.79	2639.74	2663.68	2687.63
311	5	4.8445	4.689	4.5335	4.378	4.2225	4.067	3.9115	3.756	3.6005	3.445	3.2895	3.134	2.9785	2.823	2.6675	2.512	2.3565	2.201	2.0455	1.89	1.7345	1.579	1.4235	1.268	1.1125	0.957	0.8015	0.646	0.4905	0.335	0.1795	0.024	0	0	0	0	0	0	0	0	2512	2536.1	2560.21	2584.31	2608.41	2632.51	2656.61	2680.72
312	5	4.844	4.688	4.532	4.376	4.22	4.064	3.908	3.752	3.596	3.44	3.284	3.128	2.972	2.816	2.66	2.504	2.348	2.192	2.036	1.88	1.724	1.568	1.412	1.256	1.1	0.944	0.788	0.632	0.476	0.32	0.164	0.008	0	0	0	0	0	0	0	0	2504	2528.26	2552.52	2576.77	2601.03	2625.29	2649.55	2673.81
313	5	4.8435	4.687	4.5305	4.374	4.2175	4.061	3.9045	3.748	3.5915	3.435	3.2785	3.122	2.9655	2.809	2.6525	2.496	2.3395	2.183	2.0265	1.87	1.7135	1.557	1.4005	1.244	1.0875	0.931	0.7745	0.618	0.4615	0.305	0.1485	0	0	0	0	0	0	0	0	0	2496	2520.41	2544.83	2569.24	2593.66	2618.07	2642.48	2666.9
314	5	4.843	4.686	4.529	4.372	4.215	4.058	3.901	3.744	3.587	3.43	3.273	3.116	2.959	2.802	2.645	2.488	2.331	2.174	2.017	1.86	1.703	1.546	1.389	1.232	1.075	0.918	0.761	0.604	0.447	0.29	0.133	0	0	0	0	0	0	0	0	0	2488	2512.57	2537.14	2561.71	2586.28	2610.85	2635.42	2659.99
315	5	4.8425	4.685	4.5275	4.37	4.2125	4.055	3.8975	3.74	3.5825	3.425	3.2675	3.11	2.9525	2.795	2.6375	2.48	2.3225	2.165	2.0075	1.85	1.6925	1.535	1.3775	1.22	1.0625	0.905	0.7475	0.59	0.4325	0.275	0.1175	0	0	0	0	0	0	0	0	0	2480	2504.73	2529.46	2554.18	2578.91	2603.64	2628.36	2653.09
316	5	4.842	4.684	4.526	4.368	4.21	4.052	3.894	3.736	3.578	3.42	3.262	3.104	2.946	2.788	2.63	2.472	2.314	2.156	1.998	1.84	1.682	1.524	1.366	1.208	1.05	0.892	0.734	0.576	0.418	0.26	0.102	0	0	0	0	0	0	0	0	0	2472	2496.88	2521.77	2546.66	2571.54	2596.43	2621.31	2646.19
317	5	4.8415	4.683	4.5245	4.366	4.2075	4.049	3.8905	3.732	3.5735	3.415	3.2565	3.098	2.9395	2.781	2.6225	2.464	2.3055	2.147	1.9885	1.83	1.6715	1.513	1.3545	1.196	1.0375	0.879	0.7205	0.562	0.4035	0.245	0.0865	0	0	0	0	0	0	0	0	0	2464	2489.04	2514.09	2539.13	2564.17	2589.22	2614.26	2639.3
318	5	4.841	4.682	4.523	4.364	4.205	4.046	3.887	3.728	3.569	3.41	3.251	3.092	2.933	2.774	2.615	2.456	2.297	2.138	1.979	1.82	1.661	1.502	1.343	1.184	1.025	0.866	0.707	0.548	0.389	0.23	0.071	0	0	0	0	0	0	0	0	0	2456	2481.2	2506.4	2531.6	2556.81	2582.01	2607.21	2632.41
319	5	4.8405	4.681	4.5215	4.362	4.2025	4.043	3.8835	3.724	3.5645	3.405	3.2455	3.086	2.9265	2.767	2.6075	2.448	2.2885	2.129	1.9695	1.81	1.6505	1.491	1.3315	1.172	1.0125	0.853	0.6935	0.534	0.3745	0.215	0.0555	0	0	0	0	0	0	0	0	0	2448	2473.36	2498.72	2524.08	2549.44	2574.8	2600.16	2625.52
320	5	4.84	4.68	4.52	4.36	4.2	4.04	3.88	3.72	3.56	3.4	3.24	3.08	2.92	2.76	2.6	2.44	2.28	2.12	1.96	1.8	1.64	1.48	1.32	1.16	1	0.84	0.68	0.52	0.36	0.2	0.04	0	0	0	0	0	0	0	0	0	2440	2465.52	2491.04	2516.56	2542.08	2567.6	2593.12	2618.64
321	5	4.8395	4.679	4.5185	4.358	4.1975	4.037	3.8765	3.716	3.5555	3.395	3.2345	3.074	2.9135	2.753	2.5925	2.432	2.2715	2.111	1.9505	1.79	1.6295	1.469	1.3085	1.148	0.9875	0.827	0.6665	0.506	0.3455	0.185	0.0245	0	0	0	0	0	0	0	0	0	2432	2457.68	2483.36	2509.04	2534.72	2560.4	2586.08	2611.76
322	5	4.839	4.678	4.517	4.356	4.195	4.034	3.873	3.712	3.551	3.39	3.229	3.068	2.907	2.746	2.585	2.424	2.263	2.102	1.941	1.78	1.619	1.458	1.297	1.136	0.975	0.814	0.653	0.492	0.331	0.17	0.009	0	0	0	0	0	0	0	0	0	2424	2449.84	2475.68	2501.52	2527.36	2553.2	2579.04	2604.88
323	5	4.8385	4.677	4.5155	4.354	4.1925	4.031	3.8695	3.708	3.5465	3.385	3.2235	3.062	2.9005	2.739	2.5775	2.416	2.2545	2.093	1.9315	1.77	1.6085	1.447	1.2855	1.124	0.9625	0.801	0.6395	0.478	0.3165	0.155	0	0	0	0	0	0	0	0	0	0	2416	2442	2468	2494	2520.01	2546.01	2572.01	2598.01
324	5	4.838	4.676	4.514	4.352	4.19	4.028	3.866	3.704	3.542	3.38	3.218	3.056	2.894	2.732	2.57	2.408	2.246	2.084	1.922	1.76	1.598	1.436	1.274	1.112	0.95	0.788	0.626	0.464	0.302	0.14	0	0	0	0	0	0	0	0	0	0	2408	2434.16	2460.33	2486.49	2512.65	2538.82	2564.98	2591.14
325	5	4.8375	4.675	4.5125	4.35	4.1875	4.025	3.8625	3.7	3.5375	3.375	3.2125	3.05	2.8875	2.725	2.5625	2.4	2.2375	2.075	1.9125	1.75	1.5875	1.425	1.2625	1.1	0.9375	0.775	0.6125	0.45	0.2875	0.125	0	0	0	0	0	0	0	0	0	0	2400	2426.32	2452.65	2478.97	2505.3	2531.63	2557.95	2584.27
326	5	4.837	4.674	4.511	4.348	4.185	4.022	3.859	3.696	3.533	3.37	3.207	3.044	2.881	2.718	2.555	2.392	2.229	2.066	1.903	1.74	1.577	1.414	1.251	1.088	0.925	0.762	0.599	0.436	0.273	0.11	0	0	0	0	0	0	0	0	0	0	2392	2418.49	2444.98	2471.46	2497.95	2524.44	2550.93	2577.41
327	5	4.8365	4.673	4.5095	4.346	4.1825	4.019	3.8555	3.692	3.5285	3.365	3.2015	3.038	2.8745	2.711	2.5475	2.384	2.2205	2.057	1.8935	1.73	1.5665	1.403	1.2395	1.076	0.9125	0.749	0.5855	0.422	0.2585	0.095	0	0	0	0	0	0	0	0	0	0	2384	2410.65	2437.3	2463.95	2490.6	2517.25	2543.9	2570.55
328	5	4.836	4.672	4.508	4.344	4.18	4.016	3.852	3.688	3.524	3.36	3.196	3.032	2.868	2.704	2.54	2.376	2.212	2.048	1.884	1.72	1.556	1.392	1.228	1.064	0.9	0.736	0.572	0.408	0.244	0.08	0	0	0	0	0	0	0	0	0	0	2376	2402.81	2429.63	2456.44	2483.26	2510.07	2536.88	2563.7
329	5	4.8355	4.671	4.5065	4.342	4.1775	4.013	3.8485	3.684	3.5195	3.355	3.1905	3.026	2.8615	2.697	2.5325	2.368	2.2035	2.039	1.8745	1.71	1.5455	1.381	1.2165	1.052	0.8875	0.723	0.5585	0.394	0.2295	0.065	0	0	0	0	0	0	0	0	0	0	2368	2394.98	2421.96	2448.93	2475.91	2502.89	2529.87	2556.85
330	5	4.835	4.67	4.505	4.34	4.175	4.01	3.845	3.68	3.515	3.35	3.185	3.02	2.855	2.69	2.525	2.36	2.195	2.03	1.865	1.7	1.535	1.37	1.205	1.04	0.875	0.71	0.545	0.38	0.215	0.05	0	0	0	0	0	0	0	0	0	0	2360	2387.14	2414.29	2441.43	2468.57	2495.71	2522.86	2550
331	5	4.8345	4.669	4.5035	4.338	4.1725	4.007	3.8415	3.676	3.5105	3.345	3.1795	3.014	2.8485	2.683	2.5175	2.352	2.1865	2.021	1.8555	1.69	1.5245	1.359	1.1935	1.028	0.8625	0.697	0.5315	0.366	0.2005	0.035	0	0	0	0	0	0	0	0	0	0	2352	2379.31	2406.62	2433.92	2461.23	2488.54	2515.85	2543.15
332	5	4.834	4.668	4.502	4.336	4.17	4.004	3.838	3.672	3.506	3.34	3.174	3.008	2.842	2.676	2.51	2.344	2.178	2.012	1.846	1.68	1.514	1.348	1.182	1.016	0.85	0.684	0.518	0.352	0.186	0.02	0	0	0	0	0	0	0	0	0	0	2344	2371.47	2398.95	2426.42	2453.89	2481.37	2508.84	2536.31
333	5	4.8335	4.667	4.5005	4.334	4.1675	4.001	3.8345	3.668	3.5015	3.335	3.1685	3.002	2.8355	2.669	2.5025	2.336	2.1695	2.003	1.8365	1.67	1.5035	1.337	1.1705	1.004	0.8375	0.671	0.5045	0.338	0.1715	0.005	0	0	0	0	0	0	0	0	0	0	2336	2363.64	2391.28	2418.92	2446.56	2474.2	2501.83	2529.47
334	5	4.833	4.666	4.499	4.332	4.165	3.998	3.831	3.664	3.497	3.33	3.163	2.996	2.829	2.662	2.495	2.328	2.161	1.994	1.827	1.66	1.493	1.326	1.159	0.992	0.825	0.658	0.491	0.324	0.157	0	0	0	0	0	0	0	0	0	0	0	2328	2355.81	2383.61	2411.42	2439.22	2467.03	2494.83	2522.64
335	5	4.8325	4.665	4.4975	4.33	4.1625	3.995	3.8275	3.66	3.4925	3.325	3.1575	2.99	2.8225	2.655	2.4875	2.32	2.1525	1.985	1.8175	1.65	1.4825	1.315	1.1475	0.98	0.8125	0.645	0.4775	0.31	0.1425	0	0	0	0	0	0	0	0	0	0	0	2320	2347.97	2375.95	2403.92	2431.89	2459.86	2487.84	2515.81
336	5	4.832	4.664	4.496	4.328	4.16	3.992	3.824	3.656	3.488	3.32	3.152	2.984	2.816	2.648	2.48	2.312	2.144	1.976	1.808	1.64	1.472	1.304	1.136	0.968	0.8	0.632	0.464	0.296	0.128	0	0	0	0	0	0	0	0	0	0	0	2312	2340.14	2368.28	2396.42	2424.56	2452.7	2480.84	2508.98
337	5	4.8315	4.663	4.4945	4.326	4.1575	3.989	3.8205	3.652	3.4835	3.315	3.1465	2.978	2.8095	2.641	2.4725	2.304	2.1355	1.967	1.7985	1.63	1.4615	1.293	1.1245	0.956	0.7875	0.619	0.4505	0.282	0.1135	0	0	0	0	0	0	0	0	0	0	0	2304	2332.31	2360.62	2388.92	2417.23	2445.54	2473.85	2502.16
338	5	4.831	4.662	4.493	4.324	4.155	3.986	3.817	3.648	3.479	3.31	3.141	2.972	2.803	2.634	2.465	2.296	2.127	1.958	1.789	1.62	1.451	1.282	1.113	0.944	0.775	0.606	0.437	0.268	0.099	0	0	0	0	0	0	0	0	0	0	0	2296	2324.48	2352.95	2381.43	2409.91	2438.38	2466.86	2495.34
339	5	4.8305	4.661	4.4915	4.322	4.1525	3.983	3.8135	3.644	3.4745	3.305	3.1355	2.966	2.7965	2.627	2.4575	2.288	2.1185	1.949	1.7795	1.61	1.4405	1.271	1.1015	0.932	0.7625	0.593	0.4235	0.254	0.0845	0	0	0	0	0	0	0	0	0	0	0	2288	2316.65	2345.29	2373.94	2402.58	2431.23	2459.87	2488.52
340	5	4.83	4.66	4.49	4.32	4.15	3.98	3.81	3.64	3.47	3.3	3.13	2.96	2.79	2.62	2.45	2.28	2.11	1.94	1.77	1.6	1.43	1.26	1.09	0.92	0.75	0.58	0.41	0.24	0.07	0	0	0	0	0	0	0	0	0	0	0	2280	2308.81	2337.63	2366.45	2395.26	2424.08	2452.89	2481.7
341	5	4.8295	4.659	4.4885	4.318	4.1475	3.977	3.8065	3.636	3.4655	3.295	3.1245	2.954	2.7835	2.613	2.4425	2.272	2.1015	1.931	1.7605	1.59	1.4195	1.249	1.0785	0.908	0.7375	0.567	0.3965	0.226	0.0555	0	0	0	0	0	0	0	0	0	0	0	2272	2300.98	2329.97	2358.95	2387.94	2416.93	2445.91	2474.89
342	5	4.829	4.658	4.487	4.316	4.145	3.974	3.803	3.632	3.461	3.29	3.119	2.948	2.777	2.606	2.435	2.264	2.093	1.922	1.751	1.58	1.409	1.238	1.067	0.896	0.725	0.554	0.383	0.212	0.041	0	0	0	0	0	0	0	0	0	0	0	2264	2293.16	2322.31	2351.47	2380.62	2409.78	2438.93	2468.09
343	5	4.8285	4.657	4.4855	4.314	4.1425	3.971	3.7995	3.628	3.4565	3.285	3.1135	2.942	2.7705	2.599	2.4275	2.256	2.0845	1.913	1.7415	1.57	1.3985	1.227	1.0555	0.884	0.7125	0.541	0.3695	0.198	0.0265	0	0	0	0	0	0	0	0	0	0	0	2256	2285.33	2314.65	2343.98	2373.31	2402.63	2431.96	2461.29
344	5	4.828	4.656	4.484	4.312	4.14	3.968	3.796	3.624	3.452	3.28	3.108	2.936	2.764	2.592	2.42	2.248	2.076	1.904	1.732	1.56	1.388	1.216	1.044	0.872	0.7	0.528	0.356	0.184	0.012	0	0	0	0	0	0	0	0	0	0	0	2248	2277.5	2307	2336.49	2365.99	2395.49	2424.99	2454.49
345	5	4.8275	4.655	4.4825	4.31	4.1375	3.965	3.7925	3.62	3.4475	3.275	3.1025	2.93	2.7575	2.585	2.4125	2.24	2.0675	1.895	1.7225	1.55	1.3775	1.205	1.0325	0.86	0.6875	0.515	0.3425	0.17	0	0	0	0	0	0	0	0	0	0	0	0	2240	2269.67	2299.34	2329.01	2358.68	2388.35	2418.02	2447.69
346	5	4.827	4.654	4.481	4.308	4.135	3.962	3.789	3.616	3.443	3.27	3.097	2.924	2.751	2.578	2.405	2.232	2.059	1.886	1.713	1.54	1.367	1.194	1.021	0.848	0.675	0.502	0.329	0.156	0	0	0	0	0	0	0	0	0	0	0	0	2232	2261.84	2291.69	2321.53	2351.37	2381.21	2411.06	2440.9
347	5	4.8265	4.653	4.4795	4.306	4.1325	3.959	3.7855	3.612	3.4385	3.265	3.0915	2.918	2.7445	2.571	2.3975	2.224	2.0505	1.877	1.7035	1.53	1.3565	1.183	1.0095	0.836	0.6625	0.489	0.3155	0.142	0	0	0	0	0	0	0	0	0	0	0	0	2224	2254.02	2284.03	2314.05	2344.06	2374.08	2404.09	2434.11
348	5	4.826	4.652	4.478	4.304	4.13	3.956	3.782	3.608	3.434	3.26	3.086	2.912	2.738	2.564	2.39	2.216	2.042	1.868	1.694	1.52	1.346	1.172	0.998	0.824	0.65	0.476	0.302	0.128	0	0	0	0	0	0	0	0	0	0	0	0	2216	2246.19	2276.38	2306.57	2336.76	2366.95	2397.13	2427.32
349	5	4.8255	4.651	4.4765	4.302	4.1275	3.953	3.7785	3.604	3.4295	3.255	3.0805	2.906	2.7315	2.557	2.3825	2.208	2.0335	1.859	1.6845	1.51	1.3355	1.161	0.9865	0.812	0.6375	0.463	0.2885	0.114	0	0	0	0	0	0	0	0	0	0	0	0	2208	2238.36	2268.73	2299.09	2329.45	2359.82	2390.18	2420.54
350	5	4.825	4.65	4.475	4.3	4.125	3.95	3.775	3.6	3.425	3.25	3.075	2.9	2.725	2.55	2.375	2.2	2.025	1.85	1.675	1.5	1.325	1.15	0.975	0.8	0.625	0.45	0.275	0.1	0	0	0	0	0	0	0	0	0	0	0	0	2200	2230.54	2261.08	2291.61	2322.15	2352.69	2383.23	2413.76
351	5	4.8245	4.649	4.4735	4.298	4.1225	3.947	3.7715	3.596	3.4205	3.245	3.0695	2.894	2.7185	2.543	2.3675	2.192	2.0165	1.841	1.6655	1.49	1.3145	1.139	0.9635	0.788	0.6125	0.437	0.2615	0.086	0	0	0	0	0	0	0	0	0	0	0	0	2192	2222.71	2253.43	2284.14	2314.85	2345.56	2376.28	2406.99
352	5	4.824	4.648	4.472	4.296	4.12	3.944	3.768	3.592	3.416	3.24	3.064	2.888	2.712	2.536	2.36	2.184	2.008	1.832	1.656	1.48	1.304	1.128	0.952	0.776	0.6	0.424	0.248	0.072	0	0	0	0	0	0	0	0	0	0	0	0	2184	2214.89	2245.78	2276.66	2307.55	2338.44	2369.33	2400.22
353	5	4.8235	4.647	4.4705	4.294	4.1175	3.941	3.7645	3.588	3.4115	3.235	3.0585	2.882	2.7055	2.529	2.3525	2.176	1.9995	1.823	1.6465	1.47	1.2935	1.117	0.9405	0.764	0.5875	0.411	0.2345	0.058	0	0	0	0	0	0	0	0	0	0	0	0	2176	2207.06	2238.13	2269.19	2300.26	2331.32	2362.38	2393.45
354	5	4.823	4.646	4.469	4.292	4.115	3.938	3.761	3.584	3.407	3.23	3.053	2.876	2.699	2.522	2.345	2.168	1.991	1.814	1.637	1.46	1.283	1.106	0.929	0.752	0.575	0.398	0.221	0.044	0	0	0	0	0	0	0	0	0	0	0	0	2168	2199.24	2230.48	2261.72	2292.96	2324.2	2355.44	2386.68
355	5	4.8225	4.645	4.4675	4.29	4.1125	3.935	3.7575	3.58	3.4025	3.225	3.0475	2.87	2.6925	2.515	2.3375	2.16	1.9825	1.805	1.6275	1.45	1.2725	1.095	0.9175	0.74	0.5625	0.385	0.2075	0.03	0	0	0	0	0	0	0	0	0	0	0	0	2160	2191.42	2222.84	2254.25	2285.67	2317.09	2348.51	2379.92
356	5	4.822	4.644	4.466	4.288	4.11	3.932	3.754	3.576	3.398	3.22	3.042	2.864	2.686	2.508	2.33	2.152	1.974	1.796	1.618	1.44	1.262	1.084	0.906	0.728	0.55	0.372	0.194	0.016	0	0	0	0	0	0	0	0	0	0	0	0	2152	2183.59	2215.19	2246.78	2278.38	2309.98	2341.57	2373.16
357	5	4.8215	4.643	4.4645	4.286	4.1075	3.929	3.7505	3.572	3.3935	3.215	3.0365	2.858	2.6795	2.501	2.3225	2.144	1.9655	1.787	1.6085	1.43	1.2515	1.073	0.8945	0.716	0.5375	0.359	0.1805	0.002	0	0	0	0	0	0	0	0	0	0	0	0	2144	2175.77	2207.55	2239.32	2271.09	2302.87	2334.64	2366.41
358	5	4.821	4.642	4.463	4.284	4.105	3.926	3.747	3.568	3.389	3.21	3.031	2.852	2.673	2.494	2.315	2.136	1.957	1.778	1.599	1.42	1.241	1.062	0.883	0.704	0.525	0.346	0.167	0	0	0	0	0	0	0	0	0	0	0	0	0	2136	2167.95	2199.9	2231.85	2263.81	2295.76	2327.71	2359.66
359	5	4.8205	4.641	4.4615	4.282	4.1025	3.923	3.7435	3.564	3.3845	3.205	3.0255	2.846	2.6665	2.487	2.3075	2.128	1.9485	1.769	1.5895	1.41	1.2305	1.051	0.8715	0.692	0.5125	0.333	0.1535	0	0	0	0	0	0	0	0	0	0	0	0	0	2128	2160.13	2192.26	2224.39	2256.52	2288.65	2320.78	2352.91
360	5	4.82	4.64	4.46	4.28	4.1	3.92	3.74	3.56	3.38	3.2	3.02	2.84	2.66	2.48	2.3	2.12	1.94	1.76	1.58	1.4	1.22	1.04	0.86	0.68	0.5	0.32	0.14	0	0	0	0	0	0	0	0	0	0	0	0	0	2120	2152.31	2184.62	2216.93	2249.24	2281.55	2313.86	2346.17
361	5	4.8195	4.639	4.4585	4.278	4.0975	3.917	3.7365	3.556	3.3755	3.195	3.0145	2.834	2.6535	2.473	2.2925	2.112	1.9315	1.751	1.5705	1.39	1.2095	1.029	0.8485	0.668	0.4875	0.307	0.1265	0	0	0	0	0	0	0	0	0	0	0	0	0	2112	2144.49	2176.98	2209.47	2241.96	2274.45	2306.94	2339.43
362	5	4.819	4.638	4.457	4.276	4.095	3.914	3.733	3.552	3.371	3.19	3.009	2.828	2.647	2.466	2.285	2.104	1.923	1.742	1.561	1.38	1.199	1.018	0.837	0.656	0.475	0.294	0.113	0	0	0	0	0	0	0	0	0	0	0	0	0	2104	2136.67	2169.34	2202.01	2234.68	2267.35	2300.02	2332.69
363	5	4.8185	4.637	4.4555	4.274	4.0925	3.911	3.7295	3.548	3.3665	3.185	3.0035	2.822	2.6405	2.459	2.2775	2.096	1.9145	1.733	1.5515	1.37	1.1885	1.007	0.8255	0.644	0.4625	0.281	0.0995	0	0	0	0	0	0	0	0	0	0	0	0	0	2096	2128.85	2161.7	2194.55	2227.41	2260.26	2293.11	2325.96
364	5	4.818	4.636	4.454	4.272	4.09	3.908	3.726	3.544	3.362	3.18	2.998	2.816	2.634	2.452	2.27	2.088	1.906	1.724	1.542	1.36	1.178	0.996	0.814	0.632	0.45	0.268	0.086	0	0	0	0	0	0	0	0	0	0	0	0	0	2088	2121.03	2154.07	2187.1	2220.13	2253.17	2286.2	2319.23
365	5	4.8175	4.635	4.4525	4.27	4.0875	3.905	3.7225	3.54	3.3575	3.175	2.9925	2.81	2.6275	2.445	2.2625	2.08	1.8975	1.715	1.5325	1.35	1.1675	0.985	0.8025	0.62	0.4375	0.255	0.0725	0	0	0	0	0	0	0	0	0	0	0	0	0	2080	2113.21	2146.43	2179.64	2212.86	2246.08	2279.29	2312.5
366	5	4.817	4.634	4.451	4.268	4.085	3.902	3.719	3.536	3.353	3.17	2.987	2.804	2.621	2.438	2.255	2.072	1.889	1.706	1.523	1.34	1.157	0.974	0.791	0.608	0.425	0.242	0.059	0	0	0	0	0	0	0	0	0	0	0	0	0	2072	2105.4	2138.8	2172.19	2205.59	2238.99	2272.39	2305.78
367	5	4.8165	4.633	4.4495	4.266	4.0825	3.899	3.7155	3.532	3.3485	3.165	2.9815	2.798	2.6145	2.431	2.2475	2.064	1.8805	1.697	1.5135	1.33	1.1465	0.963	0.7795	0.596	0.4125	0.229	0.0455	0	0	0	0	0	0	0	0	0	0	0	0	0	2064	2097.58	2131.16	2164.74	2198.32	2231.9	2265.48	2299.06
368	5	4.816	4.632	4.448	4.264	4.08	3.896	3.712	3.528	3.344	3.16	2.976	2.792	2.608	2.424	2.24	2.056	1.872	1.688	1.504	1.32	1.136	0.952	0.768	0.584	0.4	0.216	0.032	0	0	0	0	0	0	0	0	0	0	0	0	0	2056	2089.76	2123.53	2157.29	2191.06	2224.82	2258.58	2292.35
369	5	4.8155	4.631	4.4465	4.262	4.0775	3.893	3.7085	3.524	3.3395	3.155	2.9705	2.786	2.6015	2.417	2.2325	2.048	1.8635	1.679	1.4945	1.31	1.1255	0.941	0.7565	0.572	0.3875	0.203	0.0185	0	0	0	0	0	0	0	0	0	0	0	0	0	2048	2081.95	2115.9	2149.84	2183.79	2217.74	2251.69	2285.64
370	5	4.815	4.63	4.445	4.26	4.075	3.89	3.705	3.52	3.335	3.15	2.965	2.78	2.595	2.41	2.225	2.04	1.855	1.67	1.485	1.3	1.115	0.93	0.745	0.56	0.375	0.19	0.005	0	0	0	0	0	0	0	0	0	0	0	0	0	2040	2074.13	2108.27	2142.4	2176.53	2210.66	2244.8	2278.93
371	5	4.8145	4.629	4.4435	4.258	4.0725	3.887	3.7015	3.516	3.3305	3.145	2.9595	2.774	2.5885	2.403	2.2175	2.032	1.8465	1.661	1.4755	1.29	1.1045	0.919	0.7335	0.548	0.3625	0.177	0	0	0	0	0	0	0	0	0	0	0	0	0	0	2032	2066.32	2100.64	2134.95	2169.27	2203.59	2237.91	2272.22
372	5	4.814	4.628	4.442	4.256	4.07	3.884	3.698	3.512	3.326	3.14	2.954	2.768	2.582	2.396	2.21	2.024	1.838	1.652	1.466	1.28	1.094	0.908	0.722	0.536	0.35	0.164	0	0	0	0	0	0	0	0	0	0	0	0	0	0	2024	2058.5	2093.01	2127.51	2162.01	2196.52	2231.02	2265.52
373	5	4.8135	4.627	4.4405	4.254	4.0675	3.881	3.6945	3.508	3.3215	3.135	2.9485	2.762	2.5755	2.389	2.2025	2.016	1.8295	1.643	1.4565	1.27	1.0835	0.897	0.7105	0.524	0.3375	0.151	0	0	0	0	0	0	0	0	0	0	0	0	0	0	2016	2050.69	2085.38	2120.07	2154.76	2189.45	2224.13	2258.82
374	5	4.813	4.626	4.439	4.252	4.065	3.878	3.691	3.504	3.317	3.13	2.943	2.756	2.569	2.382	2.195	2.008	1.821	1.634	1.447	1.26	1.073	0.886	0.699	0.512	0.325	0.138	0	0	0	0	0	0	0	0	0	0	0	0	0	0	2008	2042.88	2077.75	2112.63	2147.5	2182.38	2217.25	2252.13
375	5	4.8125	4.625	4.4375	4.25	4.0625	3.875	3.6875	3.5	3.3125	3.125	2.9375	2.75	2.5625	2.375	2.1875	2	1.8125	1.625	1.4375	1.25	1.0625	0.875	0.6875	0.5	0.3125	0.125	0	0	0	0	0	0	0	0	0	0	0	0	0	0	2000	2035.06	2070.13	2105.19	2140.25	2175.31	2210.38	2245.44
376	5	4.812	4.624	4.436	4.248	4.06	3.872	3.684	3.496	3.308	3.12	2.932	2.744	2.556	2.368	2.18	1.992	1.804	1.616	1.428	1.24	1.052	0.864	0.676	0.488	0.3	0.112	0	0	0	0	0	0	0	0	0	0	0	0	0	0	1992	2027.25	2062.5	2097.75	2133	2168.25	2203.5	2238.75
377	5	4.8115	4.623	4.4345	4.246	4.0575	3.869	3.6805	3.492	3.3035	3.115	2.9265	2.738	2.5495	2.361	2.1725	1.984	1.7955	1.607	1.4185	1.23	1.0415	0.853	0.6645	0.476	0.2875	0.099	0	0	0	0	0	0	0	0	0	0	0	0	0	0	1984	2019.44	2054.88	2090.31	2125.75	2161.19	2196.63	2232.07
378	5	4.811	4.622	4.433	4.244	4.055	3.866	3.677	3.488	3.299	3.11	2.921	2.732	2.543	2.354	2.165	1.976	1.787	1.598	1.409	1.22	1.031	0.842	0.653	0.464	0.275	0.086	0	0	0	0	0	0	0	0	0	0	0	0	0	0	1976	2011.63	2047.25	2082.88	2118.51	2154.13	2189.76	2225.39
379	5	4.8105	4.621	4.4315	4.242	4.0525	3.863	3.6735	3.484	3.2945	3.105	2.9155	2.726	2.5365	2.347	2.1575	1.968	1.7785	1.589	1.3995	1.21	1.0205	0.831	0.6415	0.452	0.2625	0.073	0	0	0	0	0	0	0	0	0	0	0	0	0	0	1968	2003.82	2039.63	2075.45	2111.26	2147.08	2182.89	2218.71
380	5	4.81	4.62	4.43	4.24	4.05	3.86	3.67	3.48	3.29	3.1	2.91	2.72	2.53	2.34	2.15	1.96	1.77	1.58	1.39	1.2	1.01	0.82	0.63	0.44	0.25	0.06	0	0	0	0	0	0	0	0	0	0	0	0	0	0	1960	1996	2032.01	2068.01	2104.02	2140.03	2176.03	2212.03
381	5	4.8095	4.619	4.4285	4.238	4.0475	3.857	3.6665	3.476	3.2855	3.095	2.9045	2.714	2.5235	2.333	2.1425	1.952	1.7615	1.571	1.3805	1.19	0.9995	0.809	0.6185	0.428	0.2375	0.047	0	0	0	0	0	0	0	0	0	0	0	0	0	0	1952	1988.19	2024.39	2060.59	2096.78	2132.98	2169.17	2205.36
382	5	4.809	4.618	4.427	4.236	4.045	3.854	3.663	3.472	3.281	3.09	2.899	2.708	2.517	2.326	2.135	1.944	1.753	1.562	1.371	1.18	0.989	0.798	0.607	0.416	0.225	0.034	0	0	0	0	0	0	0	0	0	0	0	0	0	0	1944	1980.39	2016.77	2053.16	2089.54	2125.93	2162.31	2198.7
383	5	4.8085	4.617	4.4255	4.234	4.0425	3.851	3.6595	3.468	3.2765	3.085	2.8935	2.702	2.5105	2.319	2.1275	1.936	1.7445	1.553	1.3615	1.17	0.9785	0.787	0.5955	0.404	0.2125	0.021	0	0	0	0	0	0	0	0	0	0	0	0	0	0	1936	1972.58	2009.15	2045.73	2082.31	2118.88	2155.46	2192.04
384	5	4.808	4.616	4.424	4.232	4.04	3.848	3.656	3.464	3.272	3.08	2.888	2.696	2.504	2.312	2.12	1.928	1.736	1.544	1.352	1.16	0.968	0.776	0.584	0.392	0.2	0.008	0	0	0	0	0	0	0	0	0	0	0	0	0	0	1928	1964.77	2001.54	2038.3	2075.07	2111.84	2148.61	2185.38
385	5	4.8075	4.615	4.4225	4.23	4.0375	3.845	3.6525	3.46	3.2675	3.075	2.8825	2.69	2.4975	2.305	2.1125	1.92	1.7275	1.535	1.3425	1.15	0.9575	0.765	0.5725	0.38	0.1875	0	0	0	0	0	0	0	0	0	0	0	0	0	0	0	1920	1956.96	1993.92	2030.88	2067.84	2104.8	2141.76	2178.72
386	5	4.807	4.614	4.421	4.228	4.035	3.842	3.649	3.456	3.263	3.07	2.877	2.684	2.491	2.298	2.105	1.912	1.719	1.526	1.333	1.14	0.947	0.754	0.561	0.368	0.175	0	0	0	0	0	0	0	0	0	0	0	0	0	0	0	1912	1949.15	1986.31	2023.46	2060.61	2097.76	2134.92	2172.07
387	5	4.8065	4.613	4.4195	4.226	4.0325	3.839	3.6455	3.452	3.2585	3.065	2.8715	2.678	2.4845	2.291	2.0975	1.904	1.7105	1.517	1.3235	1.13	0.9365	0.743	0.5495	0.356	0.1625	0	0	0	0	0	0	0	0	0	0	0	0	0	0	0	1904	1941.35	1978.69	2016.04	2053.38	2090.73	2128.07	2165.42
388	5	4.806	4.612	4.418	4.224	4.03	3.836	3.642	3.448	3.254	3.06	2.866	2.672	2.478	2.284	2.09	1.896	1.702	1.508	1.314	1.12	0.926	0.732	0.538	0.344	0.15	0	0	0	0	0	0	0	0	0	0	0	0	0	0	0	1896	1933.54	1971.08	2008.62	2046.16	2083.7	2121.23	2158.77
389	5	4.8055	4.611	4.4165	4.222	4.0275	3.833	3.6385	3.444	3.2495	3.055	2.8605	2.666	2.4715	2.277	2.0825	1.888	1.6935	1.499	1.3045	1.11	0.9155	0.721	0.5265	0.332	0.1375	0	0	0	0	0	0	0	0	0	0	0	0	0	0	0	1888	1925.73	1963.47	2001.2	2038.93	2076.67	2114.4	2152.13
390	5	4.805	4.61	4.415	4.22	4.025	3.83	3.635	3.44	3.245	3.05	2.855	2.66	2.465	2.27	2.075	1.88	1.685	1.49	1.295	1.1	0.905	0.71	0.515	0.32	0.125	0	0	0	0	0	0	0	0	0	0	0	0	0	0	0	1880	1917.93	1955.86	1993.78	2031.71	2069.64	2107.57	2145.49
391	5	4.8045	4.609	4.4135	4.218	4.0225	3.827	3.6315	3.436	3.2405	3.045	2.8495	2.654	2.4585	2.263	2.0675	1.872	1.6765	1.481	1.2855	1.09	0.8945	0.699	0.5035	0.308	0.1125	0	0	0	0	0	0	0	0	0	0	0	0	0	0	0	1872	1910.12	1948.25	1986.37	2024.49	2062.61	2100.74	2138.86
392	5	4.804	4.608	4.412	4.216	4.02	3.824	3.628	3.432	3.236	3.04	2.844	2.648	2.452	2.256	2.06	1.864	1.668	1.472	1.276	1.08	0.884	0.688	0.492	0.296	0.1	0	0	0	0	0	0	0	0	0	0	0	0	0	0	0	1864	1902.32	1940.64	1978.95	2017.27	2055.59	2093.91	2132.23
393	5	4.8035	4.607	4.4105	4.214	4.0175	3.821	3.6245	3.428	3.2315	3.035	2.8385	2.642	2.4455	2.249	2.0525	1.856	1.6595	1.463	1.2665	1.07	0.8735	0.677	0.4805	0.284	0.0875	0	0	0	0	0	0	0	0	0	0	0	0	0	0	0	1856	1894.51	1933.03	1971.54	2010.06	2048.57	2087.08	2125.6
394	5	4.803	4.606	4.409	4.212	4.015	3.818	3.621	3.424	3.227	3.03	2.833	2.636	2.439	2.242	2.045	1.848	1.651	1.454	1.257	1.06	0.863	0.666	0.469	0.272	0.075	0	0	0	0	0	0	0	0	0	0	0	0	0	0	0	1848	1886.71	1925.42	1964.13	2002.84	2041.55	2080.26	2118.97
395	5	4.8025	4.605	4.4075	4.21	4.0125	3.815	3.6175	3.42	3.2225	3.025	2.8275	2.63	2.4325	2.235	2.0375	1.84	1.6425	1.445	1.2475	1.05	0.8525	0.655	0.4575	0.26	0.0625	0	0	0	0	0	0	0	0	0	0	0	0	0	0	0	1840	1878.91	1917.82	1956.72	1995.63	2034.54	2073.45	2112.35
396	5	4.802	4.604	4.406	4.208	4.01	3.812	3.614	3.416	3.218	3.02	2.822	2.624	2.426	2.228	2.03	1.832	1.634	1.436	1.238	1.04	0.842	0.644	0.446	0.248	0.05	0	0	0	0	0	0	0	0	0	0	0	0	0	0	0	1832	1871.1	1910.21	1949.32	1988.42	2027.53	2066.63	2105.73
397	5	4.8015	4.603	4.4045	4.206	4.0075	3.809	3.6105	3.412	3.2135	3.015	2.8165	2.618	2.4195	2.221	2.0225	1.824	1.6255	1.427	1.2285	1.03	0.8315	0.633	0.4345	0.236	0.0375	0	0	0	0	0	0	0	0	0	0	0	0	0	0	0	1824	1863.3	1902.61	1941.91	1981.21	2020.52	2059.82	2099.12
398	5	4.801	4.602	4.403	4.204	4.005	3.806	3.607	3.408	3.209	3.01	2.811	2.612	2.413	2.214	2.015	1.816	1.617	1.418	1.219	1.02	0.821	0.622	0.423	0.224	0.025	0	0	0	0	0	0	0	0	0	0	0	0	0	0	0	1816	1855.5	1895	1934.5	1974.01	2013.51	2053.01	2092.51
399	5	4.8005	4.601	4.4015	4.202	4.0025	3.803	3.6035	3.404	3.2045	3.005	2.8055	2.606	2.4065	2.207	2.0075	1.808	1.6085	1.409	1.2095	1.01	0.8105	0.611	0.4115	0.212	0.0125	0	0	0	0	0	0	0	0	0	0	0	0	0	0	0	1808	1847.7	1887.4	1927.1	1966.8	2006.5	2046.2	2085.9
400	5	4.8	4.6	4.4	4.2	4	3.8	3.6	3.4	3.2	3	2.8	2.6	2.4	2.2	2	1.8	1.6	1.4	1.2	1	0.8	0.6	0.4	0.2	0	0	0	0	0	0	0	0	0	0	0	0	0	0	0	0	1800	1839.9	1879.8	1919.7	1959.6	1999.5	2039.4	2079.3
401	5	4.7995	4.599	4.3985	4.198	3.9975	3.797	3.5965	3.396	3.1955	2.995	2.7945	2.594	2.3935	2.193	1.9925	1.792	1.5915	1.391	1.1905	0.99	0.7895	0.589	0.3885	0.188	0	0	0	0	0	0	0	0	0	0	0	0	0	0	0	0	1792	1832.1	1872.2	1912.3	1952.4	1992.5	2032.6	2072.7
402	5	4.799	4.598	4.397	4.196	3.995	3.794	3.593	3.392	3.191	2.99	2.789	2.588	2.387	2.186	1.985	1.784	1.583	1.382	1.181	0.98	0.779	0.578	0.377	0.176	0	0	0	0	0	0	0	0	0	0	0	0	0	0	0	0	1784	1824.3	1864.6	1904.9	1945.2	1985.5	2025.8	2066.1
403	5	4.7985	4.597	4.3955	4.194	3.9925	3.791	3.5895	3.388	3.1865	2.985	2.7835	2.582	2.3805	2.179	1.9775	1.776	1.5745	1.373	1.1715	0.97	0.7685	0.567	0.3655	0.164	0	0	0	0	0	0	0	0	0	0	0	0	0	0	0	0	1776	1816.5	1857	1897.5	1938.01	1978.51	2019.01	2059.51
404	5	4.798	4.596	4.394	4.192	3.99	3.788	3.586	3.384	3.182	2.98	2.778	2.576	2.374	2.172	1.97	1.768	1.566	1.364	1.162	0.96	0.758	0.556	0.354	0.152	0	0	0	0	0	0	0	0	0	0	0	0	0	0	0	0	1768	1808.7	1849.41	1890.11	1930.81	1971.52	2012.22	2052.92
405	5	4.7975	4.595	4.3925	4.19	3.9875	3.785	3.5825	3.38	3.1775	2.975	2.7725	2.57	2.3675	2.165	1.9625	1.76	1.5575	1.355	1.1525	0.95	0.7475	0.545	0.3425	0.14	0	0	0	0	0	0	0	0	0	0	0	0	0	0	0	0	1760	1800.9	1841.81	1882.71	1923.62	1964.53	2005.43	2046.33
406	5	4.797	4.594	4.391	4.188	3.985	3.782	3.579	3.376	3.173	2.97	2.767	2.564	2.361	2.158	1.955	1.752	1.549	1.346	1.143	0.94	0.737	0.534	0.331	0.128	0	0	0	0	0	0	0	0	0	0	0	0	0	0	0	0	1752	1793.11	1834.22	1875.32	1916.43	1957.54	1998.65	2039.75
407	5	4.7965	4.593	4.3895	4.186	3.9825	3.779	3.5755	3.372	3.1685	2.965	2.7615	2.558	2.3545	2.151	1.9475	1.744	1.5405	1.337	1.1335	0.93	0.7265	0.523	0.3195	0.116	0	0	0	0	0	0	0	0	0	0	0	0	0	0	0	0	1744	1785.31	1826.62	1867.93	1909.24	1950.55	1991.86	2033.17
408	5	4.796	4.592	4.388	4.184	3.98	3.776	3.572	3.368	3.164	2.96	2.756	2.552	2.348	2.144	1.94	1.736	1.532	1.328	1.124	0.92	0.716	0.512	0.308	0.104	0	0	0	0	0	0	0	0	0	0	0	0	0	0	0	0	1736	1777.51	1819.03	1860.54	1902.06	1943.57	1985.08	2026.6
409	5	4.7955	4.591	4.3865	4.182	3.9775	3.773	3.5685	3.364	3.1595	2.955	2.7505	2.546	2.3415	2.137	1.9325	1.728	1.5235	1.319	1.1145	0.91	0.7055	0.501	0.2965	0.092	0	0	0	0	0	0	0	0	0	0	0	0	0	0	0	0	1728	1769.72	1811.44	1853.15	1894.87	1936.59	1978.31	2020.03
410	5	4.795	4.59	4.385	4.18	3.975	3.77	3.565	3.36	3.155	2.95	2.745	2.54	2.335	2.13	1.925	1.72	1.515	1.31	1.105	0.9	0.695	0.49	0.285	0.08	0	0	0	0	0	0	0	0	0	0	0	0	0	0	0	0	1720	1761.92	1803.85	1845.77	1887.69	1929.61	1971.54	2013.46
411	5	4.7945	4.589	4.3835	4.178	3.9725	3.767	3.5615	3.356	3.1505	2.945	2.7395	2.534	2.3285	2.123	1.9175	1.712	1.5065	1.301	1.0955	0.89	0.6845	0.479	0.2735	0.068	0	0	0	0	0	0	0	0	0	0	0	0	0	0	0	0	1712	1754.13	1796.26	1838.38	1880.51	1922.64	1964.77	2006.89
412	5	4.794	4.588	4.382	4.176	3.97	3.764	3.558	3.352	3.146	2.94	2.734	2.528	2.322	2.116	1.91	1.704	1.498	1.292	1.086	0.88	0.674	0.468	0.262	0.056	0	0	0	0	0	0	0	0	0	0	0	0	0	0	0	0	1704	1746.33	1788.67	1831	1873.33	1915.67	1958	2000.33
413	5	4.7935	4.587	4.3805	4.174	3.9675	3.761	3.5545	3.348	3.1415	2.935	2.7285	2.522	2.3155	2.109	1.9025	1.696	1.4895	1.283	1.0765	0.87	0.6635	0.457	0.2505	0.044	0	0	0	0	0	0	0	0	0	0	0	0	0	0	0	0	1696	1738.54	1781.08	1823.62	1866.16	1908.7	1951.23	1993.77
414	5	4.793	4.586	4.379	4.172	3.965	3.758	3.551	3.344	3.137	2.93	2.723	2.516	2.309	2.102	1.895	1.688	1.481	1.274	1.067	0.86	0.653	0.446	0.239	0.032	0	0	0	0	0	0	0	0	0	0	0	0	0	0	0	0	1688	1730.75	1773.49	1816.24	1858.98	1901.73	1944.47	1987.22
415	5	4.7925	4.585	4.3775	4.17	3.9625	3.755	3.5475	3.34	3.1325	2.925	2.7175	2.51	2.3025	2.095	1.8875	1.68	1.4725	1.265	1.0575	0.85	0.6425	0.435	0.2275	0.02	0	0	0	0	0	0	0	0	0	0	0	0	0	0	0	0	1680	1722.95	1765.91	1808.86	1851.81	1894.76	1937.72	1980.67
416	5	4.792	4.584	4.376	4.168	3.96	3.752	3.544	3.336	3.128	2.92	2.712	2.504	2.296	2.088	1.88	1.672	1.464	1.256	1.048	0.84	0.632	0.424	0.216	0.008	0	0	0	0	0	0	0	0	0	0	0	0	0	0	0	0	1672	1715.16	1758.32	1801.48	1844.64	1887.8	1930.96	1974.12
417	5	4.7915	4.583	4.3745	4.166	3.9575	3.749	3.5405	3.332	3.1235	2.915	2.7065	2.498	2.2895	2.081	1.8725	1.664	1.4555	1.247	1.0385	0.83	0.6215	0.413	0.2045	0	0	0	0	0	0	0	0	0	0	0	0	0	0	0	0	0	1664	1707.37	1750.74	1794.1	1837.47	1880.84	1924.21	1967.58
418	5	4.791	4.582	4.373	4.164	3.955	3.746	3.537	3.328	3.119	2.91	2.701	2.492	2.283	2.074	1.865	1.656	1.447	1.238	1.029	0.82	0.611	0.402	0.193	0	0	0	0	0	0	0	0	0	0	0	0	0	0	0	0	0	1656	1699.58	1743.15	1786.73	1830.31	1873.88	1917.46	1961.04
419	5	4.7905	4.581	4.3715	4.162	3.9525	3.743	3.5335	3.324	3.1145	2.905	2.6955	2.486	2.2765	2.067	1.8575	1.648	1.4385	1.229	1.0195	0.81	0.6005	0.391	0.1815	0	0	0	0	0	0	0	0	0	0	0	0	0	0	0	0	0	1648	1691.79	1735.57	1779.36	1823.14	1866.93	1910.71	1954.5
420	5	4.79	4.58	4.37	4.16	3.95	3.74	3.53	3.32	3.11	2.9	2.69	2.48	2.27	2.06	1.85	1.64	1.43	1.22	1.01	0.8	0.59	0.38	0.17	0	0	0	0	0	0	0	0	0	0	0	0	0	0	0	0	0	1640	1683.99	1727.99	1771.98	1815.98	1859.98	1903.97	1947.96
421	5	4.7895	4.579	4.3685	4.158	3.9475	3.737	3.5265	3.316	3.1055	2.895	2.6845	2.474	2.2635	2.053	1.8425	1.632	1.4215	1.211	1.0005	0.79	0.5795	0.369	0.1585	0	0	0	0	0	0	0	0	0	0	0	0	0	0	0	0	0	1632	1676.2	1720.41	1764.62	1808.82	1853.03	1897.23	1941.43
422	5	4.789	4.578	4.367	4.156	3.945	3.734	3.523	3.312	3.101	2.89	2.679	2.468	2.257	2.046	1.835	1.624	1.413	1.202	0.991	0.78	0.569	0.358	0.147	0	0	0	0	0	0	0	0	0	0	0	0	0	0	0	0	0	1624	1668.42	1712.83	1757.25	1801.66	1846.08	1890.49	1934.91
423	5	4.7885	4.577	4.3655	4.154	3.9425	3.731	3.5195	3.308	3.0965	2.885	2.6735	2.462	2.2505	2.039	1.8275	1.616	1.4045	1.193	0.9815	0.77	0.5585	0.347	0.1355	0	0	0	0	0	0	0	0	0	0	0	0	0	0	0	0	0	1616	1660.63	1705.25	1749.88	1794.51	1839.13	1883.76	1928.39
424	5	4.788	4.576	4.364	4.152	3.94	3.728	3.516	3.304	3.092	2.88	2.668	2.456	2.244	2.032	1.82	1.608	1.396	1.184	0.972	0.76	0.548	0.336	0.124	0	0	0	0	0	0	0	0	0	0	0	0	0	0	0	0	0	1608	1652.84	1697.68	1742.51	1787.35	1832.19	1877.03	1921.87
425	5	4.7875	4.575	4.3625	4.15	3.9375	3.725	3.5125	3.3	3.0875	2.875	2.6625	2.45	2.2375	2.025	1.8125	1.6	1.3875	1.175	0.9625	0.75	0.5375	0.325	0.1125	0	0	0	0	0	0	0	0	0	0	0	0	0	0	0	0	0	1600	1645.05	1690.1	1735.15	1780.2	1825.25	1870.3	1915.35
426	5	4.787	4.574	4.361	4.148	3.935	3.722	3.509	3.296	3.083	2.87	2.657	2.444	2.231	2.018	1.805	1.592	1.379	1.166	0.953	0.74	0.527	0.314	0.101	0	0	0	0	0	0	0	0	0	0	0	0	0	0	0	0	0	1592	1637.26	1682.53	1727.79	1773.05	1818.31	1863.58	1908.84
427	5	4.7865	4.573	4.3595	4.146	3.9325	3.719	3.5055	3.292	3.0785	2.865	2.6515	2.438	2.2245	2.011	1.7975	1.584	1.3705	1.157	0.9435	0.73	0.5165	0.303	0.0895	0	0	0	0	0	0	0	0	0	0	0	0	0	0	0	0	0	1584	1629.48	1674.95	1720.43	1765.9	1811.38	1856.85	1902.33
428	5	4.786	4.572	4.358	4.144	3.93	3.716	3.502	3.288	3.074	2.86	2.646	2.432	2.218	2.004	1.79	1.576	1.362	1.148	0.934	0.72	0.506	0.292	0.078	0	0	0	0	0	0	0	0	0	0	0	0	0	0	0	0	0	1576	1621.69	1667.38	1713.07	1758.76	1804.45	1850.13	1895.82
429	5	4.7855	4.571	4.3565	4.142	3.9275	3.713	3.4985	3.284	3.0695	2.855	2.6405	2.426	2.2115	1.997	1.7825	1.568	1.3535	1.139	0.9245	0.71	0.4955	0.281	0.0665	0	0	0	0	0	0	0	0	0	0	0	0	0	0	0	0	0	1568	1613.9	1659.81	1705.71	1751.61	1797.52	1843.42	1889.32
430	5	4.785	4.57	4.355	4.14	3.925	3.71	3.495	3.28	3.065	2.85	2.635	2.42	2.205	1.99	1.775	1.56	1.345	1.13	0.915	0.7	0.485	0.27	0.055	0	0	0	0	0	0	0	0	0	0	0	0	0	0	0	0	0	1560	1606.12	1652.24	1698.35	1744.47	1790.59	1836.71	1882.82
431	5	4.7845	4.569	4.3535	4.138	3.9225	3.707	3.4915	3.276	3.0605	2.845	2.6295	2.414	2.1985	1.983	1.7675	1.552	1.3365	1.121	0.9055	0.69	0.4745	0.259	0.0435	0	0	0	0	0	0	0	0	0	0	0	0	0	0	0	0	0	1552	1598.33	1644.67	1691	1737.33	1783.66	1830	1876.33
432	5	4.784	4.568	4.352	4.136	3.92	3.704	3.488	3.272	3.056	2.84	2.624	2.408	2.192	1.976	1.76	1.544	1.328	1.112	0.896	0.68	0.464	0.248	0.032	0	0	0	0	0	0	0	0	0	0	0	0	0	0	0	0	0	1544	1590.55	1637.1	1683.64	1730.19	1776.74	1823.29	1869.84
433	5	4.7835	4.567	4.3505	4.134	3.9175	3.701	3.4845	3.268	3.0515	2.835	2.6185	2.402	2.1855	1.969	1.7525	1.536	1.3195	1.103	0.8865	0.67	0.4535	0.237	0.0205	0	0	0	0	0	0	0	0	0	0	0	0	0	0	0	0	0	1536	1582.76	1629.53	1676.29	1723.06	1769.82	1816.58	1863.35
434	5	4.783	4.566	4.349	4.132	3.915	3.698	3.481	3.264	3.047	2.83	2.613	2.396	2.179	1.962	1.745	1.528	1.311	1.094	0.877	0.66	0.443	0.226	0.009	0	0	0	0	0	0	0	0	0	0	0	0	0	0	0	0	0	1528	1574.98	1621.96	1668.94	1715.92	1762.9	1809.88	1856.86
435	5	4.7825	4.565	4.3475	4.13	3.9125	3.695	3.4775	3.26	3.0425	2.825	2.6075	2.39	2.1725	1.955	1.7375	1.52	1.3025	1.085	0.8675	0.65	0.4325	0.215	0	0	0	0	0	0	0	0	0	0	0	0	0	0	0	0	0	0	1520	1567.2	1614.4	1661.59	1708.79	1755.99	1803.19	1850.38
436	5	4.782	4.564	4.346	4.128	3.91	3.692	3.474	3.256	3.038	2.82	2.602	2.384	2.166	1.948	1.73	1.512	1.294	1.076	0.858	0.64	0.422	0.204	0	0	0	0	0	0	0	0	0	0	0	0	0	0	0	0	0	0	1512	1559.41	1606.83	1654.24	1701.66	1749.08	1796.49	1843.9
437	5	4.7815	4.563	4.3445	4.126	3.9075	3.689	3.4705	3.252	3.0335	2.815	2.5965	2.378	2.1595	1.941	1.7225	1.504	1.2855	1.067	0.8485	0.63	0.4115	0.193	0	0	0	0	0	0	0	0	0	0	0	0	0	0	0	0	0	0	1504	1551.63	1599.27	1646.9	1694.53	1742.17	1789.8	1837.43
438	5	4.781	4.562	4.343	4.124	3.905	3.686	3.467	3.248	3.029	2.81	2.591	2.372	2.153	1.934	1.715	1.496	1.277	1.058	0.839	0.62	0.401	0.182	0	0	0	0	0	0	0	0	0	0	0	0	0	0	0	0	0	0	1496	1543.85	1591.7	1639.55	1687.41	1735.26	1783.11	1830.96
439	5	4.7805	4.561	4.3415	4.122	3.9025	3.683	3.4635	3.244	3.0245	2.805	2.5855	2.366	2.1465	1.927	1.7075	1.488	1.2685	1.049	0.8295	0.61	0.3905	0.171	0	0	0	0	0	0	0	0	0	0	0	0	0	0	0	0	0	0	1488	1536.07	1584.14	1632.21	1680.28	1728.35	1776.42	1824.49
440	5	4.78	4.56	4.34	4.12	3.9	3.68	3.46	3.24	3.02	2.8	2.58	2.36	2.14	1.92	1.7	1.48	1.26	1.04	0.82	0.6	0.38	0.16	0	0	0	0	0	0	0	0	0	0	0	0	0	0	0	0	0	0	1480	1528.29	1576.58	1624.87	1673.16	1721.45	1769.74	1818.03
441	5	4.7795	4.559	4.3385	4.118	3.8975	3.677	3.4565	3.236	3.0155	2.795	2.5745	2.354	2.1335	1.913	1.6925	1.472	1.2515	1.031	0.8105	0.59	0.3695	0.149	0	0	0	0	0	0	0	0	0	0	0	0	0	0	0	0	0	0	1472	1520.51	1569.02	1617.53	1666.04	1714.55	1763.06	1811.57
442	5	4.779	4.558	4.337	4.116	3.895	3.674	3.453	3.232	3.011	2.79	2.569	2.348	2.127	1.906	1.685	1.464	1.243	1.022	0.801	0.58	0.359	0.138	0	0	0	0	0	0	0	0	0	0	0	0	0	0	0	0	0	0	1464	1512.73	1561.46	1610.19	1658.92	1707.65	1756.38	1805.11
443	5	4.7785	4.557	4.3355	4.114	3.8925	3.671	3.4495	3.228	3.0065	2.785	2.5635	2.342	2.1205	1.899	1.6775	1.456	1.2345	1.013	0.7915	0.57	0.3485	0.127	0	0	0	0	0	0	0	0	0	0	0	0	0	0	0	0	0	0	1456	1504.95	1553.9	1602.85	1651.81	1700.76	1749.71	1798.66
444	5	4.778	4.556	4.334	4.112	3.89	3.668	3.446	3.224	3.002	2.78	2.558	2.336	2.114	1.892	1.67	1.448	1.226	1.004	0.782	0.56	0.338	0.116	0	0	0	0	0	0	0	0	0	0	0	0	0	0	0	0	0	0	1448	1497.17	1546.35	1595.52	1644.69	1693.87	1743.04	1792.21
445	5	4.7775	4.555	4.3325	4.11	3.8875	3.665	3.4425	3.22	2.9975	2.775	2.5525	2.33	2.1075	1.885	1.6625	1.44	1.2175	0.995	0.7725	0.55	0.3275	0.105	0	0	0	0	0	0	0	0	0	0	0	0	0	0	0	0	0	0	1440	1489.39	1538.79	1588.18	1637.58	1686.98	1736.37	1785.76
446	5	4.777	4.554	4.331	4.108	3.885	3.662	3.439	3.216	2.993	2.77	2.547	2.324	2.101	1.878	1.655	1.432	1.209	0.986	0.763	0.54	0.317	0.094	0	0	0	0	0	0	0	0	0	0	0	0	0	0	0	0	0	0	1432	1481.62	1531.24	1580.85	1630.47	1680.09	1729.71	1779.32
447	5	4.7765	4.553	4.3295	4.106	3.8825	3.659	3.4355	3.212	2.9885	2.765	2.5415	2.318	2.0945	1.871	1.6475	1.424	1.2005	0.977	0.7535	0.53	0.3065	0.083	0	0	0	0	0	0	0	0	0	0	0	0	0	0	0	0	0	0	1424	1473.84	1523.68	1573.52	1623.36	1673.2	1723.04	1772.88
448	5	4.776	4.552	4.328	4.104	3.88	3.656	3.432	3.208	2.984	2.76	2.536	2.312	2.088	1.864	1.64	1.416	1.192	0.968	0.744	0.52	0.296	0.072	0	0	0	0	0	0	0	0	0	0	0	0	0	0	0	0	0	0	1416	1466.06	1516.13	1566.19	1616.26	1666.32	1716.38	1766.45
449	5	4.7755	4.551	4.3265	4.102	3.8775	3.653	3.4285	3.204	2.9795	2.755	2.5305	2.306	2.0815	1.857	1.6325	1.408	1.1835	0.959	0.7345	0.51	0.2855	0.061	0	0	0	0	0	0	0	0	0	0	0	0	0	0	0	0	0	0	1408	1458.29	1508.58	1558.86	1609.15	1659.44	1709.73	1760.02
450	5	4.775	4.55	4.325	4.1	3.875	3.65	3.425	3.2	2.975	2.75	2.525	2.3	2.075	1.85	1.625	1.4	1.175	0.95	0.725	0.5	0.275	0.05	0	0	0	0	0	0	0	0	0	0	0	0	0	0	0	0	0	0	1400	1450.51	1501.03	1551.54	1602.05	1652.56	1703.08	1753.59
451	5	4.7745	4.549	4.3235	4.098	3.8725	3.647	3.4215	3.196	2.9705	2.745	2.5195	2.294	2.0685	1.843	1.6175	1.392	1.1665	0.941	0.7155	0.49	0.2645	0.039	0	0	0	0	0	0	0	0	0	0	0	0	0	0	0	0	0	0	1392	1442.74	1493.48	1544.21	1594.95	1645.69	1696.43	1747.16
452	5	4.774	4.548	4.322	4.096	3.87	3.644	3.418	3.192	2.966	2.74	2.514	2.288	2.062	1.836	1.61	1.384	1.158	0.932	0.706	0.48	0.254	0.028	0	0	0	0	0	0	0	0	0	0	0	0	0	0	0	0	0	0	1384	1434.96	1485.93	1536.89	1587.85	1638.82	1689.78	1740.74
453	5	4.7735	4.547	4.3205	4.094	3.8675	3.641	3.4145	3.188	2.9615	2.735	2.5085	2.282	2.0555	1.829	1.6025	1.376	1.1495	0.923	0.6965	0.47	0.2435	0.017	0	0	0	0	0	0	0	0	0	0	0	0	0	0	0	0	0	0	1376	1427.19	1478.38	1529.57	1580.76	1631.95	1683.13	1734.32
454	5	4.773	4.546	4.319	4.092	3.865	3.638	3.411	3.184	2.957	2.73	2.503	2.276	2.049	1.822	1.595	1.368	1.141	0.914	0.687	0.46	0.233	0.006	0	0	0	0	0	0	0	0	0	0	0	0	0	0	0	0	0	0	1368	1419.42	1470.83	1522.25	1573.66	1625.08	1676.49	1727.91
455	5	4.7725	4.545	4.3175	4.09	3.8625	3.635	3.4075	3.18	2.9525	2.725	2.4975	2.27	2.0425	1.815	1.5875	1.36	1.1325	0.905	0.6775	0.45	0.2225	0	0	0	0	0	0	0	0	0	0	0	0	0	0	0	0	0	0	0	1360	1411.64	1463.29	1514.93	1566.57	1618.21	1669.86	1721.5
456	5	4.772	4.544	4.316	4.088	3.86	3.632	3.404	3.176	2.948	2.72	2.492	2.264	2.036	1.808	1.58	1.352	1.124	0.896	0.668	0.44	0.212	0	0	0	0	0	0	0	0	0	0	0	0	0	0	0	0	0	0	0	1352	1403.87	1455.74	1507.61	1559.48	1611.35	1663.22	1715.09
457	5	4.7715	4.543	4.3145	4.086	3.8575	3.629	3.4005	3.172	2.9435	2.715	2.4865	2.258	2.0295	1.801	1.5725	1.344	1.1155	0.887	0.6585	0.43	0.2015	0	0	0	0	0	0	0	0	0	0	0	0	0	0	0	0	0	0	0	1344	1396.1	1448.2	1500.29	1552.39	1604.49	1656.59	1708.69
458	5	4.771	4.542	4.313	4.084	3.855	3.626	3.397	3.168	2.939	2.71	2.481	2.252	2.023	1.794	1.565	1.336	1.107	0.878	0.649	0.42	0.191	0	0	0	0	0	0	0	0	0	0	0	0	0	0	0	0	0	0	0	1336	1388.33	1440.65	1492.98	1545.31	1597.63	1649.96	1702.29
459	5	4.7705	4.541	4.3115	4.082	3.8525	3.623	3.3935	3.164	2.9345	2.705	2.4755	2.246	2.0165	1.787	1.5575	1.328	1.0985	0.869	0.6395	0.41	0.1805	0	0	0	0	0	0	0	0	0	0	0	0	0	0	0	0	0	0	0	1328	1380.56	1433.11	1485.67	1538.22	1590.78	1643.33	1695.89
460	5	4.77	4.54	4.31	4.08	3.85	3.62	3.39	3.16	2.93	2.7	2.47	2.24	2.01	1.78	1.55	1.32	1.09	0.86	0.63	0.4	0.17	0	0	0	0	0	0	0	0	0	0	0	0	0	0	0	0	0	0	0	1320	1372.78	1425.57	1478.36	1531.14	1583.93	1636.71	1689.49
461	5	4.7695	4.539	4.3085	4.078	3.8475	3.617	3.3865	3.156	2.9255	2.695	2.4645	2.234	2.0035	1.773	1.5425	1.312	1.0815	0.851	0.6205	0.39	0.1595	0	0	0	0	0	0	0	0	0	0	0	0	0	0	0	0	0	0	0	1312	1365.01	1418.03	1471.05	1524.06	1577.08	1630.09	1683.1
462	5	4.769	4.538	4.307	4.076	3.845	3.614	3.383	3.152	2.921	2.69	2.459	2.228	1.997	1.766	1.535	1.304	1.073	0.842	0.611	0.38	0.149	0	0	0	0	0	0	0	0	0	0	0	0	0	0	0	0	0	0	0	1304	1357.25	1410.49	1463.74	1516.98	1570.23	1623.47	1676.72
463	5	4.7685	4.537	4.3055	4.074	3.8425	3.611	3.3795	3.148	2.9165	2.685	2.4535	2.222	1.9905	1.759	1.5275	1.296	1.0645	0.833	0.6015	0.37	0.1385	0	0	0	0	0	0	0	0	0	0	0	0	0	0	0	0	0	0	0	1296	1349.48	1402.95	1456.43	1509.91	1563.38	1616.86	1670.34
464	5	4.768	4.536	4.304	4.072	3.84	3.608	3.376	3.144	2.912	2.68	2.448	2.216	1.984	1.752	1.52	1.288	1.056	0.824	0.592	0.36	0.128	0	0	0	0	0	0	0	0	0	0	0	0	0	0	0	0	0	0	0	1288	1341.71	1395.42	1449.12	1502.83	1556.54	1610.25	1663.96
465	5	4.7675	4.535	4.3025	4.07	3.8375	3.605	3.3725	3.14	2.9075	2.675	2.4425	2.21	1.9775	1.745	1.5125	1.28	1.0475	0.815	0.5825	0.35	0.1175	0	0	0	0	0	0	0	0	0	0	0	0	0	0	0	0	0	0	0	1280	1333.94	1387.88	1441.82	1495.76	1549.7	1603.64	1657.58
466	5	4.767	4.534	4.301	4.068	3.835	3.602	3.369	3.136	2.903	2.67	2.437	2.204	1.971	1.738	1.505	1.272	1.039	0.806	0.573	0.34	0.107	0	0	0	0	0	0	0	0	0	0	0	0	0	0	0	0	0	0	0	1272	1326.17	1380.35	1434.52	1488.69	1542.86	1597.04	1651.21
467	5	4.7665	4.533	4.2995	4.066	3.8325	3.599	3.3655	3.132	2.8985	2.665	2.4315	2.198	1.9645	1.731	1.4975	1.264	1.0305	0.797	0.5635	0.33	0.0965	0	0	0	0	0	0	0	0	0	0	0	0	0	0	0	0	0	0	0	1264	1318.41	1372.81	1427.22	1481.62	1536.03	1590.43	1644.84
468	5	4.766	4.532	4.298	4.064	3.83	3.596	3.362	3.128	2.894	2.66	2.426	2.192	1.958	1.724	1.49	1.256	1.022	0.788	0.554	0.32	0.086	0	0	0	0	0	0	0	0	0	0	0	0	0	0	0	0	0	0	0	1256	1310.64	1365.28	1419.92	1474.56	1529.2	1583.83	1638.47
469	5	4.7655	4.531	4.2965	4.062	3.8275	3.593	3.3585	3.124	2.8895	2.655	2.4205	2.186	1.9515	1.717	1.4825	1.248	1.0135	0.779	0.5445	0.31	0.0755	0	0	0	0	0	0	0	0	0	0	0	0	0	0	0	0	0	0	0	1248	1302.87	1357.75	1412.62	1467.49	1522.37	1577.24	1632.11
470	5	4.765	4.53	4.295	4.06	3.825	3.59	3.355	3.12	2.885	2.65	2.415	2.18	1.945	1.71	1.475	1.24	1.005	0.77	0.535	0.3	0.065	0	0	0	0	0	0	0	0	0	0	0	0	0	0	0	0	0	0	0	1240	1295.11	1350.22	1405.32	1460.43	1515.54	1570.65	1625.75
471	5	4.7645	4.529	4.2935	4.058	3.8225	3.587	3.3515	3.116	2.8805	2.645	2.4095	2.174	1.9385	1.703	1.4675	1.232	0.9965	0.761	0.5255	0.29	0.0545	0	0	0	0	0	0	0	0	0	0	0	0	0	0	0	0	0	0	0	1232	1287.34	1342.69	1398.03	1453.37	1508.71	1564.06	1619.4
472	5	4.764	4.528	4.292	4.056	3.82	3.584	3.348	3.112	2.876	2.64	2.404	2.168	1.932	1.696	1.46	1.224	0.988	0.752	0.516	0.28	0.044	0	0	0	0	0	0	0	0	0	0	0	0	0	0	0	0	0	0	0	1224	1279.58	1335.16	1390.73	1446.31	1501.89	1557.47	1613.05
473	5	4.7635	4.527	4.2905	4.054	3.8175	3.581	3.3445	3.108	2.8715	2.635	2.3985	2.162	1.9255	1.689	1.4525	1.216	0.9795	0.743	0.5065	0.27	0.0335	0	0	0	0	0	0	0	0	0	0	0	0	0	0	0	0	0	0	0	1216	1271.81	1327.63	1383.44	1439.26	1495.07	1550.88	1606.7
474	5	4.763	4.526	4.289	4.052	3.815	3.578	3.341	3.104	2.867	2.63	2.393	2.156	1.919	1.682	1.445	1.208	0.971	0.734	0.497	0.26	0.023	0	0	0	0	0	0	0	0	0	0	0	0	0	0	0	0	0	0	0	1208	1264.05	1320.1	1376.15	1432.2	1488.25	1544.3	1600.35
475	5	4.7625	4.525	4.2875	4.05	3.8125	3.575	3.3375	3.1	2.8625	2.625	2.3875	2.15	1.9125	1.675	1.4375	1.2	0.9625	0.725	0.4875	0.25	0.0125	0	0	0	0	0	0	0	0	0	0	0	0	0	0	0	0	0	0	0	1200	1256.29	1312.58	1368.86	1425.15	1481.44	1537.73	1594.01
476	5	4.762	4.524	4.286	4.048	3.81	3.572	3.334	3.096	2.858	2.62	2.382	2.144	1.906	1.668	1.43	1.192	0.954	0.716	0.478	0.24	0.002	0	0	0	0	0	0	0	0	0	0	0	0	0	0	0	0	0	0	0	1192	1248.52	1305.05	1361.58	1418.1	1474.63	1531.15	1587.67
477	5	4.7615	4.523	4.2845	4.046	3.8075	3.569	3.3305	3.092	2.8535	2.615	2.3765	2.138	1.8995	1.661	1.4225	1.184	0.9455	0.707	0.4685	0.23	0	0	0	0	0	0	0	0	0	0	0	0	0	0	0	0	0	0	0	0	1184	1240.76	1297.53	1354.29	1411.05	1467.82	1524.58	1581.34
478	5	4.761	4.522	4.283	4.044	3.805	3.566	3.327	3.088	2.849	2.61	2.371	2.132	1.893	1.654	1.415	1.176	0.937	0.698	0.459	0.22	0	0	0	0	0	0	0	0	0	0	0	0	0	0	0	0	0	0	0	0	1176	1233	1290	1347	1404.01	1461.01	1518.01	1575.01
479	5	4.7605	4.521	4.2815	4.042	3.8025	3.563	3.3235	3.084	2.8445	2.605	2.3655	2.126	1.8865	1.647	1.4075	1.168	0.9285	0.689	0.4495	0.21	0	0	0	0	0	0	0	0	0	0	0	0	0	0	0	0	0	0	0	0	1168	1225.24	1282.48	1339.72	1396.96	1454.2	1511.44	1568.68
480	5	4.76	4.52	4.28	4.04	3.8	3.56	3.32	3.08	2.84	2.6	2.36	2.12	1.88	1.64	1.4	1.16	0.92	0.68	0.44	0.2	0	0	0	0	0	0	0	0	0	0	0	0	0	0	0	0	0	0	0	0	1160	1217.48	1274.96	1332.44	1389.92	1447.4	1504.88	1562.36
481	5	4.7595	4.519	4.2785	4.038	3.7975	3.557	3.3165	3.076	2.8355	2.595	2.3545	2.114	1.8735	1.633	1.3925	1.152	0.9115	0.671	0.4305	0.19	0	0	0	0	0	0	0	0	0	0	0	0	0	0	0	0	0	0	0	0	1152	1209.72	1267.44	1325.16	1382.88	1440.6	1498.32	1556.04
482	5	4.759	4.518	4.277	4.036	3.795	3.554	3.313	3.072	2.831	2.59	2.349	2.108	1.867	1.626	1.385	1.144	0.903	0.662	0.421	0.18	0	0	0	0	0	0	0	0	0	0	0	0	0	0	0	0	0	0	0	0	1144	1201.96	1259.92	1317.88	1375.84	1433.8	1491.76	1549.72
483	5	4.7585	4.517	4.2755	4.034	3.7925	3.551	3.3095	3.068	2.8265	2.585	2.3435	2.102	1.8605	1.619	1.3775	1.136	0.8945	0.653	0.4115	0.17	0	0	0	0	0	0	0	0	0	0	0	0	0	0	0	0	0	0	0	0	1136	1194.2	1252.4	1310.6	1368.81	1427.01	1485.21	1543.41
484	5	4.758	4.516	4.274	4.032	3.79	3.548	3.306	3.064	2.822	2.58	2.338	2.096	1.854	1.612	1.37	1.128	0.886	0.644	0.402	0.16	0	0	0	0	0	0	0	0	0	0	0	0	0	0	0	0	0	0	0	0	1128	1186.44	1244.89	1303.33	1361.77	1420.22	1478.66	1537.1
485	5	4.7575	4.515	4.2725	4.03	3.7875	3.545	3.3025	3.06	2.8175	2.575	2.3325	2.09	1.8475	1.605	1.3625	1.12	0.8775	0.635	0.3925	0.15	0	0	0	0	0	0	0	0	0	0	0	0	0	0	0	0	0	0	0	0	1120	1178.68	1237.37	1296.06	1354.74	1413.43	1472.11	1530.79
486	5	4.757	4.514	4.271	4.028	3.785	3.542	3.299	3.056	2.813	2.57	2.327	2.084	1.841	1.598	1.355	1.112	0.869	0.626	0.383	0.14	0	0	0	0	0	0	0	0	0	0	0	0	0	0	0	0	0	0	0	0	1112	1170.93	1229.86	1288.78	1347.71	1406.64	1465.57	1524.49
487	5	4.7565	4.513	4.2695	4.026	3.7825	3.539	3.2955	3.052	2.8085	2.565	2.3215	2.078	1.8345	1.591	1.3475	1.104	0.8605	0.617	0.3735	0.13	0	0	0	0	0	0	0	0	0	0	0	0	0	0	0	0	0	0	0	0	1104	1163.17	1222.34	1281.51	1340.68	1399.85	1459.02	1518.19
488	5	4.756	4.512	4.268	4.024	3.78	3.536	3.292	3.048	2.804	2.56	2.316	2.072	1.828	1.584	1.34	1.096	0.852	0.608	0.364	0.12	0	0	0	0	0	0	0	0	0	0	0	0	0	0	0	0	0	0	0	0	1096	1155.41	1214.83	1274.24	1333.66	1393.07	1452.48	1511.9
489	5	4.7555	4.511	4.2665	4.022	3.7775	3.533	3.2885	3.044	2.7995	2.555	2.3105	2.066	1.8215	1.577	1.3325	1.088	0.8435	0.599	0.3545	0.11	0	0	0	0	0	0	0	0	0	0	0	0	0	0	0	0	0	0	0	0	1088	1147.66	1207.32	1266.97	1326.63	1386.29	1445.95	1505.61
490	5	4.755	4.51	4.265	4.02	3.775	3.53	3.285	3.04	2.795	2.55	2.305	2.06	1.815	1.57	1.325	1.08	0.835	0.59	0.345	0.1	0	0	0	0	0	0	0	0	0	0	0	0	0	0	0	0	0	0	0	0	1080	1139.9	1199.81	1259.71	1319.61	1379.51	1439.42	1499.32
491	5	4.7545	4.509	4.2635	4.018	3.7725	3.527	3.2815	3.036	2.7905	2.545	2.2995	2.054	1.8085	1.563	1.3175	1.072	0.8265	0.581	0.3355	0.09	0	0	0	0	0	0	0	0	0	0	0	0	0	0	0	0	0	0	0	0	1072	1132.15	1192.3	1252.44	1312.59	1372.74	1432.89	1493.03
492	5	4.754	4.508	4.262	4.016	3.77	3.524	3.278	3.032	2.786	2.54	2.294	2.048	1.802	1.556	1.31	1.064	0.818	0.572	0.326	0.08	0	0	0	0	0	0	0	0	0	0	0	0	0	0	0	0	0	0	0	0	1064	1124.39	1184.79	1245.18	1305.57	1365.97	1426.36	1486.75
493	5	4.7535	4.507	4.2605	4.014	3.7675	3.521	3.2745	3.028	2.7815	2.535	2.2885	2.042	1.7955	1.549	1.3025	1.056	0.8095	0.563	0.3165	0.07	0	0	0	0	0	0	0	0	0	0	0	0	0	0	0	0	0	0	0	0	1056	1116.64	1177.28	1237.92	1298.56	1359.2	1419.83	1480.47
494	5	4.753	4.506	4.259	4.012	3.765	3.518	3.271	3.024	2.777	2.53	2.283	2.036	1.789	1.542	1.295	1.048	0.801	0.554	0.307	0.06	0	0	0	0	0	0	0	0	0	0	0	0	0	0	0	0	0	0	0	0	1048	1108.89	1169.77	1230.66	1291.54	1352.43	1413.31	1474.2
495	5	4.7525	4.505	4.2575	4.01	3.7625	3.515	3.2675	3.02	2.7725	2.525	2.2775	2.03	1.7825	1.535	1.2875	1.04	0.7925	0.545	0.2975	0.05	0	0	0	0	0	0	0	0	0	0	0	0	0	0	0	0	0	0	0	0	1040	1101.13	1162.27	1223.4	1284.53	1345.66	1406.8	1467.93
496	5	4.752	4.504	4.256	4.008	3.76	3.512	3.264	3.016	2.768	2.52	2.272	2.024	1.776	1.528	1.28	1.032	0.784	0.536	0.288	0.04	0	0	0	0	0	0	0	0	0	0	0	0	0	0	0	0	0	0	0	0	1032	1093.38	1154.76	1216.14	1277.52	1338.9	1400.28	1461.66
497	5	4.7515	4.503	4.2545	4.006	3.7575	3.509	3.2605	3.012	2.7635	2.515	2.2665	2.018	1.7695	1.521	1.2725	1.024	0.7755	0.527	0.2785	0.03	0	0	0	0	0	0	0	0	0	0	0	0	0	0	0	0	0	0	0	0	1024	1085.63	1147.26	1208.88	1270.51	1332.14	1393.77	1455.4
498	5	4.751	4.502	4.253	4.004	3.755	3.506	3.257	3.008	2.759	2.51	2.261	2.012	1.763	1.514	1.265	1.016	0.767	0.518	0.269	0.02	0	0	0	0	0	0	0	0	0	0	0	0	0	0	0	0	0	0	0	0	1016	1077.88	1139.75	1201.63	1263.51	1325.38	1387.26	1449.14
499	5	4.7505	4.501	4.2515	4.002	3.7525	3.503	3.2535	3.004	2.7545	2.505	2.2555	2.006	1.7565	1.507	1.2575	1.008	0.7585	0.509	0.2595	0.01	0	0	0	0	0	0	0	0	0	0	0	0	0	0	0	0	0	0	0	0	1008	1070.13	1132.25	1194.38	1256.5	1318.63	1380.75	1442.88
500	5	4.75	4.5	4.25	4	3.75	3.5	3.25	3	2.75	2.5	2.25	2	1.75	1.5	1.25	1	0.75	0.5	0.25	6.23078e-14	0	0	0	0	0	0	0	0	0	0	0	0	0	0	0	0	0	0	0	0	1000	1062.37	1124.75	1187.13	1249.5	1311.88	1374.25	1436.62
501	5	4.7495	4.499	4.2485	3.998	3.7475	3.497	3.2465	2.996	2.7455	2.495	2.2445	1.994	1.7435	1.493	1.2425	0.992	0.7415	0.491	0.2405	0	0	0	0	0	0	0	0	0	0	0	0	0	0	0	0	0	0	0	0	0	992	1054.62	1117.25	1179.88	1242.5	1305.13	1367.75	1430.37
502	5	4.749	4.498	4.247	3.996	3.745	3.494	3.243	2.992	2.741	2.49	2.239	1.988	1.737	1.486	1.235	0.984	0.733	0.482	0.231	0	0	0	0	0	0	0	0	0	0	0	0	0	0	0	0	0	0	0	0	0	984	1046.88	1109.75	1172.63	1235.5	1298.38	1361.25	1424.13
503	5	4.7485	4.497	4.2455	3.994	3.7425	3.491	3.2395	2.988	2.7365	2.485	2.2335	1.982	1.7305	1.479	1.2275	0.976	0.7245	0.473	0.2215	0	0	0	0	0	0	0	0	0	0	0	0	0	0	0	0	0	0	0	0	0	976	1039.13	1102.25	1165.38	1228.51	1291.63	1354.76	1417.89
504	5	4.748	4.496	4.244	3.992	3.74	3.488	3.236	2.984	2.732	2.48	2.228	1.976	1.724	1.472	1.22	0.968	0.716	0.464	0.212	0	0	0	0	0	0	0	0	0	0	0	0	0	0	0	0	0	0	0	0	0	968	1031.38	1094.76	1158.13	1221.51	1284.89	1348.27	1411.65
505	5	4.7475	4.495	4.2425	3.99	3.7375	3.485	3.2325	2.98	2.7275	2.475	2.2225	1.97	1.7175	1.465	1.2125	0.96	0.7075	0.455	0.2025	0	0	0	0	0	0	0	0	0	0	0	0	0	0	0	0	0	0	0	0	0	960	1023.63	1087.26	1150.89	1214.52	1278.15	1341.78	1405.41
506	5	4.747	4.494	4.241	3.988	3.735	3.482	3.229	2.976	2.723	2.47	2.217	1.964	1.711	1.458	1.205	0.952	0.699	0.446	0.193	0	0	0	0	0	0	0	0	0	0	0	0	0	0	0	0	0	0	0	0	0	952	1015.88	1079.77	1143.65	1207.53	1271.41	1335.3	1399.18
507	5	4.7465	4.493	4.2395	3.986	3.7325	3.479	3.2255	2.972	2.7185	2.465	2.2115	1.958	1.7045	1.451	1.1975	0.944	0.6905	0.437	0.1835	0	0	0	0	0	0	0	0	0	0	0	0	0	0	0	0	0	0	0	0	0	944	1008.14	1072.27	1136.41	1200.54	1264.68	1328.81	1392.95
508	5	4.746	4.492	4.238	3.984	3.73	3.476	3.222	2.968	2.714	2.46	2.206	1.952	1.698	1.444	1.19	0.936	0.682	0.428	0.174	0	0	0	0	0	0	0	0	0	0	0	0	0	0	0	0	0	0	0	0	0	936	1000.39	1064.78	1129.17	1193.56	1257.95	1322.33	1386.72
509	5	4.7455	4.491	4.2365	3.982	3.7275	3.473	3.2185	2.964	2.7095	2.455	2.2005	1.946	1.6915	1.437	1.1825	0.928	0.6735	0.419	0.1645	0	0	0	0	0	0	0	0	0	0	0	0	0	0	0	0	0	0	0	0	0	928	992.643	1057.29	1121.93	1186.57	1251.22	1315.86	1380.5
510	5	4.745	4.49	4.235	3.98	3.725	3.47	3.215	2.96	2.705	2.45	2.195	1.94	1.685	1.43	1.175	0.92	0.665	0.41	0.155	0	0	0	0	0	0	0	0	0	0	0	0	0	0	0	0	0	0	0	0	0	920	984.897	1049.8	1114.69	1179.59	1244.49	1309.39	1374.28
511	5	4.7445	4.489	4.2335	3.978	3.7225	3.467	3.2115	2.956	2.7005	2.445	2.1895	1.934	1.6785	1.423	1.1675	0.912	0.6565	0.401	0.1455	0	0	0	0	0	0	0	0	0	0	0	0	0	0	0	0	0	0	0	0	0	912	977.152	1042.31	1107.46	1172.61	1237.76	1302.92	1368.07
512	5	4.744	4.488	4.232	3.976	3.72	3.464	3.208	2.952	2.696	2.44	2.184	1.928	1.672	1.416	1.16	0.904	0.648	0.392	0.136	0	0	0	0	0	0	0	0	0	0	0	0	0	0	0	0	0	0	0	0	0	904	969.408	1034.82	1100.22	1165.63	1231.04	1296.45	1361.86
513	5	4.7435	4.487	4.2305	3.974	3.7175	3.461	3.2045	2.948	2.6915	2.435	2.1785	1.922	1.6655	1.409	1.1525	0.896	0.6395	0.383	0.1265	0	0	0	0	0	0	0	0	0	0	0	0	0	0	0	0	0	0	0	0	0	896	961.664	1027.33	1092.99	1158.66	1224.32	1289.98	1355.65
514	5	4.743	4.486	4.229	3.972	3.715	3.458	3.201	2.944	2.687	2.43	2.173	1.916	1.659	1.402	1.145	0.888	0.631	0.374	0.117	0	0	0	0	0	0	0	0	0	0	0	0	0	0	0	0	0	0	0	0	0	888	953.92	1019.84	1085.76	1151.68	1217.6	1283.52	1349.44
515	5	4.7425	4.485	4.2275	3.97	3.7125	3.455	3.1975	2.94	2.6825	2.425	2.1675	1.91	1.6525	1.395	1.1375	0.88	0.6225	0.365	0.1075	0	0	0	0	0	0	0	0	0	0	0	0	0	0	0	0	0	0	0	0	0	880	946.177	1012.36	1078.53	1144.71	1210.89	1277.07	1343.24
516	5	4.742	4.484	4.226	3.968	3.71	3.452	3.194	2.936	2.678	2.42	2.162	1.904	1.646	1.388	1.13	0.872	0.614	0.356	0.098	0	0	0	0	0	0	0	0	0	0	0	0	0	0	0	0	0	0	0	0	0	872	938.435	1004.87	1071.31	1137.74	1204.18	1270.61	1337.04
517	5	4.7415	4.483	4.2245	3.966	3.7075	3.449	3.1905	2.932	2.6735	2.415	2.1565	1.898	1.6395	1.381	1.1225	0.864	0.6055	0.347	0.0885	0	0	0	0	0	0	0	0	0	0	0	0	0	0	0	0	0	0	0	0	0	864	930.693	997.386	1064.08	1130.77	1197.47	1264.16	1330.85
518	5	4.741	4.482	4.223	3.964	3.705	3.446	3.187	2.928	2.669	2.41	2.151	1.892	1.633	1.374	1.115	0.856	0.597	0.338	0.079	0	0	0	0	0	0	0	0	0	0	0	0	0	0	0	0	0	0	0	0	0	856	922.951	989.903	1056.85	1123.81	1190.76	1257.71	1324.66
519	5	4.7405	4.481	4.2215	3.962	3.7025	3.443	3.1835	2.924	2.6645	2.405	2.1455	1.886	1.6265	1.367	1.1075	0.848	0.5885	0.329	0.0695	0	0	0	0	0	0	0	0	0	0	0	0	0	0	0	0	0	0	0	0	0	848	915.21	982.421	1049.63	1116.84	1184.05	1251.26	1318.47
520	5	4.74	4.48	4.22	3.96	3.7	3.44	3.18	2.92	2.66	2.4	2.14	1.88	1.62	1.36	1.1	0.84	0.58	0.32	0.06	0	0	0	0	0	0	0	0	0	0	0	0	0	0	0	0	0	0	0	0	0	840	907.47	974.94	1042.41	1109.88	1177.35	1244.82	1312.29
521	5	4.7395	4.479	4.2185	3.958	3.6975	3.437	3.1765	2.916	2.6555	2.395	2.1345	1.874	1.6135	1.353	1.0925	0.832	0.5715	0.311	0.0505	0	0	0	0	0	0	0	0	0	0	0	0	0	0	0	0	0	0	0	0	0	832	899.73	967.46	1035.19	1102.92	1170.65	1238.38	1306.11
522	5	4.739	4.478	4.217	3.956	3.695	3.434	3.173	2.912	2.651	2.39	2.129	1.868	1.607	1.346	1.085	0.824	0.563	0.302	0.041	0	0	0	0	0	0	0	0	0	0	0	0	0	0	0	0	0	0	0	0	0	824	891.99	959.981	1027.97	1095.96	1163.95	1231.94	1299.93
523	5	4.7385	4.477	4.2155	3.954	3.6925	3.431	3.1695	2.908	2.6465	2.385	2.1235	1.862	1.6005	1.339	1.0775	0.816	0.5545	0.293	0.0315	0	0	0	0	0	0	0	0	0	0	0	0	0	0	0	0	0	0	0	0	0	816	884.251	952.503	1020.75	1089.01	1157.26	1225.51	1293.76
524	5	4.738	4.476	4.214	3.952	3.69	3.428	3.166	2.904	2.642	2.38	2.118	1.856	1.594	1.332	1.07	0.808	0.546	0.284	0.022	0	0	0	0	0	0	0	0	0	0	0	0	0	0	0	0	0	0	0	0	0	808	876.513	945.026	1013.54	1082.05	1150.57	1219.08	1287.59
525	5	4.7375	4.475	4.2125	3.95	3.6875	3.425	3.1625	2.9	2.6375	2.375	2.1125	1.85	1.5875	1.325	1.0625	0.8	0.5375	0.275	0.0125	0	0	0	0	0	0	0	0	0	0	0	0	0	0	0	0	0	0	0	0	0	800	868.775	937.55	1006.33	1075.1	1143.88	1212.65	1281.42
526	5	4.737	4.474	4.211	3.948	3.685	3.422	3.159	2.896	2.633	2.37	2.107	1.844	1.581	1.318	1.055	0.792	0.529	0.266	0.003	0	0	0	0	0	0	0	0	0	0	0	0	0	0	0	0	0	0	0	0	0	792	861.037	930.075	999.113	1068.15	1137.19	1206.23	1275.26
527	5	4.7365	4.473	4.2095	3.946	3.6825	3.419	3.1555	2.892	2.6285	2.365	2.1015	1.838	1.5745	1.311	1.0475	0.784	0.5205	0.257	0	0	0	0	0	0	0	0	0	0	0	0	0	0	0	0	0	0	0	0	0	0	784	853.3	922.601	991.902	1061.2	1130.5	1199.8	1269.1
528	5	4.736	4.472	4.208	3.944	3.68	3.416	3.152	2.888	2.624	2.36	2.096	1.832	1.568	1.304	1.04	0.776	0.512	0.248	0	0	0	0	0	0	0	0	0	0	0	0	0	0	0	0	0	0	0	0	0	0	776	845.564	915.128	984.692	1054.26	1123.82	1193.38	1262.95
529	5	4.7355	4.471	4.2065	3.942	3.6775	3.413	3.1485	2.884	2.6195	2.355	2.0905	1.826	1.5615	1.297	1.0325	0.768	0.5035	0.239	0	0	0	0	0	0	0	0	0	0	0	0	0	0	0	0	0	0	0	0	0	0	768	837.828	907.656	977.484	1047.31	1117.14	1186.97	1256.8
530	5	4.735	4.47	4.205	3.94	3.675	3.41	3.145	2.88	2.615	2.35	2.085	1.82	1.555	1.29	1.025	0.76	0.495	0.23	0	0	0	0	0	0	0	0	0	0	0	0	0	0	0	0	0	0	0	0	0	0	760	830.092	900.185	970.278	1040.37	1110.46	1180.56	1250.65
531	5	4.7345	4.469	4.2035	3.938	3.6725	3.407	3.1415	2.876	2.6105	2.345	2.0795	1.814	1.5485	1.283	1.0175	0.752	0.4865	0.221	0	0	0	0	0	0	0	0	0	0	0	0	0	0	0	0	0	0	0	0	0	0	752	822.357	892.715	963.073	1033.43	1103.79	1174.15	1244.5
532	5	4.734	4.468	4.202	3.936	3.67	3.404	3.138	2.872	2.606	2.34	2.074	1.808	1.542	1.276	1.01	0.744	0.478	0.212	0	0	0	0	0	0	0	0	0	0	0	0	0	0	0	0	0	0	0	0	0	0	744	814.623	885.246	955.869	1026.49	1097.12	1167.74	1238.36
533	5	4.7335	4.467	4.2005	3.934	3.6675	3.401	3.1345	2.868	2.6015	2.335	2.0685	1.802	1.5355	1.269	1.0025	0.736	0.4695	0.203	0	0	0	0	0	0	0	0	0	0	0	0	0	0	0	0	0	0	0	0	0	0	736	806.889	877.778	948.667	1019.56	1090.45	1161.33	1232.22
534	5	4.733	4.466	4.199	3.932	3.665	3.398	3.131	2.864	2.597	2.33	2.063	1.796	1.529	1.262	0.995	0.728	0.461	0.194	0	0	0	0	0	0	0	0	0	0	0	0	0	0	0	0	0	0	0	0	0	0	728	799.155	870.311	941.467	1012.62	1083.78	1154.93	1226.09
535	5	4.7325	4.465	4.1975	3.93	3.6625	3.395	3.1275	2.86	2.5925	2.325	2.0575	1.79	1.5225	1.255	0.9875	0.72	0.4525	0.185	0	0	0	0	0	0	0	0	0	0	0	0	0	0	0	0	0	0	0	0	0	0	720	791.422	862.845	934.268	1005.69	1077.11	1148.54	1219.96
536	5	4.732	4.464	4.196	3.928	3.66	3.392	3.124	2.856	2.588	2.32	2.052	1.784	1.516	1.248	0.98	0.712	0.444	0.176	0	0	0	0	0	0	0	0	0	0	0	0	0	0	0	0	0	0	0	0	0	0	712	783.69	855.38	927.07	998.76	1070.45	1142.14	1213.83
537	5	4.7315	4.463	4.1945	3.926	3.6575	3.389	3.1205	2.852	2.5835	2.315	2.0465	1.778	1.5095	1.241	0.9725	0.704	0.4355	0.167	0	0	0	0	0	0	0	0	0	0	0	0	0	0	0	0	0	0	0	0	0	0	704	775.958	847.916	919.874	991.832	1063.79	1135.75	1207.71
538	5	4.731	4.462	4.193	3.924	3.655	3.386	3.117	2.848	2.579	2.31	2.041	1.772	1.503	1.234	0.965	0.696	0.427	0.158	0	0	0	0	0	0	0	0	0	0	0	0	0	0	0	0	0	0	0	0	0	0	696	768.226	840.453	912.68	984.906	1057.13	1129.36	1201.59
539	5	4.7305	4.461	4.1915	3.922	3.6525	3.383	3.1135	2.844	2.5745	2.305	2.0355	1.766	1.4965	1.227	0.9575	0.688	0.4185	0.149	0	0	0	0	0	0	0	0	0	0	0	0	0	0	0	0	0	0	0	0	0	0	688	760.495	832.991	905.487	977.982	1050.48	1122.97	1195.47
540	5	4.73	4.46	4.19	3.92	3.65	3.38	3.11	2.84	2.57	2.3	2.03	1.76	1.49	1.22	0.95	0.68	0.41	0.14	0	0	0	0	0	0	0	0	0	0	0	0	0	0	0	0	0	0	0	0	0	0	680	752.765	825.53	898.295	971.06	1043.83	1116.59	1189.35
541	5	4.7295	4.459	4.1885	3.918	3.6475	3.377	3.1065	2.836	2.5655	2.295	2.0245	1.754	1.4835	1.213	0.9425	0.672	0.4015	0.131	0	0	0	0	0	0	0	0	0	0	0	0	0	0	0	0	0	0	0	0	0	0	672	745.035	818.07	891.105	964.14	1037.18	1110.21	1183.24
542	5	4.729	4.458	4.187	3.916	3.645	3.374	3.103	2.832	2.561	2.29	2.019	1.748	1.477	1.206	0.935	0.664	0.393	0.122	0	0	0	0	0	0	0	0	0	0	0	0	0	0	0	0	0	0	0	0	0	0	664	737.305	810.611	883.917	957.222	1030.53	1103.83	1177.14
543	5	4.7285	4.457	4.1855	3.914	3.6425	3.371	3.0995	2.828	2.5565	2.285	2.0135	1.742	1.4705	1.199	0.9275	0.656	0.3845	0.113	0	0	0	0	0	0	0	0	0	0	0	0	0	0	0	0	0	0	0	0	0	0	656	729.576	803.153	876.73	950.306	1023.88	1097.46	1171.04
544	5	4.728	4.456	4.184	3.912	3.64	3.368	3.096	2.824	2.552	2.28	2.008	1.736	1.464	1.192	0.92	0.648	0.376	0.104	0	0	0	0	0	0	0	0	0	0	0	0	0	0	0	0	0	0	0	0	0	0	648	721.848	795.696	869.544	943.392	1017.24	1091.09	1164.94
545	5	4.7275	4.455	4.1825	3.91	3.6375	3.365	3.0925	2.82	2.5475	2.275	2.0025	1.73	1.4575	1.185	0.9125	0.64	0.3675	0.095	0	0	0	0	0	0	0	0	0	0	0	0	0	0	0	0	0	0	0	0	0	0	640	714.12	788.24	862.36	936.48	1010.6	1084.72	1158.84
546	5	4.727	4.454	4.181	3.908	3.635	3.362	3.089	2.816	2.543	2.27	1.997	1.724	1.451	1.178	0.905	0.632	0.359	0.086	0	0	0	0	0	0	0	0	0	0	0	0	0	0	0	0	0	0	0	0	0	0	632	706.392	780.785	855.178	929.57	1003.96	1078.36	1152.75
547	5	4.7265	4.453	4.1795	3.906	3.6325	3.359	3.0855	2.812	2.5385	2.265	1.9915	1.718	1.4445	1.171	0.8975	0.624	0.3505	0.077	0	0	0	0	0	0	0	0	0	0	0	0	0	0	0	0	0	0	0	0	0	0	624	698.665	773.331	847.997	922.662	997.328	1071.99	1146.66
548	5	4.726	4.452	4.178	3.904	3.63	3.356	3.082	2.808	2.534	2.26	1.986	1.712	1.438	1.164	0.89	0.616	0.342	0.068	0	0	0	0	0	0	0	0	0	0	0	0	0	0	0	0	0	0	0	0	0	0	616	690.939	765.878	840.817	915.756	990.695	1065.63	1140.57
549	5	4.7255	4.451	4.1765	3.902	3.6275	3.353	3.0785	2.804	2.5295	2.255	1.9805	1.706	1.4315	1.157	0.8825	0.608	0.3335	0.059	0	0	0	0	0	0	0	0	0	0	0	0	0	0	0	0	0	0	0	0	0	0	608	683.213	758.426	833.639	908.852	984.065	1059.28	1134.49
550	5	4.725	4.45	4.175	3.9	3.625	3.35	3.075	2.8	2.525	2.25	1.975	1.7	1.425	1.15	0.875	0.6	0.325	0.05	0	0	0	0	0	0	0	0	0	0	0	0	0	0	0	0	0	0	0	0	0	0	600	675.487	750.975	826.463	901.95	977.438	1052.93	1128.41
551	5	4.7245	4.449	4.1735	3.898	3.6225	3.347	3.0715	2.796	2.5205	2.245	1.9695	1.694	1.4185	1.143	0.8675	0.592	0.3165	0.041	0	0	0	0	0	0	0	0	0	0	0	0	0	0	0	0	0	0	0	0	0	0	592	667.762	743.525	819.288	895.05	970.813	1046.58	1122.34
552	5	4.724	4.448	4.172	3.896	3.62	3.344	3.068	2.792	2.516	2.24	1.964	1.688	1.412	1.136	0.86	0.584	0.308	0.032	0	0	0	0	0	0	0	0	0	0	0	0	0	0	0	0	0	0	0	0	0	0	584	660.038	736.076	812.114	888.152	964.19	1040.23	1116.27
553	5	4.7235	4.447	4.1705	3.894	3.6175	3.341	3.0645	2.788	2.5115	2.235	1.9585	1.682	1.4055	1.129	0.8525	0.576	0.2995	0.023	0	0	0	0	0	0	0	0	0	0	0	0	0	0	0	0	0	0	0	0	0	0	576	652.314	728.628	804.942	881.256	957.57	1033.88	1110.2
554	5	4.723	4.446	4.169	3.892	3.615	3.338	3.061	2.784	2.507	2.23	1.953	1.676	1.399	1.122	0.845	0.568	0.291	0.014	0	0	0	0	0	0	0	0	0	0	0	0	0	0	0	0	0	0	0	0	0	0	568	644.59	721.181	797.772	874.362	950.953	1027.54	1104.13
555	5	4.7225	4.445	4.1675	3.89	3.6125	3.335	3.0575	2.78	2.5025	2.225	1.9475	1.67	1.3925	1.115	0.8375	0.56	0.2825	0.005	0	0	0	0	0	0	0	0	0	0	0	0	0	0	0	0	0	0	0	0	0	0	560	636.867	713.735	790.603	867.47	944.338	1021.21	1098.07
556	5	4.722	4.444	4.166	3.888	3.61	3.332	3.054	2.776	2.498	2.22	1.942	1.664	1.386	1.108	0.83	0.552	0.274	0	0	0	0	0	0	0	0	0	0	0	0	0	0	0	0	0	0	0	0	0	0	0	552	629.145	706.29	783.435	860.58	937.725	1014.87	1092.01
557	5	4.7215	4.443	4.1645	3.886	3.6075	3.329	3.0505	2.772	2.4935	2.215	1.9365	1.658	1.3795	1.101	0.8225	0.544	0.2655	0	0	0	0	0	0	0	0	0	0	0	0	0	0	0	0	0	0	0	0	0	0	0	544	621.423	698.846	776.269	853.692	931.115	1008.54	1085.96
558	5	4.721	4.442	4.163	3.884	3.605	3.326	3.047	2.768	2.489	2.21	1.931	1.652	1.373	1.094	0.815	0.536	0.257	0	0	0	0	0	0	0	0	0	0	0	0	0	0	0	0	0	0	0	0	0	0	0	536	613.701	691.403	769.105	846.806	924.508	1002.21	1079.91
559	5	4.7205	4.441	4.1615	3.882	3.6025	3.323	3.0435	2.764	2.4845	2.205	1.9255	1.646	1.3665	1.087	0.8075	0.528	0.2485	0	0	0	0	0	0	0	0	0	0	0	0	0	0	0	0	0	0	0	0	0	0	0	528	605.98	683.961	761.942	839.922	917.903	995.883	1073.86
560	5	4.72	4.44	4.16	3.88	3.6	3.32	3.04	2.76	2.48	2.2	1.92	1.64	1.36	1.08	0.8	0.52	0.24	0	0	0	0	0	0	0	0	0	0	0	0	0	0	0	0	0	0	0	0	0	0	0	520	598.26	676.52	754.78	833.04	911.3	989.56	1067.82
561	5	4.7195	4.439	4.1585	3.878	3.5975	3.317	3.0365	2.756	2.4755	2.195	1.9145	1.634	1.3535	1.073	0.7925	0.512	0.2315	0	0	0	0	0	0	0	0	0	0	0	0	0	0	0	0	0	0	0	0	0	0	0	512	590.54	669.08	747.62	826.16	904.7	983.24	1061.78
562	5	4.719	4.438	4.157	3.876	3.595	3.314	3.033	2.752	2.471	2.19	1.909	1.628	1.347	1.066	0.785	0.504	0.223	0	0	0	0	0	0	0	0	0	0	0	0	0	0	0	0	0	0	0	0	0	0	0	504	582.82	661.641	740.462	819.282	898.103	976.923	1055.74
563	5	4.7185	4.437	4.1555	3.874	3.5925	3.311	3.0295	2.748	2.4665	2.185	1.9035	1.622	1.3405	1.059	0.7775	0.496	0.2145	0	0	0	0	0	0	0	0	0	0	0	0	0	0	0	0	0	0	0	0	0	0	0	496	575.101	654.203	733.305	812.406	891.508	970.609	1049.71
564	5	4.718	4.436	4.154	3.872	3.59	3.308	3.026	2.744	2.462	2.18	1.898	1.616	1.334	1.052	0.77	0.488	0.206	0	0	0	0	0	0	0	0	0	0	0	0	0	0	0	0	0	0	0	0	0	0	0	488	567.383	646.766	726.149	805.532	884.915	964.298	1043.68
565	5	4.7175	4.435	4.1525	3.87	3.5875	3.305	3.0225	2.74	2.4575	2.175	1.8925	1.61	1.3275	1.045	0.7625	0.48	0.1975	0	0	0	0	0	0	0	0	0	0	0	0	0	0	0	0	0	0	0	0	0	0	0	480	559.665	639.33	718.995	798.66	878.325	957.99	1037.65
566	5	4.717	4.434	4.151	3.868	3.585	3.302	3.019	2.736	2.453	2.17	1.887	1.604	1.321	1.038	0.755	0.472	0.189	0	0	0	0	0	0	0	0	0	0	0	0	0	0	0	0	0	0	0	0	0	0	0	472	551.947	631.895	711.843	791.79	871.738	951.685	1031.63
567	5	4.7165	4.433	4.1495	3.866	3.5825	3.299	3.0155	2.732	2.4485	2.165	1.8815	1.598	1.3145	1.031	0.7475	0.464	0.1805	0	0	0	0	0	0	0	0	0	0	0	0	0	0	0	0	0	0	0	0	0	0	0	464	544.23	624.461	704.692	784.922	865.153	945.383	1025.61
568	5	4.716	4.432	4.148	3.864	3.58	3.296	3.012	2.728	2.444	2.16	1.876	1.592	1.308	1.024	0.74	0.456	0.172	0	0	0	0	0	0	0	0	0	0	0	0	0	0	0	0	0	0	0	0	0	0	0	456	536.514	617.028	697.542	778.056	858.57	939.084	1019.6
569	5	4.7155	4.431	4.1465	3.862	3.5775	3.293	3.0085	2.724	2.4395	2.155	1.8705	1.586	1.3015	1.017	0.7325	0.448	0.1635	0	0	0	0	0	0	0	0	0	0	0	0	0	0	0	0	0	0	0	0	0	0	0	448	528.798	609.596	690.394	771.192	851.99	932.788	1013.59
570	5	4.715	4.43	4.145	3.86	3.575	3.29	3.005	2.72	2.435	2.15	1.865	1.58	1.295	1.01	0.725	0.44	0.155	0	0	0	0	0	0	0	0	0	0	0	0	0	0	0	0	0	0	0	0	0	0	0	440	521.082	602.165	683.248	764.33	845.413	926.495	1007.58
571	5	4.7145	4.429	4.1435	3.858	3.5725	3.287	3.0015	2.716	2.4305	2.145	1.8595	1.574	1.2885	1.003	0.7175	0.432	0.1465	0	0	0	0	0	0	0	0	0	0	0	0	0	0	0	0	0	0	0	0	0	0	0	432	513.367	594.735	676.103	757.47	838.838	920.205	1001.57
572	5	4.714	4.428	4.142	3.856	3.57	3.284	2.998	2.712	2.426	2.14	1.854	1.568	1.282	0.996	0.71	0.424	0.138	0	0	0	0	0	0	0	0	0	0	0	0	0	0	0	0	0	0	0	0	0	0	0	424	505.653	587.306	668.959	750.612	832.265	913.918	995.571
573	5	4.7135	4.427	4.1405	3.854	3.5675	3.281	2.9945	2.708	2.4215	2.135	1.8485	1.562	1.2755	0.989	0.7025	0.416	0.1295	0	0	0	0	0	0	0	0	0	0	0	0	0	0	0	0	0	0	0	0	0	0	0	416	497.939	579.878	661.817	743.756	825.695	907.634	989.573
574	5	4.713	4.426	4.139	3.852	3.565	3.278	2.991	2.704	2.417	2.13	1.843	1.556	1.269	0.982	0.695	0.408	0.121	0	0	0	0	0	0	0	0	0	0	0	0	0	0	0	0	0	0	0	0	0	0	0	408	490.225	572.451	654.677	736.902	819.128	901.353	983.578
575	5	4.7125	4.425	4.1375	3.85	3.5625	3.275	2.9875	2.7	2.4125	2.125	1.8375	1.55	1.2625	0.975	0.6875	0.4	0.1125	0	0	0	0	0	0	0	0	0	0	0	0	0	0	0	0	0	0	0	0	0	0	0	400	482.512	565.025	647.538	730.05	812.563	895.075	977.587
576	5	4.712	4.424	4.136	3.848	3.56	3.272	2.984	2.696	2.408	2.12	1.832	1.544	1.256	0.968	0.68	0.392	0.104	0	0	0	0	0	0	0	0	0	0	0	0	0	0	0	0	0	0	0	0	0	0	0	392	474.8	557.6	640.4	723.2	806	888.8	971.6
577	5	4.7115	4.423	4.1345	3.846	3.5575	3.269	2.9805	2.692	2.4035	2.115	1.8265	1.538	1.2495	0.961	0.6725	0.384	0.0955	0	0	0	0	0	0	0	0	0	0	0	0	0	0	0	0	0	0	0	0	0	0	0	384	467.088	550.176	633.264	716.352	799.44	882.528	965.616
578	5	4.711	4.422	4.133	3.844	3.555	3.266	2.977	2.688	2.399	2.11	1.821	1.532	1.243	0.954	0.665	0.376	0.087	0	0	0	0	0	0	0	0	0	0	0	0	0	0	0	0	0	0	0	0	0	0	0	376	459.376	542.753	626.13	709.506	792.883	876.259	959.635
579	5	4.7105	4.421	4.1315	3.842	3.5525	3.263	2.9735	2.684	2.3945	2.105	1.8155	1.526	1.2365	0.947	0.6575	0.368	0.0785	0	0	0	0	0	0	0	0	0	0	0	0	0	0	0	0	0	0	0	0	0	0	0	368	451.665	535.331	618.997	702.662	786.328	869.993	953.658
580	5	4.71	4.42	4.13	3.84	3.55	3.26	2.97	2.68	2.39	2.1	1.81	1.52	1.23	0.94	0.65	0.36	0.07	0	0	0	0	0	0	0	0	0	0	0	0	0	0	0	0	0	0	0	0	0	0	0	360	443.955	527.91	611.865	695.82	779.775	863.73	947.685
581	5	4.7095	4.419	4.1285	3.838	3.5475	3.257	2.9665	2.676	2.3855	2.095	1.8045	1.514	1.2235	0.933	0.6425	0.352	0.0615	0	0	0	0	0	0	0	0	0	0	0	0	0	0	0	0	0	0	0	0	0	0	0	352	436.245	520.49	604.735	688.98	773.225	857.47	941.715
582	5	4.709	4.418	4.127	3.836	3.545	3.254	2.963	2.672	2.381	2.09	1.799	1.508	1.217	0.926	0.635	0.344	0.053	0	0	0	0	0	0	0	0	0	0	0	0	0	0	0	0	0	0	0	0	0	0	0	344	428.535	513.071	597.607	682.142	766.678	851.213	935.748
583	5	4.7085	4.417	4.1255	3.834	3.5425	3.251	2.9595	2.668	2.3765	2.085	1.7935	1.502	1.2105	0.919	0.6275	0.336	0.0445	0	0	0	0	0	0	0	0	0	0	0	0	0	0	0	0	0	0	0	0	0	0	0	336	420.826	505.653	590.48	675.306	760.133	844.959	929.785
584	5	4.708	4.416	4.124	3.832	3.54	3.248	2.956	2.664	2.372	2.08	1.788	1.496	1.204	0.912	0.62	0.328	0.036	0	0	0	0	0	0	0	0	0	0	0	0	0	0	0	0	0	0	0	0	0	0	0	328	413.118	498.236	583.354	668.472	753.59	838.708	923.826
585	5	4.7075	4.415	4.1225	3.83	3.5375	3.245	2.9525	2.66	2.3675	2.075	1.7825	1.49	1.1975	0.905	0.6125	0.32	0.0275	0	0	0	0	0	0	0	0	0	0	0	0	0	0	0	0	0	0	0	0	0	0	0	320	405.41	490.82	576.23	661.64	747.05	832.46	917.87
586	5	4.707	4.414	4.121	3.828	3.535	3.242	2.949	2.656	2.363	2.07	1.777	1.484	1.191	0.898	0.605	0.312	0.019	0	0	0	0	0	0	0	0	0	0	0	0	0	0	0	0	0	0	0	0	0	0	0	312	397.702	483.405	569.108	654.81	740.513	826.215	911.917
587	5	4.7065	4.413	4.1195	3.826	3.5325	3.239	2.9455	2.652	2.3585	2.065	1.7715	1.478	1.1845	0.891	0.5975	0.304	0.0105	0	0	0	0	0	0	0	0	0	0	0	0	0	0	0	0	0	0	0	0	0	0	0	304	389.995	475.991	561.987	647.982	733.978	819.973	905.968
588	5	4.706	4.412	4.118	3.824	3.53	3.236	2.942	2.648	2.354	2.06	1.766	1.472	1.178	0.884	0.59	0.296	0.002	0	0	0	0	0	0	0	0	0	0	0	0	0	0	0	0	0	0	0	0	0	0	0	296	382.289	468.578	554.867	641.156	727.445	813.734	900.023
589	5	4.7055	4.411	4.1165	3.822	3.5275	3.233	2.9385	2.644	2.3495	2.055	1.7605	1.466	1.1715	0.877	0.5825	0.288	0	0	0	0	0	0	0	0	0	0	0	0	0	0	0	0	0	0	0	0	0	0	0	0	288	374.583	461.166	547.749	634.332	720.915	807.498	894.081
590	5	4.705	4.41	4.115	3.82	3.525	3.23	2.935	2.64	2.345	2.05	1.755	1.46	1.165	0.87	0.575	0.28	0	0	0	0	0	0	0	0	0	0	0	0	0	0	0	0	0	0	0	0	0	0	0	0	280	366.877	453.755	540.633	627.51	714.388	801.265	888.142
591	5	4.7045	4.409	4.1135	3.818	3.5225	3.227	2.9315	2.636	2.3405	2.045	1.7495	1.454	1.1585	0.863	0.5675	0.272	0	0	0	0	0	0	0	0	0	0	0	0	0	0	0	0	0	0	0	0	0	0	0	0	272	359.172	446.345	533.518	620.69	707.863	795.035	882.207
592	5	4.704	4.408	4.112	3.816	3.52	3.224	2.928	2.632	2.336	2.04	1.744	1.448	1.152	0.856	0.56	0.264	0	0	0	0	0	0	0	0	0	0	0	0	0	0	0	0	0	0	0	0	0	0	0	0	264	351.468	438.936	526.404	613.872	701.34	788.808	876.276
593	5	4.7035	4.407	4.1105	3.814	3.5175	3.221	2.9245	2.628	2.3315	2.035	1.7385	1.442	1.1455	0.849	0.5525	0.256	0	0	0	0	0	0	0	0	0	0	0	0	0	0	0	0	0	0	0	0	0	0	0	0	256	343.764	431.528	519.292	607.056	694.82	782.584	870.348
594	5	4.703	4.406	4.109	3.812	3.515	3.218	2.921	2.624	2.327	2.03	1.733	1.436	1.139	0.842	0.545	0.248	0	0	0	0	0	0	0	0	0	0	0	0	0	0	0	0	0	0	0	0	0	0	0	0	248	336.06	424.121	512.182	600.242	688.303	776.363	864.423
595	5	4.7025	4.405	4.1075	3.81	3.5125	3.215	2.9175	2.62	2.3225	2.025	1.7275	1.43	1.1325	0.835	0.5375	0.24	0	0	0	0	0	0	0	0	0	0	0	0	0	0	0	0	0	0	0	0	0	0	0	0	240	328.357	416.715	505.073	593.43	681.788	770.145	858.502
596	5	4.702	4.404	4.106	3.808	3.51	3.212	2.914	2.616	2.318	2.02	1.722	1.424	1.126	0.828	0.53	0.232	0	0	0	0	0	0	0	0	0	0	0	0	0	0	0	0	0	0	0	0	0	0	0	0	232	320.655	409.31	497.965	586.62	675.275	763.93	852.585
597	5	4.7015	4.403	4.1045	3.806	3.5075	3.209	2.9105	2.612	2.3135	2.015	1.7165	1.418	1.1195	0.821	0.5225	0.224	0	0	0	0	0	0	0	0	0	0	0	0	0	0	0	0	0	0	0	0	0	0	0	0	224	312.953	401.906	490.859	579.812	668.765	757.718	846.671
598	5	4.701	4.402	4.103	3.804	3.505	3.206	2.907	2.608	2.309	2.01	1.711	1.412	1.113	0.814	0.515	0.216	0	0	0	0	0	0	0	0	0	0	0	0	0	0	0	0	0	0	0	0	0	0	0	0	216	305.251	394.503	483.755	573.006	662.258	751.509	840.76
599	5	4.7005	4.401	4.1015	3.802	3.5025	3.203	2.9035	2.604	2.3045	2.005	1.7055	1.406	1.1065	0.807	0.5075	0.208	0	0	0	0	0	0	0	0	0	0	0	0	0	0	0	0	0	0	0	0	0	0	0	0	208	297.55	387.101	476.652	566.202	655.753	745.303	834.853
600	5	4.7	4.4	4.1	3.8	3.5	3.2	2.9	2.6	2.3	2	1.7	1.4	1.1	0.8	0.5	0.2	0	0	0	0	0	0	0	0	0	0	0	0	0	0	0	0	0	0	0	0	0	0	0	0	200	289.85	379.7	469.55	559.4	649.25	739.1	828.95
601	5	4.6995	4.399	4.0985	3.798	3.4975	3.197	2.8965	2.596	2.2955	1.995	1.6945	1.394	1.0935	0.793	0.4925	0.192	0	0	0	0	0	0	0	0	0	0	0	0	0	0	0	0	0	0	0	0	0	0	0	0	192	282.15	372.3	462.45	552.6	642.75	732.9	823.05
602	5	4.699	4.398	4.097	3.796	3.495	3.194	2.893	2.592	2.291	1.99	1.689	1.388	1.087	0.786	0.485	0.184	0	0	0	0	0	0	0	0	0	0	0	0	0	0	0	0	0	0	0	0	0	0	0	0	184	274.45	364.901	455.352	545.802	636.253	726.703	817.153
603	5	4.6985	4.397	4.0955	3.794	3.4925	3.191	2.8895	2.588	2.2865	1.985	1.6835	1.382	1.0805	0.779	0.4775	0.176	0	0	0	0	0	0	0	0	0	0	0	0	0	0	0	0	0	0	0	0	0	0	0	0	176	266.751	357.503	448.255	539.006	629.758	720.509	811.26
604	5	4.698	4.396	4.094	3.792	3.49	3.188	2.886	2.584	2.282	1.98	1.678	1.376	1.074	0.772	0.47	0.168	0	0	0	0	0	0	0	0	0	0	0	0	0	0	0	0	0	0	0	0	0	0	0	0	168	259.053	350.106	441.159	532.212	623.265	714.318	805.371
605	5	4.6975	4.395	4.0925	3.79	3.4875	3.185	2.8825	2.58	2.2775	1.975	1.6725	1.37	1.0675	0.765	0.4625	0.16	0	0	0	0	0	0	0	0	0	0	0	0	0	0	0	0	0	0	0	0	0	0	0	0	160	251.355	342.71	434.065	525.42	616.775	708.13	799.485
606	5	4.697	4.394	4.091	3.788	3.485	3.182	2.879	2.576	2.273	1.97	1.667	1.364	1.061	0.758	0.455	0.152	0	0	0	0	0	0	0	0	0	0	0	0	0	0	0	0	0	0	0	0	0	0	0	0	152	243.657	335.315	426.973	518.63	610.288	701.945	793.602
607	5	4.6965	4.393	4.0895	3.786	3.4825	3.179	2.8755	2.572	2.2685	1.965	1.6615	1.358	1.0545	0.751	0.4475	0.144	0	0	0	0	0	0	0	0	0	0	0	0	0	0	0	0	0	0	0	0	0	0	0	0	144	235.96	327.921	419.882	511.842	603.803	695.763	787.723
608	5	4.696	4.392	4.088	3.784	3.48	3.176	2.872	2.568	2.264	1.96	1.656	1.352	1.048	0.744	0.44	0.136	0	0	0	0	0	0	0	0	0	0	0	0	0	0	0	0	0	0	0	0	0	0	0	0	136	228.264	320.528	412.792	505.056	597.32	689.584	781.848
609	5	4.6955	4.391	4.0865	3.782	3.4775	3.173	2.8685	2.564	2.2595	1.955	1.6505	1.346	1.0415	0.737	0.4325	0.128	0	0	0	0	0	0	0	0	0	0	0	0	0	0	0	0	0	0	0	0	0	0	0	0	128	220.568	313.136	405.704	498.272	590.84	683.408	775.976
610	5	4.695	4.39	4.085	3.78	3.475	3.17	2.865	2.56	2.255	1.95	1.645	1.34	1.035	0.73	0.425	0.12	0	0	0	0	0	0	0	0	0	0	0	0	0	0	0	0	0	0	0	0	0	0	0	0	120	212.872	305.745	398.618	491.49	584.363	677.235	770.107
611	5	4.6945	4.389	4.0835	3.778	3.4725	3.167	2.8615	2.556	2.2505	1.945	1.6395	1.334	1.0285	0.723	0.4175	0.112	0	0	0	0	0	0	0	0	0	0	0	0	0	0	0	0	0	0	0	0	0	0	0	0	112	205.177	298.355	391.533	484.71	577.888	671.065	764.242
612	5	4.694	4.388	4.082	3.776	3.47	3.164	2.858	2.552	2.246	1.94	1.634	1.328	1.022	0.716	0.41	0.104	0	0	0	0	0	0	0	0	0	0	0	0	0	0	0	0	0	0	0	0	0	0	0	0	104	197.483	290.966	384.449	477.932	571.415	664.898	758.381
613	5	4.6935	4.387	4.0805	3.774	3.4675	3.161	2.8545	2.548	2.2415	1.935	1.6285	1.322	1.0155	0.709	0.4025	0.096	0	0	0	0	0	0	0	0	0	0	0	0	0	0	0	0	0	0	0	0	0	0	0	0	96	189.789	283.578	377.367	471.156	564.945	658.734	752.523
614	5	4.693	4.386	4.079	3.772	3.465	3.158	2.851	2.544	2.237	1.93	1.623	1.316	1.009	0.702	0.395	0.088	0	0	0	0	0	0	0	0	0	0	0	0	0	0	0	0	0	0	0	0	0	0	0	0	88	182.095	276.191	370.287	464.382	558.478	652.573	746.668
615	5	4.6925	4.385	4.0775	3.77	3.4625	3.155	2.8475	2.54	2.2325	1.925	1.6175	1.31	1.0025	0.695	0.3875	0.08	0	0	0	0	0	0	0	0	0	0	0	0	0	0	0	0	0	0	0	0	0	0	0	0	80	174.402	268.805	363.208	457.61	552.013	646.415	740.817
616	5	4.692	4.384	4.076	3.768	3.46	3.152	2.844	2.536	2.228	1.92	1.612	1.304	0.996	0.688	0.38	0.072	0	0	0	0	0	0	0	0	0	0	0	0	0	0	0	0	0	0	0	0	0	0	0	0	72	166.71	261.42	356.13	450.84	545.55	640.26	734.97
617	5	4.6915	4.383	4.0745	3.766	3.4575	3.149	2.8405	2.532	2.2235	1.915	1.6065	1.298	0.9895	0.681	0.3725	0.064	0	0	0	0	0	0	0	0	0	0	0	0	0	0	0	0	0	0	0	0	0	0	0	0	64	159.018	254.036	349.054	444.072	539.09	634.108	729.126
618	5	4.691	4.382	4.073	3.764	3.455	3.146	2.837	2.528	2.219	1.91	1.601	1.292	0.983	0.674	0.365	0.056	0	0	0	0	0	0	0	0	0	0	0	0	0	0	0	0	0	0	0	0	0	0	0	0	56	151.326	246.653	341.98	437.306	532.633	627.959	723.285
619	5	4.6905	4.381	4.0715	3.762	3.4525	3.143	2.8335	2.524	2.2145	1.905	1.5955	1.286	0.9765	0.667	0.3575	0.048	0	0	0	0	0	0	0	0	0	0	0	0	0	0	0	0	0	0	0	0	0	0	0	0	48	143.635	239.271	334.907	430.542	526.178	621.813	717.448
620	5	4.69	4.38	4.07	3.76	3.45	3.14	2.83	2.52	2.21	1.9	1.59	1.28	0.97	0.66	0.35	0.04	0	0	0	0	0	0	0	0	0	0	0	0	0	0	0	0	0	0	0	0	0	0	0	0	40	135.945	231.89	327.835	423.78	519.725	615.67	711.615
621	5	4.6895	4.379	4.0685	3.758	3.4475	3.137	2.8265	2.516	2.2055	1.895	1.5845	1.274	0.9635	0.653	0.3425	0.032	0	0	0	0	0	0	0	0	0	0	0	0	0	0	0	0	0	0	0	0	0	0	0	0	32	128.255	224.51	320.765	417.02	513.275	609.53	705.785
622	5	4.689	4.378	4.067	3.756	3.445	3.134	2.823	2.512	2.201	1.89	1.579	1.268	0.957	0.646	0.335	0.024	0	0	0	0	0	0	0	0	0	0	0	0	0	0	0	0	0	0	0	0	0	0	0	0	24	120.565	217.131	313.697	410.262	506.828	603.393	699.958
623	5	4.6885	4.377	4.0655	3.754	3.4425	3.131	2.8195	2.508	2.1965	1.885	1.5735	1.262	0.9505	0.639	0.3275	0.016	0	0	0	0	0	0	0	0	0	0	0	0	0	0	0	0	0	0	0	0	0	0	0	0	16	112.876	209.753	306.63	403.506	500.383	597.259	694.135
624	5	4.688	4.376	4.064	3.752	3.44	3.128	2.816	2.504	2.192	1.88	1.568	1.256	0.944	0.632	0.32	0.008	0	0	0	0	0	0	0	0	0	0	0	0	0	0	0	0	0	0	0	0	0	0	0	0	8	105.188	202.376	299.564	396.752	493.94	591.128	688.316
625	0	4.6875	4.375	4.0625	3.75	3.4375	3.125	2.8125	2.5	2.1875	1.875	1.5625	1.25	0.9375	0.625	0.3125	0	0	0	0	0	0	0	0	0	0	0	0	0	0	0	0	0	0	0	0	0	0	0	0	0	0	97.5	195	292.5	390	487.5	585	682.5
626	0	4.687	4.374	4.061	3.748	3.435	3.122	2.809	2.496	2.183	1.87	1.557	1.244	0.931	0.618	0.305	0	0	0	0	0	0	0	0	0	0	0	0	0	0	0	0	0	0	0	0	0	0	0	0	0	0	89.8125	187.625	285.438	383.25	481.063	578.875	676.687
627	0	4.6865	4.373	4.0595	3.746	3.4325	3.119	2.8055	2.492	2.1785	1.865	1.5515	1.238	0.9245	0.611	0.2975	0	0	0	0	0	0	0	0	0	0	0	0	0	0	0	0	0	0	0	0	0	0	0	0	0	0	82.1255	180.251	278.377	376.502	474.628	572.753	670.878
628	0	4.686	4.372	4.058	3.744	3.43	3.116	2.802	2.488	2.174	1.86	1.546	1.232	0.918	0.604	0.29	0	0	0	0	0	0	0	0	0	0	0	0	0	0	0	0	0	0	0	0	0	0	0	0	0	0	74.439	172.878	271.317	369.756	468.195	566.634	665.073
629	0	4.6855	4.371	4.0565	3.742	3.4275	3.113	2.7985	2.484	2.1695	1.855	1.5405	1.226	0.9115	0.597	0.2825	0	0	0	0	0	0	0	0	0	0	0	0	0	0	0	0	0	0	0	0	0	0	0	0	0	0	66.753	165.506	264.259	363.012	461.765	560.518	659.271
630	0	4.685	4.37	4.055	3.74	3.425	3.11	2.795	2.48	2.165	1.85	1.535	1.22	0.905	0.59	0.275	0	0	0	0	0	0	0	0	0	0	0	0	0	0	0	0	0	0	0	0	0	0	0	0	0	0	59.0675	158.135	257.203	356.27	455.338	554.405	653.472
631	0	4.6845	4.369	4.0535	3.738	3.4225	3.107	2.7915	2.476	2.1605	1.845	1.5295	1.214	0.8985	0.583	0.2675	0	0	0	0	0	0	0	0	0	0	0	0	0	0	0	0	0	0	0	0	0	0	0	0	0	0	51.3825	150.765	250.148	349.53	448.913	548.295	647.677
632	0	4.684	4.368	4.052	3.736	3.42	3.104	2.788	2.472	2.156	1.84	1.524	1.208	0.892	0.576	0.26	0	0	0	0	0	0	0	0	0	0	0	0	0	0	0	0	0	0	0	0	0	0	0	0	0	0	43.698	143.396	243.094	342.792	442.49	542.188	641.886
633	0	4.6835	4.367	4.0505	3.734	3.4175	3.101	2.7845	2.468	2.1515	1.835	1.5185	1.202	0.8855	0.569	0.2525	0	0	0	0	0	0	0	0	0	0	0	0	0	0	0	0	0	0	0	0	0	0	0	0	0	0	36.014	136.028	236.042	336.056	436.07	536.084	636.098
634	0	4.683	4.366	4.049	3.732	3.415	3.098	2.781	2.464	2.147	1.83	1.513	1.196	0.879	0.562	0.245	0	0	0	0	0	0	0	0	0	0	0	0	0	0	0	0	0	0	0	0	0	0	0	0	0	0	28.3305	128.661	228.992	329.322	429.653	529.983	630.313
635	0	4.6825	4.365	4.0475	3.73	3.4125	3.095	2.7775	2.46	2.1425	1.825	1.5075	1.19	0.8725	0.555	0.2375	0	0	0	0	0	0	0	0	0	0	0	0	0	0	0	0	0	0	0	0	0	0	0	0	0	0	20.6475	121.295	221.943	322.59	423.238	523.885	624.532
636	0	4.682	4.364	4.046	3.728	3.41	3.092	2.774	2.456	2.138	1.82	1.502	1.184	0.866	0.548	0.23	0	0	0	0	0	0	0	0	0	0	0	0	0	0	0	0	0	0	0	0	0	0	0	0	0	0	12.965	113.93	214.895	315.86	416.825	517.79	618.755
637	0	4.6815	4.363	4.0445	3.726	3.4075	3.089	2.7705	2.452	2.1335	1.815	1.4965	1.178	0.8595	0.541	0.2225	0	0	0	0	0	0	0	0	0	0	0	0	0	0	0	0	0	0	0	0	0	0	0	0	0	0	5.283	106.566	207.849	309.132	410.415	511.698	612.981
638	0	0	4.362	4.043	3.724	3.405	3.086	2.767	2.448	2.129	1.81	1.491	1.172	0.853	0.534	0.215	0	0	0	0	0	0	0	0	0	0	0	0	0	0	0	0	0	0	0	0	0	0	0	0	0	0	0	99.203	200.805	302.406	404.008	505.609	607.21
639	0	0	4.361	4.0415	3.722	3.4025	3.083	2.7635	2.444	2.1245	1.805	1.4855	1.166	0.8465	0.527	0.2075	0	0	0	0	0	0	0	0	0	0	0	0	0	0	0	0	0	0	0	0	0	0	0	0	0	0	0	91.841	193.762	295.682	397.603	499.523	601.443
640	0	0	4.36	4.04	3.72	3.4	3.08	2.76	2.44	2.12	1.8	1.48	1.16	0.84	0.52	0.2	0	0	0	0	0	0	0	0	0	0	0	0	0	0	0	0	0	0	0	0	0	0	0	0	0	0	0	84.48	186.72	288.96	391.2	493.44	595.68
641	0	0	4.359	4.0385	3.718	3.3975	3.077	2.7565	2.436	2.1155	1.795	1.4745	1.154	0.8335	0.513	0.1925	0	0	0	0	0	0	0	0	0	0	0	0	0	0	0	0	0	0	0	0	0	0	0	0	0	0	0	77.12	179.68	282.24	384.8	487.36	589.92
642	0	0	4.358	4.037	3.716	3.395	3.074	2.753	2.432	2.111	1.79	1.469	1.148	0.827	0.506	0.185	0	0	0	0	0	0	0	0	0	0	0	0	0	0	0	0	0	0	0	0	0	0	0	0	0	0	0	69.761	172.642	275.522	378.403	481.283	584.163
643	0	0	4.357	4.0355	3.714	3.3925	3.071	2.7495	2.428	2.1065	1.785	1.4635	1.142	0.8205	0.499	0.1775	0	0	0	0	0	0	0	0	0	0	0	0	0	0	0	0	0	0	0	0	0	0	0	0	0	0	0	62.403	165.605	268.806	372.008	475.209	578.41
644	0	0	4.356	4.034	3.712	3.39	3.068	2.746	2.424	2.102	1.78	1.458	1.136	0.814	0.492	0.17	0	0	0	0	0	0	0	0	0	0	0	0	0	0	0	0	0	0	0	0	0	0	0	0	0	0	0	55.046	158.569	262.092	365.615	469.138	572.661
645	0	0	4.355	4.0325	3.71	3.3875	3.065	2.7425	2.42	2.0975	1.775	1.4525	1.13	0.8075	0.485	0.1625	0	0	0	0	0	0	0	0	0	0	0	0	0	0	0	0	0	0	0	0	0	0	0	0	0	0	0	47.69	151.535	255.38	359.225	463.07	566.915
646	0	0	4.354	4.031	3.708	3.385	3.062	2.739	2.416	2.093	1.77	1.447	1.124	0.801	0.478	0.155	0	0	0	0	0	0	0	0	0	0	0	0	0	0	0	0	0	0	0	0	0	0	0	0	0	0	0	40.335	144.503	248.67	352.838	457.005	561.172
647	0	0	4.353	4.0295	3.706	3.3825	3.059	2.7355	2.412	2.0885	1.765	1.4415	1.118	0.7945	0.471	0.1475	0	0	0	0	0	0	0	0	0	0	0	0	0	0	0	0	0	0	0	0	0	0	0	0	0	0	0	32.981	137.472	241.962	346.453	450.943	555.433
648	0	0	4.352	4.028	3.704	3.38	3.056	2.732	2.408	2.084	1.76	1.436	1.112	0.788	0.464	0.14	0	0	0	0	0	0	0	0	0	0	0	0	0	0	0	0	0	0	0	0	0	0	0	0	0	0	0	25.628	130.442	235.256	340.07	444.884	549.698
649	0	0	4.351	4.0265	3.702	3.3775	3.053	2.7285	2.404	2.0795	1.755	1.4305	1.106	0.7815	0.457	0.1325	0	0	0	0	0	0	0	0	0	0	0	0	0	0	0	0	0	0	0	0	0	0	0	0	0	0	0	18.276	123.414	228.552	333.69	438.828	543.966
650	0	0	4.35	4.025	3.7	3.375	3.05	2.725	2.4	2.075	1.75	1.425	1.1	0.775	0.45	0.125	0	0	0	0	0	0	0	0	0	0	0	0	0	0	0	0	0	0	0	0	0	0	0	0	0	0	0	10.925	116.388	221.85	327.313	432.775	538.237
651	0	0	4.349	4.0235	3.698	3.3725	3.047	2.7215	2.396	2.0705	1.745	1.4195	1.094	0.7685	0.443	0.1175	0	0	0	0	0	0	0	0	0	0	0	0	0	0	0	0	0	0	0	0	0	0	0	0	0	0	0	3.575	109.363	215.15	320.938	426.725	532.512
652	0	0	0	4.022	3.696	3.37	3.044	2.718	2.392	2.066	1.74	1.414	1.088	0.762	0.436	0.11	0	0	0	0	0	0	0	0	0	0	0	0	0	0	0	0	0	0	0	0	0	0	0	0	0	0	0	0	102.339	208.452	314.565	420.678	526.791
653	0	0	0	4.0205	3.694	3.3675	3.041	2.7145	2.388	2.0615	1.735	1.4085	1.082	0.7555	0.429	0.1025	0	0	0	0	0	0	0	0	0	0	0	0	0	0	0	0	0	0	0	0	0	0	0	0	0	0	0	0	95.317	201.756	308.195	414.634	521.073
654	0	0	0	4.019	3.692	3.365	3.038	2.711	2.384	2.057	1.73	1.403	1.076	0.749	0.422	0.095	0	0	0	0	0	0	0	0	0	0	0	0	0	0	0	0	0	0	0	0	0	0	0	0	0	0	0	0	88.2965	195.062	301.828	408.593	515.358
655	0	0	0	4.0175	3.69	3.3625	3.035	2.7075	2.38	2.0525	1.725	1.3975	1.07	0.7425	0.415	0.0875	0	0	0	0	0	0	0	0	0	0	0	0	0	0	0	0	0	0	0	0	0	0	0	0	0	0	0	0	81.2775	188.37	295.463	402.555	509.647
656	0	0	0	4.016	3.688	3.36	3.032	2.704	2.376	2.048	1.72	1.392	1.064	0.736	0.408	0.08	0	0	0	0	0	0	0	0	0	0	0	0	0	0	0	0	0	0	0	0	0	0	0	0	0	0	0	0	74.26	181.68	289.1	396.52	503.94
657	0	0	0	4.0145	3.686	3.3575	3.029	2.7005	2.372	2.0435	1.715	1.3865	1.058	0.7295	0.401	0.0725	0	0	0	0	0	0	0	0	0	0	0	0	0	0	0	0	0	0	0	0	0	0	0	0	0	0	0	0	67.244	174.992	282.74	390.488	498.236
658	0	0	0	4.013	3.684	3.355	3.026	2.697	2.368	2.039	1.71	1.381	1.052	0.723	0.394	0.065	0	0	0	0	0	0	0	0	0	0	0	0	0	0	0	0	0	0	0	0	0	0	0	0	0	0	0	0	60.2295	168.306	276.383	384.459	492.535
659	0	0	0	4.0115	3.682	3.3525	3.023	2.6935	2.364	2.0345	1.705	1.3755	1.046	0.7165	0.387	0.0575	0	0	0	0	0	0	0	0	0	0	0	0	0	0	0	0	0	0	0	0	0	0	0	0	0	0	0	0	53.2165	161.622	270.028	378.433	486.838
660	0	0	0	4.01	3.68	3.35	3.02	2.69	2.36	2.03	1.7	1.37	1.04	0.71	0.38	0.05	0	0	0	0	0	0	0	0	0	0	0	0	0	0	0	0	0	0	0	0	0	0	0	0	0	0	0	0	46.205	154.94	263.675	372.41	481.145
661	0	0	0	4.0085	3.678	3.3475	3.017	2.6865	2.356	2.0255	1.695	1.3645	1.034	0.7035	0.373	0.0425	0	0	0	0	0	0	0	0	0	0	0	0	0	0	0	0	0	0	0	0	0	0	0	0	0	0	0	0	39.195	148.26	257.325	366.39	475.455
662	0	0	0	4.007	3.676	3.345	3.014	2.683	2.352	2.021	1.69	1.359	1.028	0.697	0.366	0.035	0	0	0	0	0	0	0	0	0	0	0	0	0	0	0	0	0	0	0	0	0	0	0	0	0	0	0	0	32.1865	141.582	250.978	360.373	469.768
663	0	0	0	4.0055	3.674	3.3425	3.011	2.6795	2.348	2.0165	1.685	1.3535	1.022	0.6905	0.359	0.0275	0	0	0	0	0	0	0	0	0	0	0	0	0	0	0	0	0	0	0	0	0	0	0	0	0	0	0	0	25.1795	134.906	244.633	354.359	464.085
664	0	0	0	4.004	3.672	3.34	3.008	2.676	2.344	2.012	1.68	1.348	1.016	0.684	0.352	0.02	0	0	0	0	0	0	0	0	0	0	0	0	0	0	0	0	0	0	0	0	0	0	0	0	0	0	0	0	18.174	128.232	238.29	348.348	458.406
665	0	0	0	4.0025	3.67	3.3375	3.005	2.6725	2.34	2.0075	1.675	1.3425	1.01	0.6775	0.345	0.0125	0	0	0	0	0	0	0	0	0	0	0	0	0	0	0	0	0	0	0	0	0	0	0	0	0	0	0	0	11.17	121.56	231.95	342.34	452.73
666	0	0	0	4.001	3.668	3.335	3.002	2.669	2.336	2.003	1.67	1.337	1.004	0.671	0.338	0.005	0	0	0	0	0	0	0	0	0	0	0	0	0	0	0	0	0	0	0	0	0	0	0	0	0	0	0	0	4.1675	114.89	225.613	336.335	447.057
667	0	0	0	0	3.666	3.3325	2.999	2.6655	2.332	1.9985	1.665	1.3315	0.998	0.6645	0.331	0	0	0	0	0	0	0	0	0	0	0	0	0	0	0	0	0	0	0	0	0	0	0	0	0	0	0	0	0	0	108.222	219.278	330.333	441.388
668	0	0	0	0	3.664	3.33	2.996	2.662	2.328	1.994	1.66	1.326	0.992	0.658	0.324	0	0	0	0	0	0	0	0	0	0	0	0	0	0	0	0	0	0	0	0	0	0	0	0	0	0	0	0	0	0	101.556	212.945	324.334	435.723
669	0	0	0	0	3.662	3.3275	2.993	2.6585	2.324	1.9895	1.655	1.3205	0.986	0.6515	0.317	0	0	0	0	0	0	0	0	0	0	0	0	0	0	0	0	0	0	0	0	0	0	0	0	0	0	0	0	0	0	94.892	206.615	318.338	430.061
670	0	0	0	0	3.66	3.325	2.99	2.655	2.32	1.985	1.65	1.315	0.98	0.645	0.31	0	0	0	0	0	0	0	0	0	0	0	0	0	0	0	0	0	0	0	0	0	0	0	0	0	0	0	0	0	0	88.23	200.288	312.345	424.402
671	0	0	0	0	3.658	3.3225	2.987	2.6515	2.316	1.9805	1.645	1.3095	0.974	0.6385	0.303	0	0	0	0	0	0	0	0	0	0	0	0	0	0	0	0	0	0	0	0	0	0	0	0	0	0	0	0	0	0	81.57	193.963	306.355	418.747
672	0	0	0	0	3.656	3.32	2.984	2.648	2.312	1.976	1.64	1.304	0.968	0.632	0.296	0	0	0	0	0	0	0	0	0	0	0	0	0	0	0	0	0	0	0	0	0	0	0	0	0	0	0	0	0	0	74.912	187.64	300.368	413.096
673	0	0	0	0	3.654	3.3175	2.981	2.6445	2.308	1.9715	1.635	1.2985	0.962	0.6255	0.289	0	0	0	0	0	0	0	0	0	0	0	0	0	0	0	0	0	0	0	0	0	0	0	0	0	0	0	0	0	0	68.256	181.32	294.384	407.448
674	0	0	0	0	3.652	3.315	2.978	2.641	2.304	1.967	1.63	1.293	0.956	0.619	0.282	0	0	0	0	0	0	0	0	0	0	0	0	0	0	0	0	0	0	0	0	0	0	0	0	0	0	0	0	0	0	61.602	175.003	288.403	401.803
675	0	0	0	0	3.65	3.3125	2.975	2.6375	2.3	1.9625	1.625	1.2875	0.95	0.6125	0.275	0	0	0	0	0	0	0	0	0	0	0	0	0	0	0	0	0	0	0	0	0	0	0	0	0	0	0	0	0	0	54.95	168.688	282.425	396.162
676	0	0	0	0	3.648	3.31	2.972	2.634	2.296	1.958	1.62	1.282	0.944	0.606	0.268	0	0	0	0	0	0	0	0	0	0	0	0	0	0	0	0	0	0	0	0	0	0	0	0	0	0	0	0	0	0	48.3	162.375	276.45	390.525
677	0	0	0	0	3.646	3.3075	2.969	2.6305	2.292	1.9535	1.615	1.2765	0.938	0.5995	0.261	0	0	0	0	0	0	0	0	0	0	0	0	0	0	0	0	0	0	0	0	0	0	0	0	0	0	0	0	0	0	41.652	156.065	270.478	384.891
678	0	0	0	0	3.644	3.305	2.966	2.627	2.288	1.949	1.61	1.271	0.932	0.593	0.254	0	0	0	0	0	0	0	0	0	0	0	0	0	0	0	0	0	0	0	0	0	0	0	0	0	0	0	0	0	0	35.006	149.758	264.509	379.26
679	0	0	0	0	3.642	3.3025	2.963	2.6235	2.284	1.9445	1.605	1.2655	0.926	0.5865	0.247	0	0	0	0	0	0	0	0	0	0	0	0	0	0	0	0	0	0	0	0	0	0	0	0	0	0	0	0	0	0	28.362	143.453	258.543	373.633
680	0	0	0	0	3.64	3.3	2.96	2.62	2.28	1.94	1.6	1.26	0.92	0.58	0.24	0	0	0	0	0	0	0	0	0	0	0	0	0	0	0	0	0	0	0	0	0	0	0	0	0	0	0	0	0	0	21.72	137.15	252.58	368.01
681	0	0	0	0	3.638	3.2975	2.957	2.6165	2.276	1.9355	1.595	1.2545	0.914	0.5735	0.233	0	0	0	0	0	0	0	0	0	0	0	0	0	0	0	0	0	0	0	0	0	0	0	0	0	0	0	0	0	0	15.08	130.85	246.62	362.39
682	0	0	0	0	3.636	3.295	2.954	2.613	2.272	1.931	1.59	1.249	0.908	0.567	0.226	0	0	0	0	0	0	0	0	0	0	0	0	0	0	0	0	0	0	0	0	0	0	0	0	0	0	0	0	0	0	8.442	124.553	240.663	356.773
683	0	0	0	0	3.634	3.2925	2.951	2.6095	2.268	1.9265	1.585	1.2435	0.902	0.5605	0.219	0	0	0	0	0	0	0	0	0	0	0	0	0	0	0	0	0	0	0	0	0	0	0	0	0	0	0	0	0	0	1.806	118.258	234.709	351.16
684	0	0	0	0	0	3.29	2.948	2.606	2.264	1.922	1.58	1.238	0.896	0.554	0.212	0	0	0	0	0	0	0	0	0	0	0	0	0	0	0	0	0	0	0	0	0	0	0	0	0	0	0	0	0	0	0	111.965	228.758	345.551
685	0	0	0	0	0	3.2875	2.945	2.6025	2.26	1.9175	1.575	1.2325	0.89	0.5475	0.205	0	0	0	0	0	0	0	0	0	0	0	0	0	0	0	0	0	0	0	0	0	0	0	0	0	0	0	0	0	0	0	105.675	222.81	339.945
686	0	0	0	0	0	3.285	2.942	2.599	2.256	1.913	1.57	1.227	0.884	0.541	0.198	0	0	0	0	0	0	0	0	0	0	0	0	0	0	0	0	0	0	0	0	0	0	0	0	0	0	0	0	0	0	0	99.3875	216.865	334.342
687	0	0	0	0	0	3.2825	2.939	2.5955	2.252	1.9085	1.565	1.2215	0.878	0.5345	0.191	0	0	0	0	0	0	0	0	0	0	0	0	0	0	0	0	0	0	0	0	0	0	0	0	0	0	0	0	0	0	0	93.1025	210.923	328.743
688	0	0	0	0	0	3.28	2.936	2.592	2.248	1.904	1.56	1.216	0.872	0.528	0.184	0	0	0	0	0	0	0	0	0	0	0	0	0	0	0	0	0	0	0	0	0	0	0	0	0	0	0	0	0	0	0	86.82	204.984	323.148
689	0	0	0	0	0	3.2775	2.933	2.5885	2.244	1.8995	1.555	1.2105	0.866	0.5215	0.177	0	0	0	0	0	0	0	0	0	0	0	0	0	0	0	0	0	0	0	0	0	0	0	0	0	0	0	0	0	0	0	80.54	199.048	317.556
690	0	0	0	0	0	3.275	2.93	2.585	2.24	1.895	1.55	1.205	0.86	0.515	0.17	0	0	0	0	0	0	0	0	0	0	0	0	0	0	0	0	0	0	0	0	0	0	0	0	0	0	0	0	0	0	0	74.2625	193.115	311.967
691	0	0	0	0	0	3.2725	2.927	2.5815	2.236	1.8905	1.545	1.1995	0.854	0.5085	0.163	0	0	0	0	0	0	0	0	0	0	0	0	0	0	0	0	0	0	0	0	0	0	0	0	0	0	0	0	0	0	0	67.9875	187.185	306.382
692	0	0	0	0	0	3.27	2.924	2.578	2.232	1.886	1.54	1.194	0.848	0.502	0.156	0	0	0	0	0	0	0	0	0	0	0	0	0	0	0	0	0	0	0	0	0	0	0	0	0	0	0	0	0	0	0	61.715	181.258	300.801
693	0	0	0	0	0	3.2675	2.921	2.5745	2.228	1.8815	1.535	1.1885	0.842	0.4955	0.149	0	0	0	0	0	0	0	0	0	0	0	0	0	0	0	0	0	0	0	0	0	0	0	0	0	0	0	0	0	0	0	55.445	175.334	295.223
694	0	0	0	0	0	3.265	2.918	2.571	2.224	1.877	1.53	1.183	0.836	0.489	0.142	0	0	0	0	0	0	0	0	0	0	0	0	0	0	0	0	0	0	0	0	0	0	0	0	0	0	0	0	0	0	0	49.1775	169.413	289.648
695	0	0	0	0	0	3.2625	2.915	2.5675	2.22	1.8725	1.525	1.1775	0.83	0.4825	0.135	0	0	0	0	0	0	0	0	0	0	0	0	0	0	0	0	0	0	0	0	0	0	0	0	0	0	0	0	0	0	0	42.9125	163.495	284.077
696	0	0	0	0	0	3.26	2.912	2.564	2.216	1.868	1.52	1.172	0.824	0.476	0.128	0	0	0	0	0	0	0	0	0	0	0	0	0	0	0	0	0	0	0	0	0	0	0	0	0	0	0	0	0	0	0	36.65	157.58	278.51
697	0	0	0	0	0	3.2575	2.909	2.5605	2.212	1.8635	1.515	1.1665	0.818	0.4695	0.121	0	0	0	0	0	0	0	0	0	0	0	0	0	0	0	0	0	0	0	0	0	0	0	0	0	0	0	0	0	0	0	30.39	151.668	272.946
698	0	0	0	0	0	3.255	2.906	2.557	2.208	1.859	1.51	1.161	0.812	0.463	0.114	0	0	0	0	0	0	0	0	0	0	0	0	0	0	0	0	0	0	0	0	0	0	0	0	0	0	0	0	0	0	0	24.1325	145.759	267.385
699	0	0	0	0	0	3.2525	2.903	2.5535	2.204	1.8545	1.505	1.1555	0.806	0.4565	0.107	0	0	0	0	0	0	0	0	0	0	0	0	0	0	0	0	0	0	0	0	0	0	0	0	0	0	0	0	0	0	0	17.8775	139.853	261.828
700	0	0	0	0	0	3.25	2.9	2.55	2.2	1.85	1.5	1.15	0.8	0.45	0.1	0	0	0	0	0	0	0	0	0	0	0	0	0	0	0	0	0	0	0	0	0	0	0	0	0	0	0	0	0	0	0	11.625	133.95	256.275
701	0	0	0	0	0	3.2475	2.897	2.5465	2.196	1.8455	1.495	1.1445	0.794	0.4435	0.093	0	0	0	0	0	0	0	0	0	0	0	0	0	0	0	0	0	0	0	0	0	0	0	0	0	0	0	0	0	0	0	5.375	128.05	250.725
702	0	0	0	0	0	0	2.894	2.543	2.192	1.841	1.49	1.139	0.788	0.437	0.086	0	0	0	0	0	0	0	0	0	0	0	0	0	0	0	0	0	0	0	0	0	0	0	0	0	0	0	0	0	0	0	0	122.153	245.178
703	0	0	0	0	0	0	2.891	2.5395	2.188	1.8365	1.485	1.1335	0.782	0.4305	0.079	0	0	0	0	0	0	0	0	0	0	0	0	0	0	0	0	0	0	0	0	0	0	0	0	0	0	0	0	0	0	0	0	116.259	239.635
704	0	0	0	0	0	0	2.888	2.536	2.184	1.832	1.48	1.128	0.776	0.424	0.072	0	0	0	0	0	0	0	0	0	0	0	0	0	0	0	0	0	0	0	0	0	0	0	0	0	0	0	0	0	0	0	0	110.368	234.096
705	0	0	0	0	0	0	2.885	2.5325	2.18	1.8275	1.475	1.1225	0.77	0.4175	0.065	0	0	0	0	0	0	0	0	0	0	0	0	0	0	0	0	0	0	0	0	0	0	0	0	0	0	0	0	0	0	0	0	104.48	228.56
706	0	0	0	0	0	0	2.882	2.529	2.176	1.823	1.47	1.117	0.764	0.411	0.058	0	0	0	0	0	0	0	0	0	0	0	0	0	0	0	0	0	0	0	0	0	0	0	0	0	0	0	0	0	0	0	0	98.595	223.027
707	0	0	0	0	0	0	2.879	2.5255	2.172	1.8185	1.465	1.1115	0.758	0.4045	0.051	0	0	0	0	0	0	0	0	0	0	0	0	0	0	0	0	0	0	0	0	0	0	0	0	0	0	0	0	0	0	0	0	92.713	217.498
708	0	0	0	0	0	0	2.876	2.522	2.168	1.814	1.46	1.106	0.752	0.398	0.044	0	0	0	0	0	0	0	0	0	0	0	0	0	0	0	0	0	0	0	0	0	0	0	0	0	0	0	0	0	0	0	0	86.834	211.973
709	0	0	0	0	0	0	2.873	2.5185	2.164	1.8095	1.455	1.1005	0.746	0.3915	0.037	0	0	0	0	0	0	0	0	0	0	0	0	0	0	0	0	0	0	0	0	0	0	0	0	0	0	0	0	0	0	0	0	80.958	206.451
710	0	0	0	0	0	0	2.87	2.515	2.16	1.805	1.45	1.095	0.74	0.385	0.03	0	0	0	0	0	0	0	0	0	0	0	0	0	0	0	0	0	0	0	0	0	0	0	0	0	0	0	0	0	0	0	0	75.085	200.932
711	0	0	0	0	0	0	2.867	2.5115	2.156	1.8005	1.445	1.0895	0.734	0.3785	0.023	0	0	0	0	0	0	0	0	0	0	0	0	0	0	0	0	0	0	0	0	0	0	0	0	0	0	0	0	0	0	0	0	69.215	195.417
712	0	0	0	0	0	0	2.864	2.508	2.152	1.796	1.44	1.084	0.728	0.372	0.016	0	0	0	0	0	0	0	0	0	0	0	0	0	0	0	0	0	0	0	0	0	0	0	0	0	0	0	0	0	0	0	0	63.348	189.906
713	0	0	0	0	0	0	2.861	2.5045	2.148	1.7915	1.435	1.0785	0.722	0.3655	0.009	0	0	0	0	0	0	0	0	0	0	0	0	0	0	0	0	0	0	0	0	0	0	0	0	0	0	0	0	0	0	0	0	57.484	184.398
714	0	0	0	0	0	0	2.858	2.501	2.144	1.787	1.43	1.073	0.716	0.359	0.002	0	0	0	0	0	0	0	0	0	0	0	0	0	0	0	0	0	0	0	0	0	0	0	0	0	0	0	0	0	0	0	0	51.623	178.893
715	0	0	0	0	0	0	2.855	2.4975	2.14	1.7825	1.425	1.0675	0.71	0.3525	0	0	0	0	0	0	0	0	0	0	0	0	0	0	0	0	0	0	0	0	0	0	0	0	0	0	0	0	0	0	0	0	0	45.765	173.392
716	0	0	0	0	0	0	2.852	2.494	2.136	1.778	1.42	1.062	0.704	0.346	0	0	0	0	0	0	0	0	0	0	0	0	0	0	0	0	0	0	0	0	0	0	0	0	0	0	0	0	0	0	0	0	0	39.91	167.895
717	0	0	0	0	0	0	2.849	2.4905	2.132	1.7735	1.415	1.0565	0.698	0.3395	0	0	0	0	0	0	0	0	0	0	0	0	0	0	0	0	0	0	0	0	0	0	0	0	0	0	0	0	0	0	0	0	0	34.058	162.401
718	0	0	0	0	0	0	2.846	2.487	2.128	1.769	1.41	1.051	0.692	0.333	0	0	0	0	0	0	0	0	0	0	0	0	0	0	0	0	0	0	0	0	0	0	0	0	0	0	0	0	0	0	0	0	0	28.209	156.91
719	0	0	0	0	0	0	2.843	2.4835	2.124	1.7645	1.405	1.0455	0.686	0.3265	0	0	0	0	0	0	0	0	0	0	0	0	0	0	0	0	0	0	0	0	0	0	0	0	0	0	0	0	0	0	0	0	0	22.363	151.423
720	0	0	0	0	0	0	2.84	2.48	2.12	1.76	1.4	1.04	0.68	0.32	0	0	0	0	0	0	0	0	0	0	0	0	0	0	0	0	0	0	0	0	0	0	0	0	0	0	0	0	0	0	0	0	0	16.52	145.94
721	0	0	0	0	0	0	2.837	2.4765	2.116	1.7555	1.395	1.0345	0.674	0.3135	0	0	0	0	0	0	0	0	0	0	0	0	0	0	0	0	0	0	0	0	0	0	0	0	0	0	0	0	0	0	0	0	0	10.68	140.46
722	0	0	0	0	0	0	2.834	2.473	2.112	1.751	1.39	1.029	0.668	0.307	0	0	0	0	0	0	0	0	0	0	0	0	0	0	0	0	0	0	0	0	0	0	0	0	0	0	0	0	0	0	0	0	0	4.843	134.983
723	0	0	0	0	0	0	0	2.4695	2.108	1.7465	1.385	1.0235	0.662	0.3005	0	0	0	0	0	0	0	0	0	0	0	0	0	0	0	0	0	0	0	0	0	0	0	0	0	0	0	0	0	0	0	0	0	0	129.51
724	0	0	0	0	0	0	0	2.466	2.104	1.742	1.38	1.018	0.656	0.294	0	0	0	0	0	0	0	0	0	0	0	0	0	0	0	0	0	0	0	0	0	0	0	0	0	0	0	0	0	0	0	0	0	0	124.041
725	0	0	0	0	0	0	0	2.4625	2.1	1.7375	1.375	1.0125	0.65	0.2875	0	0	0	0	0	0	0	0	0	0	0	0	0	0	0	0	0	0	0	0	0	0	0	0	0	0	0	0	0	0	0	0	0	0	118.575
726	0	0	0	0	0	0	0	2.459	2.096	1.733	1.37	1.007	0.644	0.281	0	0	0	0	0	0	0	0	0	0	0	0	0	0	0	0	0	0	0	0	0	0	0	0	0	0	0	0	0	0	0	0	0	0	113.112
727	0	0	0	0	0	0	0	2.4555	2.092	1.7285	1.365	1.0015	0.638	0.2745	0	0	0	0	0	0	0	0	0	0	0	0	0	0	0	0	0	0	0	0	0	0	0	0	0	0	0	0	0	0	0	0	0	0	107.653
728	0	0	0	0	0	0	0	2.452	2.088	1.724	1.36	0.996	0.632	0.268	0	0	0	0	0	0	0	0	0	0	0	0	0	0	0	0	0	0	0	0	0	0	0	0	0	0	0	0	0	0	0	0	0	0	102.198
729	0	0	0	0	0	0	0	2.4485	2.084	1.7195	1.355	0.9905	0.626	0.2615	0	0	0	0	0	0	0	0	0	0	0	0	0	0	0	0	0	0	0	0	0	0	0	0	0	0	0	0	0	0	0	0	0	0	96.746
730	0	0	0	0	0	0	0	2.445	2.08	1.715	1.35	0.985	0.62	0.255	0	0	0	0	0	0	0	0	0	0	0	0	0	0	0	0	0	0	0	0	0	0	0	0	0	0	0	0	0	0	0	0	0	0	91.2975
731	0	0	0	0	0	0	0	2.4415	2.076	1.7105	1.345	0.9795	0.614	0.2485	0	0	0	0	0	0	0	0	0	0	0	0	0	0	0	0	0	0	0	0	0	0	0	0	0	0	0	0	0	0	0	0	0	0	85.8525
732	0	0	0	0	0	0	0	2.438	2.072	1.706	1.34	0.974	0.608	0.242	0	0	0	0	0	0	0	0	0	0	0	0	0	0	0	0	0	0	0	0	0	0	0	0	0	0	0	0	0	0	0	0	0	0	80.411
733	0	0	0	0	0	0	0	2.4345	2.068	1.7015	1.335	0.9685	0.602	0.2355	0	0	0	0	0	0	0	0	0	0	0	0	0	0	0	0	0	0	0	0	0	0	0	0	0	0	0	0	0	0	0	0	0	0	74.973
734	0	0	0	0	0	0	0	2.431	2.064	1.697	1.33	0.963	0.596	0.229	0	0	0	0	0	0	0	0	0	0	0	0	0	0	0	0	0	0	0	0	0	0	0	0	0	0	0	0	0	0	0	0	0	0	69.5385
735	0	0	0	0	0	0	0	2.4275	2.06	1.6925	1.325	0.9575	0.59	0.2225	0	0	0	0	0	0	0	0	0	0	0	0	0	0	0	0	0	0	0	0	0	0	0	0	0	0	0	0	0	0	0	0	0	0	64.1075
736	0	0	0	0	0	0	0	2.424	2.056	1.688	1.32	0.952	0.584	0.216	0	0	0	0	0	0	0	0	0	0	0	0	0	0	0	0	0	0	0	0	0	0	0	0	0	0	0	0	0	0	0	0	0	0	58.68
737	0	0	0	0	0	0	0	2.4205	2.052	1.6835	1.315	0.9465	0.578	0.2095	0	0	0	0	0	0	0	0	0	0	0	0	0	0	0	0	0	0	0	0	0	0	0	0	0	0	0	0	0	0	0	0	0	0	53.256
738	0	0	0	0	0	0	0	2.417	2.048	1.679	1.31	0.941	0.572	0.203	0	0	0	0	0	0	0	0	0	0	0	0	0	0	0	0	0	0	0	0	0	0	0	0	0	0	0	0	0	0	0	0	0	0	47.8355
739	0	0	0	0	0	0	0	2.4135	2.044	1.6745	1.305	0.9355	0.566	0.1965	0	0	0	0	0	0	0	0	0	0	0	0	0	0	0	0	0	0	0	0	0	0	0	0	0	0	0	0	0	0	0	0	0	0	42.4185
740	0	0	0	0	0	0	0	2.41	2.04	1.67	1.3	0.93	0.56	0.19	0	0	0	0	0	0	0	0	0	0	0	0	0	0	0	0	0	0	0	0	0	0	0	0	0	0	0	0	0	0	0	0	0	0	37.005
741	0	0	0	0	0	0	0	2.4065	2.036	1.6655	1.295	0.9245	0.554	0.1835	0	0	0	0	0	0	0	0	0	0	0	0	0	0	0	0	0	0	0	0	0	0	0	0	0	0	0	0	0	0	0	0	0	0	31.595
742	0	0	0	0	0	0	0	2.403	2.032	1.661	1.29	0.919	0.548	0.177	0	0	0	0	0	0	0	0	0	0	0	0	0	0	0	0	0	0	0	0	0	0	0	0	0	0	0	0	0	0	0	0	0	0	26.1885
743	0	0	0	0	0	0	0	2.3995	2.028	1.6565	1.285	0.9135	0.542	0.1705	0	0	0	0	0	0	0	0	0	0	0	0	0	0	0	0	0	0	0	0	0	0	0	0	0	0	0	0	0	0	0	0	0	0	20.7855
744	0	0	0	0	0	0	0	2.396	2.024	1.652	1.28	0.908	0.536	0.164	0	0	0	0	0	0	0	0	0	0	0	0	0	0	0	0	0	0	0	0	0	0	0	0	0	0	0	0	0	0	0	0	0	0	15.386
745	0	0	0	0	0	0	0	2.3925	2.02	1.6475	1.275	0.9025	0.53	0.1575	0	0	0	0	0	0	0	0	0	0	0	0	0	0	0	0	0	0	0	0	0	0	0	0	0	0	0	0	0	0	0	0	0	0	9.99
746	0	0	0	0	0	0	0	2.389	2.016	1.643	1.27	0.897	0.524	0.151	0	0	0	0	0	0	0	0	0	0	0	0	0	0	0	0	0	0	0	0	0	0	0	0	0	0	0	0	0	0	0	0	0	0	4.5975
747	0	0	0	0	0	0	0	0	2.012	1.6385	1.265	0.8915	0.518	0.1445	0	0	0	0	0	0	0	0	0	0	0	0	0	0	0	0	0	0	0	0	0	0	0	0	0	0	0	0	0	0	0	0	0	0	0
748	0	0	0	0	0	0	0	0	2.008	1.634	1.26	0.886	0.512	0.138	0	0	0	0	0	0	0	0	0	0	0	0	0	0	0	0	0	0	0	0	0	0	0	0	0	0	0	0	0	0	0	0	0	0	0
749	0	0	0	0	0	0	0	0	2.004	1.6295	1.255	0.8805	0.506	0.1315	0	0	0	0	0	0	0	0	0	0	0	0	0	0	0	0	0	0	0	0	0	0	0	0	0	0	0	0	0	0	0	0	0	0	0
750	0	0	0	0	0	0	0	0	2	1.625	1.25	0.875	0.5	0.125	0	0	0	0	0	0	0	0	0	0	0	0	0	0	0	0	0	0	0	0	0	0	0	0	0	0	0	0	0	0	0	0	0	0	0
751	0	0	0	0	0	0	0	0	1.996	1.6205	1.245	0.8695	0.494	0.1185	0	0	0	0	0	0	0	0	0	0	0	0	0	0	0	0	0	0	0	0	0	0	0	0	0	0	0	0	0	0	0	0	0	0	0
752	0	0	0	0	0	0	0	0	1.992	1.616	1.24	0.864	0.488	0.112	0	0	0	0	0	0	0	0	0	0	0	0	0	0	0	0	0	0	0	0	0	0	0	0	0	0	0	0	0	0	0	0	0	0	0
753	0	0	0	0	0	0	0	0	1.988	1.6115	1.235	0.8585	0.482	0.1055	0	0	0	0	0	0	0	0	0	0	0	0	0	0	0	0	0	0	0	0	0	0	0	0	0	0	0	0	0	0	0	0	0	0	0
754	0	0	0	0	0	0	0	0	1.984	1.607	1.23	0.853	0.476	0.099	0	0	0	0	0	0	0	0	0	0	0	0	0	0	0	0	0	0	0	0	0	0	0	0	0	0	0	0	0	0	0	0	0	0	0
755	0	0	0	0	0	0	0	0	1.98	1.6025	1.225	0.8475	0.47	0.0925	0	0	0	0	0	0	0	0	0	0	0	0	0	0	0	0	0	0	0	0	0	0	0	0	0	0	0	0	0	0	0	0	0	0	0
756	0	0	0	0	0	0	0	0	1.976	1.598	1.22	0.842	0.464	0.086	0	0	0	0	0	0	0	0	0	0	0	0	0	0	0	0	0	0	0	0	0	0	0	0	0	0	0	0	0	0	0	0	0	0	0
757	0	0	0	0	0	0	0	0	1.972	1.5935	1.215	0.8365	0.458	0.0795	0	0	0	0	0	0	0	0	0	0	0	0	0	0	0	0	0	0	0	0	0	0	0	0	0	0	0	0	0	0	0	0	0	0	0
758	0	0	0	0	0	0	0	0	1.968	1.589	1.21	0.831	0.452	0.073	0	0	0	0	0	0	0	0	0	0	0	0	0	0	0	0	0	0	0	0	0	0	0	0	0	0	0	0	0	0	0	0	0	0	0
759	0	0	0	0	0	0	0	0	1.964	1.5845	1.205	0.8255	0.446	0.0665	0	0	0	0	0	0	0	0	0	0	0	0	0	0	0	0	0	0	0	0	0	0	0	0	0	0	0	0	0	0	0	0	0	0	0
760	0	0	0	0	0	0	0	0	1.96	1.58	1.2	0.82	0.44	0.06	0	0	0	0	0	0	0	0	0	0	0	0	0	0	0	0	0	0	0	0	0	0	0	0	0	0	0	0	0	0	0	0	0	0	0
761	0	0	0	0	0	0	0	0	1.956	1.5755	1.195	0.8145	0.434	0.0535	0	0	0	0	0	0	0	0	0	0	0	0	0	0	0	0	0	0	0	0	0	0	0	0	0	0	0	0	0	0	0	0	0	0	0
762	0	0	0	0	0	0	0	0	1.952	1.571	1.19	0.809	0.428	0.047	0	0	0	0	0	0	0	0	0	0	0	0	0	0	0	0	0	0	0	0	0	0	0	0	0	0	0	0	0	0	0	0	0	0	0
763	0	0	0	0	0	0	0	0	1.948	1.5665	1.185	0.8035	0.422	0.0405	0	0	0	0	0	0	0	0	0	0	0	0	0	0	0	0	0	0	0	0	0	0	0	0	0	0	0	0	0	0	0	0	0	0	0
764	0	0	0	0	0	0	0	0	1.944	1.562	1.18	0.798	0.416	0.034	0	0	0	0	0	0	0	0	0	0	0	0	0	0	0	0	0	0	0	0	0	0	0	0	0	0	0	0	0	0	0	0	0	0	0
765	0	0	0	0	0	0	0	0	1.94	1.5575	1.175	0.7925	0.41	0.0275	0	0	0	0	0	0	0	0	0	0	0	0	0	0	0	0	0	0	0	0	0	0	0	0	0	0	0	0	0	0	0	0	0	0	0
766	0	0	0	0	0	0	0	0	1.936	1.553	1.17	0.787	0.404	0.021	0	0	0	0	0	0	0	0	0	0	0	0	0	0	0	0	0	0	0	0	0	0	0	0	0	0	0	0	0	0	0	0	0	0	0
767	0	0	0	0	0	0	0	0	1.932	1.5485	1.165	0.7815	0.398	0.0145	0	0	0	0	0	0	0	0	0	0	0	0	0	0	0	0	0	0	0	0	0	0	0	0	0	0	0	0	0	0	0	0	0	0	0
768	0	0	0	0	0	0	0	0	1.928	1.544	1.16	0.776	0.392	0.008	0	0	0	0	0	0	0	0	0	0	0	0	0	0	0	0	0	0	0	0	0	0	0	0	0	0	0	0	0	0	0	0	0	0	0
769	0	0	0	0	0	0	0	0	1.924	1.5395	1.155	0.7705	0.386	0.0015	0	0	0	0	0	0	0	0	0	0	0	0	0	0	0	0	0	0	0	0	0	0	0	0	0	0	0	0	0	0	0	0	0	0	0
770	0	0	0	0	0	0	0	0	1.92	1.535	1.15	0.765	0.38	0	0	0	0	0	0	0	0	0	0	0	0	0	0	0	0	0	0	0	0	0	0	0	0	0	0	0	0	0	0	0	0	0	0	0	0
771	0	0	0	0	0	0	0	0	1.916	1.5305	1.145	0.7595	0.374	0	0	0	0	0	0	0	0	0	0	0	0	0	0	0	0	0	0	0	0	0	0	0	0	0	0	0	0	0	0	0	0	0	0	0	0
772	0	0	0	0	0	0	0	0	1.912	1.526	1.14	0.754	0.368	0	0	0	0	0	0	0	0	0	0	0	0	0	0	0	0	0	0	0	0	0	0	0	0	0	0	0	0	0	0	0	0	0	0	0	0
773	0	0	0	0	0	0	0	0	1.908	1.5215	1.135	0.7485	0.362	0	0	0	0	0	0	0	0	0	0	0	0	0	0	0	0	0	0	0	0	0	0	0	0	0	0	0	0	0	0	0	0	0	0	0	0
774	0	0	0	0	0	0	0	0	1.904	1.517	1.13	0.743	0.356	0	0	0	0	0	0	0	0	0	0	0	0	0	0	0	0	0	0	0	0	0	0	0	0	0	0	0	0	0	0	0	0	0	0	0	0
775	0	0	0	0	0	0	0	0	0	1.5125	1.125	0.7375	0.35	0	0	0	0	0	0	0	0	0	0	0	0	0	0	0	0	0	0	0	0	0	0	0	0	0	0	0	0	0	0	0	0	0	0	0	0
776	0	0	0	0	0	0	0	0	0	1.508	1.12	0.732	0.344	0	0	0	0	0	0	0	0	0	0	0	0	0	0	0	0	0	0	0	0	0	0	0	0	0	0	0	0	0	0	0	0	0	0	0	0
777	0	0	0	0	0	0	0	0	0	1.5035	1.115	0.7265	0.338	0	0	0	0	0	0	0	0	0	0	0	0	0	0	0	0	0	0	0	0	0	0	0	0	0	0	0	0	0	0	0	0	0	0	0	0
778	0	0	0	0	0	0	0	0	0	1.499	1.11	0.721	0.332	0	0	0	0	0	0	0	0	0	0	0	0	0	0	0	0	0	0	0	0	0	0	0	0	0	0	0	0	0	0	0	0	0	0	0	0
779	0	0	0	0	0	0	0	0	0	1.4945	1.105	0.7155	0.326	0	0	0	0	0	0	0	0	0	0	0	0	0	0	0	0	0	0	0	0	0	0	0	0	0	0	0	0	0	0	0	0	0	0	0	0
780	0	0	0	0	0	0	0	0	0	1.49	1.1	0.71	0.32	0	0	0	0	0	0	0	0	0	0	0	0	0	0	0	0	0	0	0	0	0	0	0	0	0	0	0	0	0	0	0	0	0	0	0	0
781	0	0	0	0	0	0	0	0	0	1.4855	1.095	0.7045	0.314	0	0	0	0	0	0	0	0	0	0	0	0	0	0	0	0	0	0	0	0	0	0	0	0	0	0	0	0	0	0	0	0	0	0	0	0
782	0	0	0	0	0	0	0	0	0	1.481	1.09	0.699	0.308	0	0	0	0	0	0	0	0	0	0	0	0	0	0	0	0	0	0	0	0	0	0	0	0	0	0	0	0	0	0	0	0	0	0	0	0
783	0	0	0	0	0	0	0	0	0	1.4765	1.085	0.6935	0.302	0	0	0	0	0	0	0	0	0	0	0	0	0	0	0	0	0	0	0	0	0	0	0	0	0	0	0	0	0	0	0	0	0	0	0	0
784	0	0	0	0	0	0	0	0	0	1.472	1.08	0.688	0.296	0	0	0	0	0	0	0	0	0	0	0	0	0	0	0	0	0	0	0	0	0	0	0	0	0	0	0	0	0	0	0	0	0	0	0	0
785	0	0	0	0	0	0	0	0	0	1.4675	1.075	0.6825	0.29	0	0	0	0	0	0	0	0	0	0	0	0	0	0	0	0	0	0	0	0	0	0	0	0	0	0	0	0	0	0	0	0	0	0	0	0
786	0	0	0	0	0	0	0	0	0	1.463	1.07	0.677	0.284	0	0	0	0	0	0	0	0	0	0	0	0	0	0	0	0	0	0	0	0	0	0	0	0	0	0	0	0	0	0	0	0	0	0	0	0
787	0	0	0	0	0	0	0	0	0	1.4585	1.065	0.6715	0.278	0	0	0	0	0	0	0	0	0	0	0	0	0	0	0	0	0	0	0	0	0	0	0	0	0	0	0	0	0	0	0	0	0	0	0	0
788	0	0	0	0	0	0	0	0	0	1.454	1.06	0.666	0.272	0	0	0	0	0	0	0	0	0	0	0	0	0	0	0	0	0	0	0	0	0	0	0	0	0	0	0	0	0	0	0	0	0	0	0	0
789	0	0	0	0	0	0	0	0	0	1.4495	1.055	0.6605	0.266	0	0	0	0	0	0	0	0	0	0	0	0	0	0	0	0	0	0	0	0	0	0	0	0	0	0	0	0	0	0	0	0	0	0	0	0
790	0	0	0	0	0	0	0	0	0	1.445	1.05	0.655	0.26	0	0	0	0	0	0	0	0	0	0	0	0	0	0	0	0	0	0	0	0	0	0	0	0	0	0	0	0	0	0	0	0	0	0	0	0
791	0	0	0	0	0	0	0	0	0	1.4405	1.045	0.6495	0.254	0	0	0	0	0	0	0	0	0	0	0	0	0	0	0	0	0	0	0	0	0	0	0	0	0	0	0	0	0	0	0	0	0	0	0	0
792	0	0	0	0	0	0	0	0	0	1.436	1.04	0.644	0.248	0	0	0	0	0	0	0	0	0	0	0	0	0	0	0	0	0	0	0	0	0	0	0	0	0	0	0	0	0	0	0	0	0	0	0	0
793	0	0	0	0	0	0	0	0	0	1.4315	1.035	0.6385	0.242	0	0	0	0	0	0	0	0	0	0	0	0	0	0	0	0	0	0	0	0	0	0	0	0	0	0	0	0	0	0	0	0	0	0	0	0
794	0	0	0	0	0	0	0	0	0	1.427	1.03	0.633	0.236	0	0	0	0	0	0	0	0	0	0	0	0	0	0	0	0	0	0	0	0	0	0	0	0	0	0	0	0	0	0	0	0	0	0	0	0
795	0	0	0	0	0	0	0	0	0	1.4225	1.025	0.6275	0.23	0	0	0	0	0	0	0	0	0	0	0	0	0	0	0	0	0	0	0	0	0	0	0	0	0	0	0	0	0	0	0	0	0	0	0	0
796	0	0	0	0	0	0	0	0	0	1.418	1.02	0.622	0.224	0	0	0	0	0	0	0	0	0	0	0	0	0	0	0	0	0	0	0	0	0	0	0	0	0	0	0	0	0	0	0	0	0	0	0	0
797	0	0	0	0	0	0	0	0	0	1.4135	1.015	0.6165	0.218	0	0	0	0	0	0	0	0	0	0	0	0	0	0	0	0	0	0	0	0	0	0	0	0	0	0	0	0	0	0	0	0	0	0	0	0
798	0	0	0	0	0	0	0	0	0	1.409	1.01	0.611	0.212	0	0	0	0	0	0	0	0	0	0	0	0	0	0	0	0	0	0	0	0	0	0	0	0	0	0	0	0	0	0	0	0	0	0	0	0
799	0	0	0	0	0	0	0	0	0	1.4045	1.005	0.6055	0.206	0	0	0	0	0	0	0	0	0	0	0	0	0	0	0	0	0	0	0	0	0	0	0	0	0	0	0	0	0	0	0	0	0	0	0	0
800	0	0	0	0	0	0	0	0	0	1.4	1	0.6	0.2	0	0	0	0	0	0	0	0	0	0	0	0	0	0	0	0	0	0	0	0	0	0	0	0	0	0	0	0	0	0	0	0	0	0	0	0
801	0	0	0	0	0	0	0	0	0	1.3955	0.995	0.5945	0.194	0	0	0	0	0	0	0	0	0	0	0	0	0	0	0	0	0	0	0	0	0	0	0	0	0	0	0	0	0	0	0	0	0	0	0	0
802	0	0	0	0	0	0	0	0	0	1.391	0.99	0.589	0.188	0	0	0	0	0	0	0	0	0	0	0	0	0	0	0	0	0	0	0	0	0	0	0	0	0	0	0	0	0	0	0	0	0	0	0	0
803	0	0	0	0	0	0	0	0	0	1.3865	0.985	0.5835	0.182	0	0	0	0	0	0	0	0	0	0	0	0	0	0	0	0	0	0	0	0	0	0	0	0	0	0	0	0	0	0	0	0	0	0	0	0
804	0	0	0	0	0	0	0	0	0	1.382	0.98	0.578	0.176	0	0	0	0	0	0	0	0	0	0	0	0	0	0	0	0	0	0	0	0	0	0	0	0	0	0	0	0	0	0	0	0	0	0	0	0
805	0	0	0	0	0	0	0	0	0	1.3775	0.975	0.5725	0.17	0	0	0	0	0	0	0	0	0	0	0	0	0	0	0	0	0	0	0	0	0	0	0	0	0	0	0	0	0	0	0	0	0	0	0	0
806	0	0	0	0	0	0	0	0	0	1.373	0.97	0.567	0.164	0	0	0	0	0	0	0	0	0	0	0	0	0	0	0	0	0	0	0	0	0	0	0	0	0	0	0	0	0	0	0	0	0	0	0	0
807	0	0	0	0	0	0	0	0	0	1.3685	0.965	0.5615	0.158	0	0	0	0	0	0	0	0	0	0	0	0	0	0	0	0	0	0	0	0	0	0	0	0	0	0	0	0	0	0	0	0	0	0	0	0
808	0	0	0	0	0	0	0	0	0	1.364	0.96	0.556	0.152	0	0	0	0	0	0	0	0	0	0	0	0	0	0	0	0	0	0	0	0	0	0	0	0	0	0	0	0	0	0	0	0	0	0	0	0
809	0	0	0	0	0	0	0	0	0	0	0.955	0.5505	0.146	0	0	0	0	0	0	0	0	0	0	0	0	0	0	0	0	0	0	0	0	0	0	0	0	0	0	0	0	0	0	0	0	0	0	0	0
810	0	0	0	0	0	0	0	0	0	0	0.95	0.545	0.14	0	0	0	0	0	0	0	0	0	0	0	0	0	0	0	0	0	0	0	0	0	0	0	0	0	0	0	0	0	0	0	0	0	0	0	0
811	0	0	0	0	0	0	0	0	0	0	0.945	0.5395	0.134	0	0	0	0	0	0	0	0	0	0	0	0	0	0	0	0	0	0	0	0	0	0	0	0	0	0	0	0	0	0	0	0	0	0	0	0
812	0	0	0	0	0	0	0	0	0	0	0.94	0.534	0.128	0	0	0	0	0	0	0	0	0	0	0	0	0	0	0	0	0	0	0	0	0	0	0	0	0	0	0	0	0	0	0	0	0	0	0	0
813	0	0	0	0	0	0	0	0	0	0	0.935	0.5285	0.122	0	0	0	0	0	0	0	0	0	0	0	0	0	0	0	0	0	0	0	0	0	0	0	0	0	0	0	0	0	0	0	0	0	0	0	0
814	0	0	0	0	0	0	0	0	0	0	0.93	0.523	0.116	0	0	0	0	0	0	0	0	0	0	0	0	0	0	0	0	0	0	0	0	0	0	0	0	0	0	0	0	0	0	0	0	0	0	0	0
815	0	0	0	0	0	0	0	0	0	0	0.925	0.5175	0.11	0	0	0	0	0	0	0	0	0	0	0	0	0	0	0	0	0	0	0	0	0	0	0	0	0	0	0	0	0	0	0	0	0	0	0	0
816	0	0	0	0	0	0	0	0	0	0	0.92	0.512	0.104	0	0	0	0	0	0	0	0	0	0	0	0	0	0	0	0	0	0	0	0	0	0	0	0	0	0	0	0	0	0	0	0	0	0	0	0
817	0	0	0	0	0	0	0	0	0	0	0.915	0.5065	0.098	0	0	0	0	0	0	0	0	0	0	0	0	0	0	0	0	0	0	0	0	0	0	0	0	0	0	0	0	0	0	0	0	0	0	0	0
818	0	0	0	0	0	0	0	0	0	0	0.91	0.501	0.092	0	0	0	0	0	0	0	0	0	0	0	0	0	0	0	0	0	0	0	0	0	0	0	0	0	0	0	0	0	0	0	0	0	0	0	0
819	0	0	0	0	0	0	0	0	0	0	0.905	0.4955	0.086	0	0	0	0	0	0	0	0	0	0	0	0	0	0	0	0	0	0	0	0	0	0	0	0	0	0	0	0	0	0	0	0	0	0	0	0
820	0	0	0	0	0	0	0	0	0	0	0.9	0.49	0.08	0	0	0	0	0	0	0	0	0	0	0	0	0	0	0	0	0	0	0	0	0	0	0	0	0	0	0	0	0	0	0	0	0	0	0	0
821	0	0	0	0	0	0	0	0	0	0	0.895	0.4845	0.074	0	0	0	0	0	0	0	0	0	0	0	0	0	0	0	0	0	0	0	0	0	0	0	0	0	0	0	0	0	0	0	0	0	0	0	0
822	0	0	0	0	0	0	0	0	0	0	0.89	0.479	0.068	0	0	0	0	0	0	0	0	0	0	0	0	0	0	0	0	0	0	0	0	0	0	0	0	0	0	0	0	0	0	0	0	0	0	0	0
823	0	0	0	0	0	0	0	0	0	0	0.885	0.4735	0.062	0	0	0	0	0	0	0	0	0	0	0	0	0	0	0	0	0	0	0	0	0	0	0	0	0	0	0	0	0	0	0	0	0	0	0	0
824	0	0	0	0	0	0	0	0	0	0	0.88	0.468	0.056	0	0	0	0	0	0	0	0	0	0	0	0	0	0	0	0	0	0	0	0	0	0	0	0	0	0	0	0	0	0	0	0	0	0	0	0
825	0	0	0	0	0	0	0	0	0	0	0.875	0.4625	0.05	0	0	0	0	0	0	0	0	0	0	0	0	0	0	0	0	0	0	0	0	0	0	0	0	0	0	0	0	0	0	0	0	0	0	0	0
826	0	0	0	0	0	0	0	0	0	0	0.87	0.457	0.044	0	0	0	0	0	0	0	0	0	0	0	0	0	0	0	0	0	0	0	0	0	0	0	0	0	0	0	0	0	0	0	0	0	0	0	0
827	0	0	0	0	0	0	0	0	0	0	0.865	0.4515	0.038	0	0	0	0	0	0	0	0	0	0	0	0	0	0	0	0	0	0	0	0	0	0	0	0	0	0	0	0	0	0	0	0	0	0	0	0
828	0	0	0	0	0	0	0	0	0	0	0.86	0.446	0.032	0	0	0	0	0	0	0	0	0	0	0	0	0	0	0	0	0	0	0	0	0	0	0	0	0	0	0	0	0	0	0	0	0	0	0	0
829	0	0	0	0	0	0	0	0	0	0	0.855	0.4405	0.026	0	0	0	0	0	0	0	0	0	0	0	0	0	0	0	0	0	0	0	0	0	0	0	0	0	0	0	0	0	0	0	0	0	0	0	0
830	0	0	0	0	0	0	0	0	0	0	0.85	0.435	0.02	0	0	0	0	0	0	0	0	0	0	0	0	0	0	0	0	0	0	0	0	0	0	0	0	0	0	0	0	0	0	0	0	0	0	0	0
831	0	0	0	0	0	0	0	0	0	0	0.845	0.4295	0.014	0	0	0	0	0	0	0	0	0	0	0	0	0	0	0	0	0	0	0	0	0	0	0	0	0	0	0	0	0	0	0	0	0	0	0	0
832	0	0	0	0	0	0	0	0	0	0	0.84	0.424	0.008	0	0	0	0	0	0	0	0	0	0	0	0	0	0	0	0	0	0	0	0	0	0	0	0	0	0	0	0	0	0	0	0	0	0	0	0
833	0	0	0	0	0	0	0	0	0	0	0.835	0.4185	0.002	0	0	0	0	0	0	0	0	0	0	0	0	0	0	0	0	0	0	0	0	0	0	0	0	0	0	0	0	0	0	0	0	0	0	0	0
834	0	0	0	0	0	0	0	0	0	0	0.83	0.413	0	0	0	0	0	0	0	0	0	0	0	0	0	0	0	0	0	0	0	0	0	0	0	0	0	0	0	0	0	0	0	0	0	0	0	0	0
835	0	0	0	0	0	0	0	0	0	0	0.825	0.4075	0	0	0	0	0	0	0	0	0	0	0	0	0	0	0	0	0	0	0	0	0	0	0	0	0	0	0	0	0	0	0	0	0	0	0	0	0
836	0	0	0	0	0	0	0	0	0	0	0.82	0.402	0	0	0	0	0	0	0	0	0	0	0	0	0	0	0	0	0	0	0	0	0	0	0	0	0	0	0	0	0	0	0	0	0	0	0	0	0
837	0	0	0	0	0	0	0	0	0	0	0.815	0.3965	0	0	0	0	0	0	0	0	0	0	0	0	0	0	0	0	0	0	0	0	0	0	0	0	0	0	0	0	0	0	0	0	0	0	0	0	0
838	0	0	0	0	0	0	0	0	0	0	0.81	0.391	0	0	0	0	0	0	0	0	0	0	0	0	0	0	0	0	0	0	0	0	0	0	0	0	0	0	0	0	0	0	0	0	0	0	0	0	0
839	0	0	0	0	0	0	0	0	0	0	0.805	0.3855	0	0	0	0	0	0	0	0	0	0	0	0	0	0	0	0	0	0	0	0	0	0	0	0	0	0	0	0	0	0	0	0	0	0	0	0	0
840	0	0	0	0	0	0	0	0	0	0	0.8	0.38	0	0	0	0	0	0	0	0	0	0	0	0	0	0	0	0	0	0	0	0	0	0	0	0	0	0	0	0	0	0	0	0	0	0	0	0	0
841	0	0	0	0	0	0	0	0	0	0	0.795	0.3745	0	0	0	0	0	0	0	0	0	0	0	0	0	0	0	0	0	0	0	0	0	0	0	0	0	0	0	0	0	0	0	0	0	0	0	0	0
842	0	0	0	0	0	0	0	0	0	0	0.79	0.369	0	0	0	0	0	0	0	0	0	0	0	0	0	0	0	0	0	0	0	0	0	0	0	0	0	0	0	0	0	0	0	0	0	0	0	0	0
843	0	0	0	0	0	0	0	0	0	0	0.785	0.3635	0	0	0	0	0	0	0	0	0	0	0	0	0	0	0	0	0	0	0	0	0	0	0	0	0	0	0	0	0	0	0	0	0	0	0	0	0
844	0	0	0	0	0	0	0	0	0	0	0.78	0.358	0	0	0	0	0	0	0	0	0	0	0	0	0	0	0	0	0	0	0	0	0	0	0	0	0	0	0	0	0	0	0	0	0	0	0	0	0
845	0	0	0	0	0	0	0	0	0	0	0.775	0.3525	0	0	0	0	0	0	0	0	0	0	0	0	0	0	0	0	0	0	0	0	0	0	0	0	0	0	0	0	0	0	0	0	0	0	0	0	0
846	0	0	0	0	0	0	0	0	0	0	0.77	0.347	0	0	0	0	0	0	0	0	0	0	0	0	0	0	0	0	0	0	0	0	0	0	0	0	0	0	0	0	0	0	0	0	0	0	0	0	0
847	0	0	0	0	0	0	0	0	0	0	0.765	0.3415	0	0	0	0	0	0	0	0	0	0	0	0	0	0	0	0	0	0	0	0	0	0	0	0	0	0	0	0	0	0	0	0	0	0	0	0	0
848	0	0	0	0	0	0	0	0	0	0	0.76	0.336	0	0	0	0	0	0	0	0	0	0	0	0	0	0	0	0	0	0	0	0	0	0	0	0	0	0	0	0	0	0	0	0	0	0	0	0	0
849	0	0	0	0	0	0	0	0	0	0	0.755	0.3305	0	0	0	0	0	0	0	0	0	0	0	0	0	0	0	0	0	0	0	0	0	0	0	0	0	0	0	0	0	0	0	0	0	0	0	0	0
850	0	0	0	0	0	0	0	0	0	0	0.75	0.325	0	0	0	0	0	0	0	0	0	0	0	0	0	0	0	0	0	0	0	0	0	0	0	0	0	0	0	0	0	0	0	0	0	0	0	0	0
851	0	0	0	0	0	0	0	0	0	0	0.745	0.3195	0	0	0	0	0	0	0	0	0	0	0	0	0	0	0	0	0	0	0	0	0	0	0	0	0	0	0	0	0	0	0	0	0	0	0	0	0
852	0	0	0	0	0	0	0	0	0	0	0	0.314	0	0	0	0	0	0	0	0	0	0	0	0	0	0	0	0	0	0	0	0	0	0	0	0	0	0	0	0	0	0	0	0	0	0	0	0	0
853	0	0	0	0	0	0	0	0	0	0	0	0.3085	0	0	0	0	0	0	0	0	0	0	0	0	0	0	0	0	0	0	0	0	0	0	0	0	0	0	0	0	0	0	0	0	0	0	0	0	0
854	0	0	0	0	0	0	0	0	0	0	0	0.303	0	0	0	0	0	0	0	0	0	0	0	0	0	0	0	0	0	0	0	0	0	0	0	0	0	0	0	0	0	0	0	0	0	0	0	0	0
855	0	0	0	0	0	0	0	0	0	0	0	0.2975	0	0	0	0	0	0	0	0	0	0	0	0	0	0	0	0	0	0	0	0	0	0	0	0	0	0	0	0	0	0	0	0	0	0	0	0	0
856	0	0	0	0	0	0	0	0	0	0	0	0.292	0	0	0	0	0	0	0	0	0	0	0	0	0	0	0	0	0	0	0	0	0	0	0	0	0	0	0	0	0	0	0	0	0	0	0	0	0
857	0	0	0	0	0	0	0	0	0	0	0	0.2865	0	0	0	0	0	0	0	0	0	0	0	0	0	0	0	0	0	0	0	0	0	0	0	0	0	0	0	0	0	0	0	0	0	0	0	0	0
858	0	0	0	0	0	0	0	0	0	0	0	0.281	0	0	0	0	0	0	0	0	0	0	0	0	0	0	0	0	0	0	0	0	0	0	0	0	0	0	0	0	0	0	0	0	0	0	0	0	0
859	0	0	0	0	0	0	0	0	0	0	0	0.2755	0	0	0	0	0	0	0	0	0	0	0	0	0	0	0	0	0	0	0	0	0	0	0	0	0	0	0	0	0	0	0	0	0	0	0	0	0
860	0	0	0	0	0	0	0	0	0	0	0	0.27	0	0	0	0	0	0	0	0	0	0	0	0	0	0	0	0	0	0	0	0	0	0	0	0	0	0	0	0	0	0	0	0	0	0	0	0	0
861	0	0	0	0	0	0	0	0	0	0	0	0.2645	0	0	0	0	0	0	0	0	0	0	0	0	0	0	0	0	0	0	0	0	0	0	0	0	0	0	0	0	0	0	0	0	0	0	0	0	0
862	0	0	0	0	0	0	0	0	0	0	0	0.259	0	0	0	0	0	0	0	0	0	0	0	0	0	0	0	0	0	0	0	0	0	0	0	0	0	0	0	0	0	0	0	0	0	0	0	0	0
863	0	0	0	0	0	0	0	0	0	0	0	0.2535	0	0	0	0	0	0	0	0	0	0	0	0	0	0	0	0	0	0	0	0	0	0	0	0	0	0	0	0	0	0	0	0	0	0	0	0	0
864	0	0	0	0	0	0	0	0	0	0	0	0.248	0	0	0	0	0	0	0	0	0	0	0	0	0	0	0	0	0	0	0	0	0	0	0	0	0	0	0	0	0	0	0	0	0	0	0	0	0
865	0	0	0	0	0	0	0	0	0	0	0	0.2425	0	0	0	0	0	0	0	0	0	0	0	0	0	0	0	0	0	0	0	0	0	0	0	0	0	0	0	0	0	0	0	0	0	0	0	0	0
866	0	0	0	0	0	0	0	0	0	0	0	0.237	0	0	0	0	0	0	0	0	0	0	0	0	0	0	0	0	0	0	0	0	0	0	0	0	0	0	0	0	0	0	0	0	0	0	0	0	0
867	0	0	0	0	0	0	0	0	0	0	0	0.2315	0	0	0	0	0	0	0	0	0	0	0	0	0	0	0	0	0	0	0	0	0	0	0	0	0	0	0	0	0	0	0	0	0	0	0	0	0
868	0	0	0	0	0	0	0	0	0	0	0	0.226	0	0	0	0	0	0	0	0	0	0	0	0	0	0	0	0	0	0	0	0	0	0	0	0	0	0	0	0	0	0	0	0	0	0	0	0	0
869	0	0	0	0	0	0	0	0	0	0	0	0.2205	0	0	0	0	0	0	0	0	0	0	0	0	0	0	0	0	0	0	0	0	0	0	0	0	0	0	0	0	0	0	0	0	0	0	0	0	0
870	0	0	0	0	0	0	0	0	0	0	0	0.215	0	0	0	0	0	0	0	0	0	0	0	0	0	0	0	0	0	0	0	0	0	0	0	0	0	0	0	0	0	0	0	0	0	0	0	0	0
871	0	0	0	0	0	0	0	0	0	0	0	0.2095	0	0	0	0	0	0	0	0	0	0	0	0	0	0	0	0	0	0	0	0	0	0	0	0	0	0	0	0	0	0	0	0	0	0	0	0	0
872	0	0	0	0	0	0	0	0	0	0	0	0.204	0	0	0	0	0	0	0	0	0	0	0	0	0	0	0	0	0	0	0	0	0	0	0	0	0	0	0	0	0	0	0	0	0	0	0	0	0
873	0	0	0	0	0	0	0	0	0	0	0	0.1985	0	0	0	0	0	0	0	0	0	0	0	0	0	0	0	0	0	0	0	0	0	0	0	0	0	0	0	0	0	0	0	0	0	0	0	0	0
874	0	0	0	0	0	0	0	0	0	0	0	0.193	0	0	0	0	0	0	0	0	0	0	0	0	0	0	0	0	0	0	0	0	0	0	0	0	0	0	0	0	0	0	0	0	0	0	0	0	0
875	0	0	0	0	0	0	0	0	0	0	0	0.1875	0	0	0	0	0	0	0	0	0	0	0	0	0	0	0	0	0	0	0	0	0	0	0	0	0	0	0	0	0	0	0	0	0	0	0	0	0
876	0	0	0	0	0	0	0	0	0	0	0	0.182	0	0	0	0	0	0	0	0	0	0	0	0	0	0	0	0	0	0	0	0	0	0	0	0	0	0	0	0	0	0	0	0	0	0	0	0	0
877	0	0	0	0	0	0	0	0	0	0	0	0.1765	0	0	0	0	0	0	0	0	0	0	0	0	0	0	0	0	0	0	0	0	0	0	0	0	0	0	0	0	0	0	0	0	0	0	0	0	0
878	0	0	0	0	0	0	0	0	0	0	0	0.171	0	0	0	0	0	0	0	0	0	0	0	0	0	0	0	0	0	0	0	0	0	0	0	0	0	0	0	0	0	0	0	0	0	0	0	0	0
879	0	0	0	0	0	0	0	0	0	0	0	0.1655	0	0	0	0	0	0	0	0	0	0	0	0	0	0	0	0	0	0	0	0	0	0	0	0	0	0	0	0	0	0	0	0	0	0	0	0	0
880	0	0	0	0	0	0	0	0	0	0	0	0.16	0	0	0	0	0	0	0	0	0	0	0	0	0	0	0	0	0	0	0	0	0	0	0	0	0	0	0	0	0	0	0	0	0	0	0	0	0
881	0	0	0	0	0	0	0	0	0	0	0	0.1545	0	0	0	0	0	0	0	0	0	0	0	0	0	0	0	0	0	0	0	0	0	0	0	0	0	0	0	0	0	0	0	0	0	0	0	0	0
882	0	0	0	0	0	0	0	0	0	0	0	0.149	0	0	0	0	0	0	0	0	0	0	0	0	0	0	0	0	0	0	0	0	0	0	0	0	0	0	0	0	0	0	0	0	0	0	0	0	0
883	0	0	0	0	0	0	0	0	0	0	0	0.1435	0	0	0	0	0	0	0	0	0	0	0	0	0	0	0	0	0	0	0	0	0	0	0	0	0	0	0	0	0	0	0	0	0	0	0	0	0
884	0	0	0	0	0	0	0	0	0	0	0	0.138	0	0	0	0	0	0	0	0	0	0	0	0	0	0	0	0	0	0	0	0	0	0	0	0	0	0	0	0	0	0	0	0	0	0	0	0	0
885	0	0	0	0	0	0	0	0	0	0	0	0.1325	0	0	0	0	0	0	0	0	0	0	0	0	0	0	0	0	0	0	0	0	0	0	0	0	0	0	0	0	0	0	0	0	0	0	0	0	0
886	0	0	0	0	0	0	0	0	0	0	0	0.127	0	0	0	0	0	0	0	0	0	0	0	0	0	0	0	0	0	0	0	0	0	0	0	0	0	0	0	0	0	0	0	0	0	0	0	0	0
887	0	0	0	0	0	0	0	0	0	0	0	0.1215	0	0	0	0	0	0	0	0	0	0	0	0	0	0	0	0	0	0	0	0	0	0	0	0	0	0	0	0	0	0	0	0	0	0	0	0	0
888	0	0	0	0	0	0	0	0	0	0	0	0.116	0	0	0	0	0	0	0	0	0	0	0	0	0	0	0	0	0	0	0	0	0	0	0	0	0	0	0	0	0	0	0	0	0	0	0	0	0
889	0	0	0	0	0	0	0	0	0	0	0	0.1105	0	0	0	0	0	0	0	0	0	0	0	0	0	0	0	0	0	0	0	0	0	0	0	0	0	0	0	0	0	0	0	0	0	0	0	0	0
890	0	0	0	0	0	0	0	0	0	0	0	0.105	0	0	0	0	0	0	0	0	0	0	0	0	0	0	0	0	0	0	0	0	0	0	0	0	0	0	0	0	0	0	0	0	0	0	0	0	0
891	0	0	0	0	0	0	0	0	0	0	0	0.0995	0	0	0	0	0	0	0	0	0	0	0	0	0	0	0	0	0	0	0	0	0	0	0	0	0	0	0	0	0	0	0	0	0	0	0	0	0
892	0	0	0	0	0	0	0	0	0	0	0	0.094	0	0	0	0	0	0	0	0	0	0	0	0	0	0	0	0	0	0	0	0	0	0	0	0	0	0	0	0	0	0	0	0	0	0	0	0	0
893	0	0	0	0	0	0	0	0	0	0	0	0.0885	0	0	0	0	0	0	0	0	0	0	0	0	0	0	0	0	0	0	0	0	0	0	0	0	0	0	0	0	0	0	0	0	0	0	0	0	0
894	0	0	0	0	0	0	0	0	0	0	0	0.083	0	0	0	0	0	0	0	0	0	0	0	0	0	0	0	0	0	0	0	0	0	0	0	0	0	0	0	0	0	0	0	0	0	0	0	0	0
895	0	0	0	0	0	0	0	0	0	0	0	0.0775	0	0	0	0	0	0	0	0	0	0	0	0	0	0	0	0	0	0	0	0	0	0	0	0	0	0	0	0	0	0	0	0	0	0	0	0	0
896	0	0	0	0	0	0	0	0	0	0	0	0.072	0	0	0	0	0	0	0	0	0	0	0	0	0	0	0	0	0	0	0	0	0	0	0	0	0	0	0	0	0	0	0	0	0	0	0	0	0
897	0	0	0	0	0	0	0	0	0	0	0	0.0665	0	0	0	0	0	0	0	0	0	0	0	0	0	0	0	0	0	0	0	0	0	0	0	0	0	0	0	0	0	0	0	0	0	0	0	0	0
898	0	0	0	0	0	0	0	0	0	0	0	0.061	0	0	0	0	0	0	0	0	0	0	0	0	0	0	0	0	0	0	0	0	0	0	0	0	0	0	0	0	0	0	0	0	0	0	0	0	0
899	0	0	0	0	0	0	0	0	0	0	0	0.0555	0	0	0	0	0	0	0	0	0	0	0	0	0	0	0	0	0	0	0	0	0	0	0	0	0	0	0	0	0	0	0	0	0	0	0	0	0
900	0	0	0	0	0	0	0	0	0	0	0	0.05	0	0	0	0	0	0	0	0	0	0	0	0	0	0	0	0	0	0	0	0	0	0	0	0	0	0	0	0	0	0	0	0	0	0	0	0	0
901	0	0	0	0	0	0	0	0	0	0	0	0.0445	0	0	0	0	0	0	0	0	0	0	0	0	0	0	0	0	0	0	0	0	0	0	0	0	0	0	0	0	0	0	0	0	0	0	0	0	0
902	0	0	0	0	0	0	0	0	0	0	0	0.039	0	0	0	0	0	0	0	0	0	0	0	0	0	0	0	0	0	0	0	0	0	0	0	0	0	0	0	0	0	0	0	0	0	0	0	0	0
903	0	0	0	0	0	0	0	0	0	0	0	0.0335	0	0	0	0	0	0	0	0	0	0	0	0	0	0	0	0	0	0	0	0	0	0	0	0	0	0	0	0	0	0	0	0	0	0	0	0	0
904	0	0	0	0	0	0	0	0	0	0	0	0.028	0	0	0	0	0	0	0	0	0	0	0	0	0	0	0	0	0	0	0	0	0	0	0	0	0	0	0	0	0	0	0	0	0	0	0	0	0
905	0	0	0	0	0	0	0	0	0	0	0	0.0225	0	0	0	0	0	0	0	0	0	0	0	0	0	0	0	0	0	0	0	0	0	0	0	0	0	0	0	0	0	0	0	0	0	0	0	0	0
906	0	0	0	0	0	0	0	0	0	0	0	0.017	0	0	0	0	0	0	0	0	0	0	0	0	0	0	0	0	0	0	0	0	0	0	0	0	0	0	0	0	0	0	0	0	0	0	0	0	0
907	0	0	0	0	0	0	0	0	0	0	0	0.0115	0	0	0	0	0	0	0	0	0	0	0	0	0	0	0	0	0	0	0	0	0	0	0	0	0	0	0	0	0	0	0	0	0	0	0	0	0
908	0	0	0	0	0	0	0	0	0	0	0	0.006	0	0	0	0	0	0	0	0	0	0	0	0	0	0	0	0	0	0	0	0	0	0	0	0	0	0	0	0	0	0	0	0	0	0	0	0	0
909	0	0	0	0	0	0	0	0	0	0	0	0	0	0	0	0	0	0	0	0	0	0	0	0	0	0	0	0	0	0	0	0	0	0	0	0	0	0	0	0	0	0	0	0	0	0	0	0	0
910	0	0	0	0	0	0	0	0	0	0	0	0	0	0	0	0	0	0	0	0	0	0	0	0	0	0	0	0	0	0	0	0	0	0	0	0	0	0	0	0	0	0	0	0	0	0	0	0	0
911	0	0	0	0	0	0	0	0	0	0	0	0	0	0	0	0	0	0	0	0	0	0	0	0	0	0	0	0	0	0	0	0	0	0	0	0	0	0	0	0	0	0	0	0	0	0	0	0	0
912	0	0	0	0	0	0	0	0	0	0	0	0	0	0	0	0	0	0	0	0	0	0	0	0	0	0	0	0	0	0	0	0	0	0	0	0	0	0	0	0	0	0	0	0	0	0	0	0	0
913	0	0	0	0	0	0	0	0	0	0	0	0	0	0	0	0	0	0	0	0	0	0	0	0	0	0	0	0	0	0	0	0	0	0	0	0	0	0	0	0	0	0	0	0	0	0	0	0	0
914	0	0	0	0	0	0	0	0	0	0	0	0	0	0	0	0	0	0	0	0	0	0	0	0	0	0	0	0	0	0	0	0	0	0	0	0	0	0	0	0	0	0	0	0	0	0	0	0	0
915	0	0	0	0	0	0	0	0	0	0	0	0	0	0	0	0	0	0	0	0	0	0	0	0	0	0	0	0	0	0	0	0	0	0	0	0	0	0	0	0	0	0	0	0	0	0	0	0	0
916	0	0	0	0	0	0	0	0	0	0	0	0	0	0	0	0	0	0	0	0	0	0	0	0	0	0	0	0	0	0	0	0	0	0	0	0	0	0	0	0	0	0	0	0	0	0	0	0	0
917	0	0	0	0	0	0	0	0	0	0	0	0	0	0	0	0	0	0	0	0	0	0	0	0	0	0	0	0	0	0	0	0	0	0	0	0	0	0	0	0	0	0	0	0	0	0	0	0	0
918	0	0	0	0	0	0	0	0	0	0	0	0	0	0	0	0	0	0	0	0	0	0	0	0	0	0	0	0	0	0	0	0	0	0	0	0	0	0	0	0	0	0	0	0	0	0	0	0	0
919	0	0	0	0	0	0	0	0	0	0	0	0	0	0	0	0	0	0	0	0	0	0	0	0	0	0	0	0	0	0	0	0	0	0	0	0	0	0	0	0	0	0	0	0	0	0	0	0	0
920	0	0	0	0	0	0	0	0	0	0	0	0	0	0	0	0	0	0	0	0	0	0	0	0	0	0	0	0	0	0	0	0	0	0	0	0	0	0	0	0	0	0	0	0	0	0	0	0	0
921	0	0	0	0	0	0	0	0	0	0	0	0	0	0	0	0	0	0	0	0	0	0	0	0	0	0	0	0	0	0	0	0	0	0	0	0	0	0	0	0	0	0	0	0	0	0	0	0	0
922	0	0	0	0	0	0	0	0	0	0	0	0	0	0	0	0	0	0	0	0	0	0	0	0	0	0	0	0	0	0	0	0	0	0	0	0	0	0	0	0	0	0	0	0	0	0	0	0	0
923	0	0	0	0	0	0	0	0	0	0	0	0	0	0	0	0	0	0	0	0	0	0	0	0	0	0	0	0	0	0	0	0	0	0	0	0	0	0	0	0	0	0	0	0	0	0	0	0	0
924	0	0	0	0	0	0	0	0	0	0	0	0	0	0	0	0	0	0	0	0	0	0	0	0	0	0	0	0	0	0	0	0	0	0	0	0	0	0	0	0	0	0	0	0	0	0	0	0	0
925	0	0	0	0	0	0	0	0	0	0	0	0	0	0	0	0	0	0	0	0	0	0	0	0	0	0	0	0	0	0	0	0	0	0	0	0	0	0	0	0	0	0	0	0	0	0	0	0	0
926	0	0	0	0	0	0	0	0	0	0	0	0	0	0	0	0	0	0	0	0	0	0	0	0	0	0	0	0	0	0	0	0	0	0	0	0	0	0	0	0	0	0	0	0	0	0	0	0	0
927	0	0	0	0	0	0	0	0	0	0	0	0	0	0	0	0	0	0	0	0	0	0	0	0	0	0	0	0	0	0	0	0	0	0	0	0	0	0	0	0	0	0	0	0	0	0	0	0	0
928	0	0	0	0	0	0	0	0	0	0	0	0	0	0	0	0	0	0	0	0	0	0	0	0	0	0	0	0	0	0	0	0	0	0	0	0	0	0	0	0	0	0	0	0	0	0	0	0	0
929	0	0	0	0	0	0	0	0	0	0	0	0	0	0	0	0	0	0	0	0	0	0	0	0	0	0	0	0	0	0	0	0	0	0	0	0	0	0	0	0	0	0	0	0	0	0	0	0	0
930	0	0	0	0	0	0	0	0	0	0	0	0	0	0	0	0	0	0	0	0	0	0	0	0	0	0	0	0	0	0	0	0	0	0	0	0	0	0	0	0	0	0	0	0	0	0	0	0	0
931	0	0	0	0	0	0	0	0	0	0	0	0	0	0	0	0	0	0	0	0	0	0	0	0	0	0	0	0	0	0	0	0	0	0	0	0	0	0	0	0	0	0	0	0	0	0	0	0	0
932	0	0	0	0	0	0	0	0	0	0	0	0	0	0	0	0	0	0	0	0	0	0	0	0	0	0	0	0	0	0	0	0	0	0	0	0	0	0	0	0	0	0	0	0	0	0	0	0	0
933	0	0	0	0	0	0	0	0	0	0	0	0	0	0	0	0	0	0	0	0	0	0	0	0	0	0	0	0	0	0	0	0	0	0	0	0	0	0	0	0	0	0	0	0	0	0	0	0	0
934	0	0	0	0	0	0	0	0	0	0	0	0	0	0	0	0	0	0	0	0	0	0	0	0	0	0	0	0	0	0	0	0	0	0	0	0	0	0	0	0	0	0	0	0	0	0	0	0	0
935	0	0	0	0	0	0	0	0	0	0	0	0	0	0	0	0	0	0	0	0	0	0	0	0	0	0	0	0	0	0	0	0	0	0	0	0	0	0	0	0	0	0	0	0	0	0	0	0	0
936	0	0	0	0	0	0	0	0	0	0	0	0	0	0	0	0	0	0	0	0	0	0	0	0	0	0	0	0	0	0	0	0	0	0	0	0	0	0	0	0	0	0	0	0	0	0	0	0	0
937	0	0	0	0	0	0	0	0	0	0	0	0	0	0	0	0	0	0	0	0	0	0	0	0	0	0	0	0	0	0	0	0	0	0	0	0	0	0	0	0	0	0	0	0	0	0	0	0	0
938	0	0	0	0	0	0	0	0	0	0	0	0	0	0	0	0	0	0	0	0	0	0	0	0	0	0	0	0	0	0	0	0	0	0	0	0	0	0	0	0	0	0	0	0	0	0	0	0	0
939	0	0	0	0	0	0	0	0	0	0	0	0	0	0	0	0	0	0	0	0	0	0	0	0	0	0	0	0	0	0	0	0	0	0	0	0	0	0	0	0	0	0	0	0	0	0	0	0	0
940	0	0	0	0	0	0	0	0	0	0	0	0	0	0	0	0	0	0	0	0	0	0	0	0	0	0	0	0	0	0	0	0	0	0	0	0	0	0	0	0	0	0	0	0	0	0	0	0	0
941	0	0	0	0	0	0	0	0	0	0	0	0	0	0	0	0	0	0	0	0	0	0	0	0	0	0	0	0	0	0	0	0	0	0	0	0	0	0	0	0	0	0	0	0	0	0	0	0	0
942	0	0	0	0	0	0	0	0	0	0	0	0	0	0	0	0	0	0	0	0	0	0	0	0	0	0	0	0	0	0	0	0	0	0	0	0	0	0	0	0	0	0	0	0	0	0	0	0	0
943	0	0	0	0	0	0	0	0	0	0	0	0	0	0	0	0	0	0	0	0	0	0	0	0	0	0	0	0	0	0	0	0	0	0	0	0	0	0	0	0	0	0	0	0	0	0	0	0	0
944	0	0	0	0	0	0	0	0	0	0	0	0	0	0	0	0	0	0	0	0	0	0	0	0	0	0	0	0	0	0	0	0	0	0	0	0	0	0	0	0	0	0	0	0	0	0	0	0	0
945	0	0	0	0	0	0	0	0	0	0	0	0	0	0	0	0	0	0	0	0	0	0	0	0	0	0	0	0	0	0	0	0	0	0	0	0	0	0	0	0	0	0	0	0	0	0	0	0	0
946	0	0	0	0	0	0	0	0	0	0	0	0	0	0	0	0	0	0	0	0	0	0	0	0	0	0	0	0	0	0	0	0	0	0	0	0	0	0	0	0	0	0	0	0	0	0	0	0	0
947	0	0	0	0	0	0	0	0	0	0	0	0	0	0	0	0	0	0	0	0	0	0	0	0	0	0	0	0	0	0	0	0	0	0	0	0	0	0	0	0	0	0	0	0	0	0	0	0	0
948	0	0	0	0	0	0	0	0	0	0	0	0	0	0	0	0	0	0	0	0	0	0	0	0	0	0	0	0	0	0	0	0	0	0	0	0	0	0	0	0	0	0	0	0	0	0	0	0	0
949	0	0	0	0	0	0	0	0	0	0	0	0	0	0	0	0	0	0	0	0	0	0	0	0	0	0	0	0	0	0	0	0	0	0	0	0	0	0	0	0	0	0	0	0	0	0	0	0	0
950	0	0	0	0	0	0	0	0	0	0	0	0	0	0	0	0	0	0	0	0	0	0	0	0	0	0	0	0	0	0	0	0	0	0	0	0	0	0	0	0	0	0	0	0	0	0	0	0	0
951	0	0	0	0	0	0	0	0	0	0	0	0	0	0	0	0	0	0	0	0	0	0	0	0	0	0	0	0	0	0	0	0	0	0	0	0	0	0	0	0	0	0	0	0	0	0	0	0	0
952	0	0	0	0	0	0	0	0	0	0	0	0	0	0	0	0	0	0	0	0	0	0	0	0	0	0	0	0	0	0	0	0	0	0	0	0	0	0	0	0	0	0	0	0	0	0	0	0	0
953	0	0	0	0	0	0	0	0	0	0	0	0	0	0	0	0	0	0	0	0	0	0	0	0	0	0	0	0	0	0	0	0	0	0	0	0	0	0	0	0	0	0	0	0	0	0	0	0	0
954	0	0	0	0	0	0	0	0	0	0	0	0	0	0	0	0	0	0	0	0	0	0	0	0	0	0	0	0	0	0	0	0	0	0	0	0	0	0	0	0	0	0	0	0	0	0	0	0	0
955	0	0	0	0	0	0	0	0	0	0	0	0	0	0	0	0	0	0	0	0	0	0	0	0	0	0	0	0	0	0	0	0	0	0	0	0	0	0	0	0	0	0	0	0	0	0	0	0	0
956	0	0	0	0	0	0	0	0	0	0	0	0	0	0	0	0	0	0	0	0	0	0	0	0	0	0	0	0	0	0	0	0	0	0	0	0	0	0	0	0	0	0	0	0	0	0	0	0	0
957	0	0	0	0	0	0	0	0	0	0	0	0	0	0	0	0	0	0	0	0	0	0	0	0	0	0	0	0	0	0	0	0	0	0	0	0	0	0	0	0	0	0	0	0	0	0	0	0	0
958	0	0	0	0	0	0	0	0	0	0	0	0	0	0	0	0	0	0	0	0	0	0	0	0	0	0	0	0	0	0	0	0	0	0	0	0	0	0	0	0	0	0	0	0	0	0	0	0	0
959	0	0	0	0	0	0	0	0	0	0	0	0	0	0	0	0	0	0	0	0	0	0	0	0	0	0	0	0	0	0	0	0	0	0	0	0	0	0	0	0	0	0	0	0	0	0	0	0	0
960	0	0	0	0	0	0	0	0	0	0	0	0	0	0	0	0	0	0	0	0	0	0	0	0	0	0	0	0	0	0	0	0	0	0	0	0	0	0	0	0	0	0	0	0	0	0	0	0	0
961	0	0	0	0	0	0	0	0	0	0	0	0	0	0	0	0	0	0	0	0	0	0	0	0	0	0	0	0	0	0	0	0	0	0	0	0	0	0	0	0	0	0	0	0	0	0	0	0	0
962	0	0	0	0	0	0	0	0	0	0	0	0	0	0	0	0	0	0	0	0	0	0	0	0	0	0	0	0	0	0	0	0	0	0	0	0	0	0	0	0	0	0	0	0	0	0	0	0	0
963	0	0	0	0	0	0	0	0	0	0	0	0	0	0	0	0	0	0	0	0	0	0	0	0	0	0	0	0	0	0	0	0	0	0	0	0	0	0	0	0	0	0	0	0	0	0	0	0	0
964	0	0	0	0	0	0	0	0	0	0	0	0	0	0	0	0	0	0	0	0	0	0	0	0	0	0	0	0	0	0	0	0	0	0	0	0	0	0	0	0	0	0	0	0	0	0	0	0	0
965	0	0	0	0	0	0	0	0	0	0	0	0	0	0	0	0	0	0	0	0	0	0	0	0	0	0	0	0	0	0	0	0	0	0	0	0	0	0	0	0	0	0	0	0	0	0	0	0	0
966	0	0	0	0	0	0	0	0	0	0	0	0	0	0	0	0	0	0	0	0	0	0	0	0	0	0	0	0	0	0	0	0	0	0	0	0	0	0	0	0	0	0	0	0	0	0	0	0	0
967	0	0	0	0	0	0	0	0	0	0	0	0	0	0	0	0	0	0	0	0	0	0	0	0	0	0	0	0	0	0	0	0	0	0	0	0	0	0	0	0	0	0	0	0	0	0	0	0	0
968	0	0	0	0	0	0	0	0	0	0	0	0	0	0	0	0	0	0	0	0	0	0	0	0	0	0	0	0	0	0	0	0	0	0	0	0	0	0	0	0	0	0	0	0	0	0	0	0	0
969	0	0	0	0	0	0	0	0	0	0	0	0	0	0	0	0	0	0	0	0	0	0	0	0	0	0	0	0	0	0	0	0	0	0	0	0	0	0	0	0	0	0	0	0	0	0	0	0	0
970	0	0	0	0	0	0	0	0	0	0	0	0	0	0	0	0	0	0	0	0	0	0	0	0	0	0	0	0	0	0	0	0	0	0	0	0	0	0	0	0	0	0	0	0	0	0	0	0	0
971	0	0	0	0	0	0	0	0	0	0	0	0	0	0	0	0	0	0	0	0	0	0	0	0	0	0	0	0	0	0	0	0	0	0	0	0	0	0	0	0	0	0	0	0	0	0	0	0	0
972	0	0	0	0	0	0	0	0	0	0	0	0	0	0	0	0	0	0	0	0	0	0	0	0	0	0	0	0	0	0	0	0	0	0	0	0	0	0	0	0	0	0	0	0	0	0	0	0	0
973	0	0	0	0	0	0	0	0	0	0	0	0	0	0	0	0	0	0	0	0	0	0	0	0	0	0	0	0	0	0	0	0	0	0	0	0	0	0	0	0	0	0	0	0	0	0	0	0	0
974	0	0	0	0	0	0	0	0	0	0	0	0	0	0	0	0	0	0	0	0	0	0	0	0	0	0	0	0	0	0	0	0	0	0	0	0	0	0	0	0	0	0	0	0	0	0	0	0	0
975	0	0	0	0	0	0	0	0	0	0	0	0	0	0	0	0	0	0	0	0	0	0	0	0	0	0	0	0	0	0	0	0	0	0	0	0	0	0	0	0	0	0	0	0	0	0	0	0	0
976	0	0	0	0	0	0	0	0	0	0	0	0	0	0	0	0	0	0	0	0	0	0	0	0	0	0	0	0	0	0	0	0	0	0	0	0	0	0	0	0	0	0	0	0	0	0	0	0	0
977	0	0	0	0	0	0	0	0	0	0	0	0	0	0	0	0	0	0	0	0	0	0	0	0	0	0	0	0	0	0	0	0	0	0	0	0	0	0	0	0	0	0	0	0	0	0	0	0	0
978	0	0	0	0	0	0	0	0	0	0	0	0	0	0	0	0	0	0	0	0	0	0	0	0	0	0	0	0	0	0	0	0	0	0	0	0	0	0	0	0	0	0	0	0	0	0	0	0	0
979	0	0	0	0	0	0	0	0	0	0	0	0	0	0	0	0	0	0	0	0	0	0	0	0	0	0	0	0	0	0	0	0	0	0	0	0	0	0	0	0	0	0	0	0	0	0	0	0	0
980	0	0	0	0	0	0	0	0	0	0	0	0	0	0	0	0	0	0	0	0	0	0	0	0	0	0	0	0	0	0	0	0	0	0	0	0	0	0	0	0	0	0	0	0	0	0	0	0	0
981	0	0	0	0	0	0	0	0	0	0	0	0	0	0	0	0	0	0	0	0	0	0	0	0	0	0	0	0	0	0	0	0	0	0	0	0	0	0	0	0	0	0	0	0	0	0	0	0	0
982	0	0	0	0	0	0	0	0	0	0	0	0	0	0	0	0	0	0	0	0	0	0	0	0	0	0	0	0	0	0	0	0	0	0	0	0	0	0	0	0	0	0	0	0	0	0	0	0	0
983	0	0	0	0	0	0	0	0	0	0	0	0	0	0	0	0	0	0	0	0	0	0	0	0	0	0	0	0	0	0	0	0	0	0	0	0	0	0	0	0	0	0	0	0	0	0	0	0	0
984	0	0	0	0	0	0	0	0	0	0	0	0	0	0	0	0	0	0	0	0	0	0	0	0	0	0	0	0	0	0	0	0	0	0	0	0	0	0	0	0	0	0	0	0	0	0	0	0	0
985	0	0	0	0	0	0	0	0	0	0	0	0	0	0	0	0	0	0	0	0	0	0	0	0	0	0	0	0	0	0	0	0	0	0	0	0	0	0	0	0	0	0	0	0	0	0	0	0	0
986	0	0	0	0	0	0	0	0	0	0	0	0	0	0	0	0	0	0	0	0	0	0	0	0	0	0	0	0	0	0	0	0	0	0	0	0	0	0	0	0	0	0	0	0	0	0	0	0	0
987	0	0	0	0	0	0	0	0	0	0	0	0	0	0	0	0	0	0	0	0	0	0	0	0	0	0	0	0	0	0	0	0	0	0	0	0	0	0	0	0	0	0	0	0	0	0	0	0	0
988	0	0	0	0	0	0	0	0	0	0	0	0	0	0	0	0	0	0	0	0	0	0	0	0	0	0	0	0	0	0	0	0	0	0	0	0	0	0	0	0	0	0	0	0	0	0	0	0	0
989	0	0	0	0	0	0	0	0	0	0	0	0	0	0	0	0	0	0	0	0	0	0	0	0	0	0	0	0	0	0	0	0	0	0	0	0	0	0	0	0	0	0	0	0	0	0	0	0	0
990	0	0	0	0	0	0	0	0	0	0	0	0	0	0	0	0	0	0	0	0	0	0	0	0	0	0	0	0	0	0	0	0	0	0	0	0	0	0	0	0	0	0	0	0	0	0	0	0	0
991	0	0	0	0	0	0	0	0	0	0	0	0	0	0	0	0	0	0	0	0	0	0	0	0	0	0	0	0	0	0	0	0	0	0	0	0	0	0	0	0	0	0	0	0	0	0	0	0	0
992	0	0	0	0	0	0	0	0	0	0	0	0	0	0	0	0	0	0	0	0	0	0	0	0	0	0	0	0	0	0	0	0	0	0	0	0	0	0	0	0	0	0	0	0	0	0	0	0	0
993	0	0	0	0	0	0	0	0	0	0	0	0	0	0	0	0	0	0	0	0	0	0	0	0	0	0	0	0	0	0	0	0	0	0	0	0	0	0	0	0	0	0	0	0	0	0	0	0	0
994	0	0	0	0	0	0	0	0	0	0	0	0	0	0	0	0	0	0	0	0	0	0	0	0	0	0	0	0	0	0	0	0	0	0	0	0	0	0	0	0	0	0	0	0	0	0	0	0	0
995	0	0	0	0	0	0	0	0	0	0	0	0	0	0	0	0	0	0	0	0	0	0	0	0	0	0	0	0	0	0	0	0	0	0	0	0	0	0	0	0	0	0	0	0	0	0	0	0	0
996	0	0	0	0	0	0	0	0	0	0	0	0	0	0	0	0	0	0	0	0	0	0	0	0	0	0	0	0	0	0	0	0	0	0	0	0	0	0	0	0	0	0	0	0	0	0	0	0	0
997	0	0	0	0	0	0	0	0	0	0	0	0	0	0	0	0	0	0	0	0	0	0	0	0	0	0	0	0	0	0	0	0	0	0	0	0	0	0	0	0	0	0	0	0	0	0	0	0	0
998	0	0	0	0	0	0	0	0	0	0	0	0	0	0	0	0	0	0	0	0	0	0	0	0	0	0	0	0	0	0	0	0	0	0	0	0	0	0	0	0	0	0	0	0	0	0	0	0	0
999	0	0	0	0	0	0	0	0	0	0	0	0	0	0	0	0	0	0	0	0	0	0	0	0	0	0	0	0	0	0	0	0	0	0	0	0	0	0	0	0	0	0	0	0	0	0	0	0	0
1000	0	0	0	0	0	0	0	0	0	0	0	0	0	0	0	0	0	0	0	0	0	0	0	0	0	0	0	0	0	0	0	0	0	0	0	0	0	0	0	0	0	0	0	0	0	0	0	0	0
[truncated: 74 more columns]
